# Supplementary material for: trans-Di­chlorido­bis­[(S)-(−)-1-(4-methyl­phen­yl)ethyl­amine-κN]palladium(II)
Source: IUCrdata. 2024 Jan 12;9(Pt 1):x240036. doi: 10.1107/S2414314624000361 (PMC10842280; doi:10.1107/S2414314624000361)
Supplement: Supplementary file 1 [file x-09-x240036-sup1.cif]

##############################################################################
#                                                                            #
# This CIF contains the data for a data article accepted for                 #
# publication in IUCrData. It conforms to the requirements of                #
# Notes for Authors for IUCrData, and has been                               #
# peer reviewed under the auspices of IUCrData.                              #
#                                                                            #
# Full details of the Crystallographic Information File format               #
# are given in the paper "The Crystallographic Information File (CIF):       #
# a New Standard Archive File for Crystallography" by S. R. Hall, F. H.      #
# Allen and I. D. Brown [Acta Cryst. (1991), A47, 655-685].                  #
#                                                                            #
# The current version of the core CIF dictionary is obtainable from          #
# ftp://ftp.iucr.org/pub/cif_core.dic.                                       #
#                                                                            #
# Software is freely available for graphical display of the structure(s)     #
# in this CIF. For information consult the CIF software page                 #
# http://www.iucr.org/resources/cif/software.                                #
#                                                                            #
# This file may be used for bona fide research purposes within the           #
# scientific community so long as proper attribution is given to the data    # 
# article from which it was obtained.                                        #
#                                                                            #
##############################################################################
data_I
_audit_creation_method
;
Olex2 1.5
(compiled 2023.08.24 svn.re1ec1418 for OlexSys, GUI svn.r6817)
;
_journal_date_recd_electronic     2023-12-18
_journal_date_accepted     2024-01-09
_journal_name_full     'IUCrData'
_journal_year     2024
_journal_volume     9
_journal_issue      1
_journal_page_first     0
_journal_page_last     0
_journal_paper_category     HM
_journal_paper_doi     10.1107/S2414314624000361
_journal_coeditor_code     WM4204
_publ_contact_author_name     'Bertin Anzaldo'
_publ_contact_author_address
;
Lab. S\'intesis de Complejos, Fac. Cs. Qu\'im.-BUAP, Ciudad Universitaria, PO
 Box 72592 Puebla, M\'exico.
;
_publ_contact_author_email     'bertinanzaldo@outlook.com'
_publ_contact_author_fax     ?
_publ_contact_author_phone     ?
_publ_section_title
;\
<i>trans</i>-Dichloridobis[(<i>S</i>)-(--)-1-(4-methylphenyl)ethylamine-\
\k<i>N</i>]palladium(II)
;
loop_
    _publ_author_name
    _publ_author_footnote
    _publ_author_address
    'Hern\'andez T\'ellez, Guadalupe' .
;
Lab. S\'intesis de Complejos, Fac. Cs. Qu\'im.-BUAP, Ciudad Universitaria,
PO Box 72592 Puebla, Mexico
;
    'Moreno Morales, Gloria E.' .
;
Lab. S\'intesis de Complejos, Fac. Cs. Qu\'im.-BUAP, Ciudad Universitaria,
PO Box 72592 Puebla, Mexico
;
    'Sharma, Pankaj' .
;
Instituto de Qu\'imica Universidad Aut\'onoma de M\'exico UNAM,
Circuito Exterior Cd. Universitaria, PO Box 04510, Ciudad de M\'exico, Mexico
;
    'Gonzalez, Rodary' .
;
Instituto de Qu\'imica Universidad Aut\'onoma de M\'exico UNAM,
Circuito Exterior Cd. Universitaria, PO Box 04510, Ciudad de M\'exico, Mexico
;
    'Anzaldo, Bertin' .
;
Lab. S\'intesis de Complejos, Fac. Cs. Qu\'im.-BUAP, Ciudad Universitaria,
PO Box 72592 Puebla, Mexico
;
_publ_section_synopsis
;
The molecular Pd^II^ title complex exhibits a square-planar coordination about
the central metal atom, provided by two <i>trans</i>-arranged chlorido ligands
and two nitrogen atoms from the two neutral organic ligands.
;
_chemical_name_systematic
;\
<i>trans</i>-Dichloridobis[(<i>S</i>)-(--)-1-(4-methylphenyl)ethylamine-\
\k<i>N</i>]palladium(II)
;
_chemical_name_common     ?
_chemical_formula_moiety     'C18 H26 Cl2 N2 Pd'
_chemical_formula_sum     'C18 H26 Cl2 N2 Pd'
_chemical_formula_iupac     '[Pd Cl2 (C9 H13 N1)2]'
_chemical_formula_weight     447.71
_chemical_melting_point     ?
_chemical_absolute_configuration     syn
_space_group_crystal_system     orthorhombic
_space_group_name_H-M_alt     'P 21 21 21'
_space_group_name_Hall     'P 2ac 2ab'
loop_
    _space_group_symop_operation_xyz
    'x, y, z'
    '-x+1/2, -y, z+1/2'
    'x+1/2, -y+1/2, -z'
    '-x, y+1/2, -z+1/2'
_cell_length_a     6.5385(2)
_cell_length_b     16.7263(8)
_cell_length_c     19.0096(11)
_cell_angle_alpha     90
_cell_angle_beta     90
_cell_angle_gamma     90
_cell_volume     2078.99(17)
_cell_formula_units_Z     4
_cell_measurement_reflns_used     7901
_cell_measurement_theta_min     3.2620
_cell_measurement_theta_max     27.0820
_cell_measurement_temperature     293(2)
_exptl_crystal_description     block
_exptl_crystal_colour     yellow
_exptl_crystal_size_max     0.579
_exptl_crystal_size_mid     0.377
_exptl_crystal_size_min     0.141
_exptl_crystal_density_diffrn     1.430
_exptl_crystal_density_meas     ?
_exptl_crystal_density_method     ?
_exptl_crystal_F_000     912
_exptl_absorpt_coefficient_mu     1.150
_exptl_absorpt_correction_type     gaussian
_exptl_absorpt_process_details
;
(CrysAlisPro; Rigaku OD, 2015)
;
_exptl_absorpt_correction_T_min     0.722
_exptl_absorpt_correction_T_max     0.915
_diffrn_ambient_temperature     293(2)
_diffrn_source     ?
_diffrn_radiation_type     MoK\a
_diffrn_radiation_wavelength     0.71073
_diffrn_measurement_device_type     'Xcalibur, Atlas, Gemini'
_diffrn_measurement_device     'four-circle diffractometer'
_diffrn_measurement_method     '\w scans'
_diffrn_detector_area_resol_mean     10.5564
_diffrn_reflns_number     45575
_diffrn_reflns_av_R_equivalents     0.0612
_diffrn_reflns_av_unetI/netI     0.0465
_diffrn_reflns_theta_min     3.245
_diffrn_reflns_theta_max     33.139
_diffrn_reflns_theta_full     25.242
_diffrn_measured_fraction_theta_max     0.999
_diffrn_measured_fraction_theta_full     0.998
_diffrn_reflns_limit_h_min     -10
_diffrn_reflns_limit_h_max     10
_diffrn_reflns_limit_k_min     -25
_diffrn_reflns_limit_k_max     25
_diffrn_reflns_limit_l_min     -29
_diffrn_reflns_limit_l_max     29
_refine_special_details
;
The hydrogen atoms attached to carbon and nitrogen atoms were
positioned with idealized geometry and constrained to ride on their parent
atoms, and were refined isotropically using a riding model.
;
_reflns_number_total     7907
_reflns_number_gt     5561
_reflns_threshold_expression     'I > 2\s(I)'
_refine_ls_structure_factor_coef     Fsqd
_refine_ls_matrix_type     full
_refine_ls_R_factor_all     0.0798
_refine_ls_R_factor_gt     0.0492
_refine_ls_wR_factor_gt     0.0851
_refine_ls_wR_factor_ref     0.0954
_refine_ls_goodness_of_fit_ref     1.046
_refine_ls_restrained_S_all     1.046
_refine_ls_number_reflns     7907
_refine_ls_number_parameters     212
_refine_ls_number_restraints     0
_refine_ls_hydrogen_treatment     constr
_refine_ls_weighting_scheme     calc
_refine_ls_weighting_details
              'w=1/[\s^2^(Fo^2^)+(0.0333P)^2^+0.5029P] where P=(Fo^2^+2Fc^2^)/3'
_atom_sites_solution_hydrogens     geom
_atom_sites_solution_primary     ?
_atom_sites_solution_secondary     ?
_refine_ls_shift/su_max     0.000
_refine_ls_shift/su_mean     0.000
_refine_diff_density_max     0.624
_refine_diff_density_min     -0.641
_refine_ls_extinction_method     none
_refine_ls_extinction_coef     .
_refine_ls_abs_structure_details
;
Flack<i> </i>x determined using 1800 quotients
[(<i>I</i>^+^)-(<i>I</i>^-^)]/[(<i>I</i>^+^)+(<i>I</i>^-^)]
(Parsons <i>et al.</i>, 2013)
;
_refine_ls_abs_structure_Flack     -0.032(18)
loop_
    _atom_type_symbol
    _atom_type_description
    _atom_type_scat_dispersion_real
    _atom_type_scat_dispersion_imag
    _atom_type_scat_source
    'C' 'C' 0.0033 0.0016
                         'International Tables Vol C Tables 4.2.6.8 and 6.1.1.4'
    'H' 'H' 0.0000 0.0000
                         'International Tables Vol C Tables 4.2.6.8 and 6.1.1.4'
    'Cl' 'Cl' 0.1484 0.1585
                         'International Tables Vol C Tables 4.2.6.8 and 6.1.1.4'
    'N' 'N' 0.0061 0.0033
                         'International Tables Vol C Tables 4.2.6.8 and 6.1.1.4'
    'Pd' 'Pd' -0.9988 1.0072
                         'International Tables Vol C Tables 4.2.6.8 and 6.1.1.4'
_computing_data_collection
;
CrysAlisPro (Rigaku OD, 2015)
;
_computing_cell_refinement
;
CrysAlisPro (Rigaku OD, 2015)
;
_computing_data_reduction
;
CrysAlisPro (Rigaku OD, 2015)
;
_computing_structure_solution
;
ShelXD (Sheldrick, 2008)
;
_computing_structure_refinement
;
SHELXL (Sheldrick, 2015)
;
_computing_molecular_graphics
;
Olex2 (Dolomanov <i>et al.</i>,  2009)
;
_computing_publication_material
;
Olex2 (Dolomanov <i>et al.</i>,  2009)
;
loop_
    _atom_site_type_symbol
    _atom_site_label
    _atom_site_fract_x
    _atom_site_fract_y
    _atom_site_fract_z
    _atom_site_U_iso_or_equiv
    _atom_site_adp_type
    _atom_site_calc_flag
    _atom_site_occupancy
    _atom_site_disorder_assembly
    _atom_site_disorder_group
    Pd Pd1 0.43881(5) 0.37662(2) 0.46621(2) 0.04528(10) Uani d 1 . .
    Cl Cl1 0.72228(19) 0.43738(10) 0.51427(9) 0.0786(5) Uani d 1 . .
    Cl Cl2 0.14917(17) 0.31631(8) 0.42362(8) 0.0618(4) Uani d 1 . .
    C C1 0.2846(8) 0.5452(3) 0.4715(3) 0.0574(12) Uani d 1 . .
    H H1 0.427445 0.550708 0.456647 0.069 Uiso calc 1 . .
    C C2 0.2394(8) 0.6133(3) 0.5206(3) 0.0529(11) Uani d 1 . .
    C C3 0.3892(9) 0.6670(3) 0.5384(4) 0.0700(15) Uani d 1 . .
    H H3 0.519174 0.660828 0.519264 0.084 Uiso calc 1 . .
    C C4 0.3531(12) 0.7299(4) 0.5837(4) 0.082(2) Uani d 1 . .
    H H4 0.458570 0.764935 0.594914 0.099 Uiso calc 1 . .
    C C5 0.1610(12) 0.7412(3) 0.6126(3) 0.0743(17) Uani d 1 . .
    C C6 0.0115(9) 0.6873(4) 0.5960(3) 0.0717(16) Uani d 1 . .
    H H6 -0.117513 0.692942 0.616073 0.086 Uiso calc 1 . .
    C C7 0.0475(9) 0.6243(3) 0.5499(3) 0.0658(13) Uani d 1 . .
    H H7 -0.058080 0.589240 0.538736 0.079 Uiso calc 1 . .
    C C8 0.1214(15) 0.8108(4) 0.6624(4) 0.109(3) Uani d 1 . .
    H H8A -0.020601 0.811728 0.675214 0.163 Uiso calc 1 . .
    H H8B 0.156602 0.860098 0.639512 0.163 Uiso calc 1 . .
    H H8C 0.203350 0.804591 0.703986 0.163 Uiso calc 1 . .
    C C9 0.1548(13) 0.5439(4) 0.4054(3) 0.089(2) Uani d 1 . .
    H H9A 0.194650 0.499443 0.376566 0.133 Uiso calc 1 . .
    H H9B 0.174363 0.592758 0.379829 0.133 Uiso calc 1 . .
    H H9C 0.013344 0.538613 0.418088 0.133 Uiso calc 1 . .
    C C10 0.6754(7) 0.1854(3) 0.3317(3) 0.0538(12) Uani d 1 . .
    C C11 0.5455(8) 0.1214(4) 0.3346(3) 0.0696(14) Uani d 1 . .
    H H11 0.410391 0.129536 0.348156 0.084 Uiso calc 1 . .
    C C12 0.6089(12) 0.0453(4) 0.3181(4) 0.079(2) Uani d 1 . .
    H H12 0.515250 0.003482 0.318976 0.094 Uiso calc 1 . .
    C C13 0.8098(12) 0.0302(4) 0.3004(3) 0.0724(17) Uani d 1 . .
    C C14 0.9381(11) 0.0941(4) 0.2986(4) 0.086(2) Uani d 1 . .
    H H14 1.074562 0.085587 0.287024 0.103 Uiso calc 1 . .
    C C15 0.8753(8) 0.1713(4) 0.3133(4) 0.0789(19) Uani d 1 . .
    H H15 0.967897 0.213352 0.310781 0.095 Uiso calc 1 . .
    C C16 0.8851(15) -0.0534(4) 0.2830(4) 0.111(3) Uani d 1 . .
    H H16A 0.825566 -0.090992 0.315120 0.166 Uiso calc 1 . .
    H H16B 1.031357 -0.055076 0.286979 0.166 Uiso calc 1 . .
    H H16C 0.845891 -0.066826 0.235748 0.166 Uiso calc 1 . .
    C C17 0.5914(7) 0.2677(3) 0.3488(3) 0.0563(12) Uani d 1 . .
    H H17 0.444373 0.266492 0.338874 0.068 Uiso calc 1 . .
    C C18 0.6817(12) 0.3357(4) 0.3063(4) 0.0852(19) Uani d 1 . .
    H H18A 0.624801 0.385508 0.322108 0.128 Uiso calc 1 . .
    H H18B 0.649956 0.328210 0.257422 0.128 Uiso calc 1 . .
    H H18C 0.827385 0.336610 0.312394 0.128 Uiso calc 1 . .
    N N1 0.2654(6) 0.4663(2) 0.5077(2) 0.0496(9) Uani d 1 . .
    H H1A 0.134790 0.451351 0.506492 0.060 Uiso calc 1 . .
    H H1B 0.299856 0.472545 0.552656 0.060 Uiso calc 1 . .
    N N2 0.6156(6) 0.2865(2) 0.4253(2) 0.0532(10) Uani d 1 . .
    H H2A 0.746127 0.298909 0.432873 0.064 Uiso calc 1 . .
    H H2B 0.589351 0.242141 0.449531 0.064 Uiso calc 1 . .
loop_
    _atom_site_aniso_label
    _atom_site_aniso_U_11
    _atom_site_aniso_U_22
    _atom_site_aniso_U_33
    _atom_site_aniso_U_12
    _atom_site_aniso_U_13
    _atom_site_aniso_U_23
    Pd1 0.03448(13) 0.05194(17) 0.04942(17) 0.00021(15) -0.00095(15)
                                                                    -0.00264(18)
    Cl1 0.0396(6) 0.1033(11) 0.0927(12) -0.0090(7) -0.0076(6) -0.0358(9)
    Cl2 0.0343(5) 0.0663(8) 0.0849(10) -0.0047(5) -0.0015(6) -0.0168(7)
    C1 0.065(3) 0.053(3) 0.054(3) 0.001(2) 0.008(3) 0.001(3)
    C2 0.062(3) 0.046(3) 0.051(3) -0.001(2) 0.003(2) 0.001(2)
    C3 0.075(4) 0.061(3) 0.074(4) -0.011(3) 0.010(3) 0.003(3)
    C4 0.107(5) 0.061(4) 0.080(5) -0.023(4) -0.002(4) -0.005(3)
    C5 0.110(5) 0.053(3) 0.060(4) 0.004(3) -0.004(4) -0.003(3)
    C6 0.074(4) 0.076(4) 0.064(4) 0.014(3) 0.004(3) -0.005(3)
    C7 0.070(3) 0.060(3) 0.067(3) 0.001(3) -0.009(3) -0.007(3)
    C8 0.169(9) 0.079(4) 0.079(5) 0.006(5) 0.005(5) -0.027(4)
    C9 0.139(6) 0.073(4) 0.054(4) 0.022(4) -0.004(4) -0.007(3)
    C10 0.042(2) 0.073(3) 0.046(3) 0.005(2) -0.002(2) -0.006(3)
    C11 0.055(3) 0.084(4) 0.070(3) 0.004(4) 0.008(3) 0.017(3)
    C12 0.088(5) 0.067(4) 0.081(5) -0.002(3) 0.004(4) 0.013(3)
    C13 0.096(5) 0.075(4) 0.046(3) 0.013(4) 0.003(3) -0.002(3)
    C14 0.055(3) 0.108(5) 0.095(5) 0.015(4) 0.011(4) -0.035(4)
    C15 0.048(3) 0.091(4) 0.098(5) 0.000(3) 0.011(3) -0.036(4)
    C16 0.168(9) 0.085(5) 0.079(5) 0.036(6) 0.016(5) -0.001(4)
    C17 0.042(3) 0.075(3) 0.051(3) 0.007(2) -0.005(2) -0.006(3)
    C18 0.101(5) 0.080(4) 0.075(5) 0.009(4) 0.005(4) 0.008(4)
    N1 0.049(2) 0.051(2) 0.049(2) 0.0013(17) 0.0052(18) -0.0033(18)
    N2 0.0399(19) 0.065(2) 0.055(3) 0.0106(18) 0.0000(17) -0.005(2)
_geom_special_details
;
 All esds (except the esd in the dihedral angle between two l.s. planes)
 are estimated using the full covariance matrix.  The cell esds are taken
 into account individually in the estimation of esds in distances, angles
 and torsion angles; correlations between esds in cell parameters are only
 used when they are defined by crystal symmetry.  An approximate (isotropic)
 treatment of cell esds is used for estimating esds involving l.s. planes.
;
loop_
    _geom_bond_atom_site_label_1
    _geom_bond_atom_site_label_2
    _geom_bond_site_symmetry_2
    _geom_bond_distance
    _geom_bond_publ_flag
    Pd1 Cl1 . 2.3028(13) ?
    Pd1 Cl2 . 2.2933(12) ?
    Pd1 N1 . 2.039(4) ?
    Pd1 N2 . 2.053(4) ?
    C1 H1 . 0.9800 ?
    C1 C2 . 1.502(7) ?
    C1 C9 . 1.516(9) ?
    C1 N1 . 1.494(6) ?
    C2 C3 . 1.371(7) ?
    C2 C7 . 1.385(7) ?
    C3 H3 . 0.9300 ?
    C3 C4 . 1.381(8) ?
    C4 H4 . 0.9300 ?
    C4 C5 . 1.383(10) ?
    C5 C6 . 1.366(9) ?
    C5 C8 . 1.524(8) ?
    C6 H6 . 0.9300 ?
    C6 C7 . 1.391(8) ?
    C7 H7 . 0.9300 ?
    C8 H8A . 0.9600 ?
    C8 H8B . 0.9600 ?
    C8 H8C . 0.9600 ?
    C9 H9A . 0.9600 ?
    C9 H9B . 0.9600 ?
    C9 H9C . 0.9600 ?
    C10 C11 . 1.368(7) ?
    C10 C15 . 1.373(7) ?
    C10 C17 . 1.517(7) ?
    C11 H11 . 0.9300 ?
    C11 C12 . 1.374(8) ?
    C12 H12 . 0.9300 ?
    C12 C13 . 1.379(10) ?
    C13 C14 . 1.360(9) ?
    C13 C16 . 1.518(9) ?
    C14 H14 . 0.9300 ?
    C14 C15 . 1.382(8) ?
    C15 H15 . 0.9300 ?
    C16 H16A . 0.9600 ?
    C16 H16B . 0.9600 ?
    C16 H16C . 0.9600 ?
    C17 H17 . 0.9800 ?
    C17 C18 . 1.515(8) ?
    C17 N2 . 1.496(7) ?
    C18 H18A . 0.9600 ?
    C18 H18B . 0.9600 ?
    C18 H18C . 0.9600 ?
    N1 H1A . 0.8900 ?
    N1 H1B . 0.8900 ?
    N2 H2A . 0.8900 ?
    N2 H2B . 0.8900 ?
loop_
    _geom_angle_atom_site_label_1
    _geom_angle_atom_site_label_2
    _geom_angle_atom_site_label_3
    _geom_angle_site_symmetry_1
    _geom_angle_site_symmetry_3
    _geom_angle
    _geom_angle_publ_flag
    Cl2 Pd1 Cl1 . . 177.22(6) ?
    N1 Pd1 Cl1 . . 88.25(12) ?
    N1 Pd1 Cl2 . . 90.05(12) ?
    N1 Pd1 N2 . . 179.39(18) ?
    N2 Pd1 Cl1 . . 91.21(12) ?
    N2 Pd1 Cl2 . . 90.48(12) ?
    C2 C1 H1 . . 107.2 ?
    C2 C1 C9 . . 114.6(4) ?
    C9 C1 H1 . . 107.2 ?
    N1 C1 H1 . . 107.2 ?
    N1 C1 C2 . . 111.5(4) ?
    N1 C1 C9 . . 108.8(5) ?
    C3 C2 C1 . . 120.6(5) ?
    C3 C2 C7 . . 117.5(5) ?
    C7 C2 C1 . . 122.0(5) ?
    C2 C3 H3 . . 119.0 ?
    C2 C3 C4 . . 122.1(6) ?
    C4 C3 H3 . . 119.0 ?
    C3 C4 H4 . . 119.8 ?
    C3 C4 C5 . . 120.5(6) ?
    C5 C4 H4 . . 119.8 ?
    C4 C5 C8 . . 120.3(7) ?
    C6 C5 C4 . . 117.9(6) ?
    C6 C5 C8 . . 121.7(7) ?
    C5 C6 H6 . . 119.2 ?
    C5 C6 C7 . . 121.6(6) ?
    C7 C6 H6 . . 119.2 ?
    C2 C7 C6 . . 120.5(5) ?
    C2 C7 H7 . . 119.8 ?
    C6 C7 H7 . . 119.8 ?
    C5 C8 H8A . . 109.5 ?
    C5 C8 H8B . . 109.5 ?
    C5 C8 H8C . . 109.5 ?
    H8A C8 H8B . . 109.5 ?
    H8A C8 H8C . . 109.5 ?
    H8B C8 H8C . . 109.5 ?
    C1 C9 H9A . . 109.5 ?
    C1 C9 H9B . . 109.5 ?
    C1 C9 H9C . . 109.5 ?
    H9A C9 H9B . . 109.5 ?
    H9A C9 H9C . . 109.5 ?
    H9B C9 H9C . . 109.5 ?
    C11 C10 C15 . . 117.8(6) ?
    C11 C10 C17 . . 118.5(5) ?
    C15 C10 C17 . . 123.7(5) ?
    C10 C11 H11 . . 119.1 ?
    C10 C11 C12 . . 121.9(6) ?
    C12 C11 H11 . . 119.1 ?
    C11 C12 H12 . . 119.6 ?
    C11 C12 C13 . . 120.9(7) ?
    C13 C12 H12 . . 119.6 ?
    C12 C13 C16 . . 122.1(7) ?
    C14 C13 C12 . . 116.7(6) ?
    C14 C13 C16 . . 121.2(7) ?
    C13 C14 H14 . . 118.5 ?
    C13 C14 C15 . . 123.1(6) ?
    C15 C14 H14 . . 118.5 ?
    C10 C15 C14 . . 119.7(6) ?
    C10 C15 H15 . . 120.2 ?
    C14 C15 H15 . . 120.2 ?
    C13 C16 H16A . . 109.5 ?
    C13 C16 H16B . . 109.5 ?
    C13 C16 H16C . . 109.5 ?
    H16A C16 H16B . . 109.5 ?
    H16A C16 H16C . . 109.5 ?
    H16B C16 H16C . . 109.5 ?
    C10 C17 H17 . . 107.2 ?
    C18 C17 C10 . . 115.2(5) ?
    C18 C17 H17 . . 107.2 ?
    N2 C17 C10 . . 111.1(4) ?
    N2 C17 H17 . . 107.2 ?
    N2 C17 C18 . . 108.6(5) ?
    C17 C18 H18A . . 109.5 ?
    C17 C18 H18B . . 109.5 ?
    C17 C18 H18C . . 109.5 ?
    H18A C18 H18B . . 109.5 ?
    H18A C18 H18C . . 109.5 ?
    H18B C18 H18C . . 109.5 ?
    Pd1 N1 H1A . . 108.5 ?
    Pd1 N1 H1B . . 108.5 ?
    C1 N1 Pd1 . . 115.2(3) ?
    C1 N1 H1A . . 108.5 ?
    C1 N1 H1B . . 108.5 ?
    H1A N1 H1B . . 107.5 ?
    Pd1 N2 H2A . . 107.9 ?
    Pd1 N2 H2B . . 107.9 ?
    C17 N2 Pd1 . . 117.6(3) ?
    C17 N2 H2A . . 107.9 ?
    C17 N2 H2B . . 107.9 ?
    H2A N2 H2B . . 107.2 ?
loop_
    _geom_torsion_atom_site_label_1
    _geom_torsion_atom_site_label_2
    _geom_torsion_atom_site_label_3
    _geom_torsion_atom_site_label_4
    _geom_torsion_site_symmetry_1
    _geom_torsion_site_symmetry_2
    _geom_torsion_site_symmetry_3
    _geom_torsion_site_symmetry_4
    _geom_torsion
    _geom_torsion_publ_flag
    C1 C2 C3 C4 . . . . -179.6(6) ?
    C1 C2 C7 C6 . . . . 179.1(5) ?
    C2 C1 N1 Pd1 . . . . -153.2(3) ?
    C2 C3 C4 C5 . . . . -0.5(10) ?
    C3 C2 C7 C6 . . . . -0.6(8) ?
    C3 C4 C5 C6 . . . . 1.4(11) ?
    C3 C4 C5 C8 . . . . -179.8(6) ?
    C4 C5 C6 C7 . . . . -1.9(10) ?
    C5 C6 C7 C2 . . . . 1.5(9) ?
    C7 C2 C3 C4 . . . . 0.1(9) ?
    C8 C5 C6 C7 . . . . 179.3(6) ?
    C9 C1 C2 C3 . . . . -120.9(6) ?
    C9 C1 C2 C7 . . . . 59.5(7) ?
    C9 C1 N1 Pd1 . . . . 79.5(5) ?
    C10 C11 C12 C13 . . . . 2.4(10) ?
    C10 C17 N2 Pd1 . . . . -161.6(3) ?
    C11 C10 C15 C14 . . . . 0.0(10) ?
    C11 C10 C17 C18 . . . . -144.6(6) ?
    C11 C10 C17 N2 . . . . 91.3(6) ?
    C11 C12 C13 C14 . . . . -1.4(11) ?
    C11 C12 C13 C16 . . . . 179.1(6) ?
    C12 C13 C14 C15 . . . . -0.3(11) ?
    C13 C14 C15 C10 . . . . 1.0(12) ?
    C15 C10 C11 C12 . . . . -1.7(9) ?
    C15 C10 C17 C18 . . . . 35.4(8) ?
    C15 C10 C17 N2 . . . . -88.7(7) ?
    C16 C13 C14 C15 . . . . 179.2(7) ?
    C17 C10 C11 C12 . . . . 178.3(6) ?
    C17 C10 C15 C14 . . . . 180.0(6) ?
    C18 C17 N2 Pd1 . . . . 70.7(5) ?
    N1 C1 C2 C3 . . . . 115.0(5) ?
    N1 C1 C2 C7 . . . . -64.6(6) ?
loop_
    _geom_hbond_atom_site_label_D
    _geom_hbond_atom_site_label_H
    _geom_hbond_atom_site_label_A
    _geom_hbond_site_symmetry_A
    _geom_hbond_distance_DH
    _geom_hbond_distance_HA
    _geom_hbond_distance_DA
    _geom_hbond_angle_DHA
    C1 H1 Cl1 . 0.98 2.92 3.479(5) 117
    C17 H17 Cl2 . 0.98 2.65 3.323(5) 126
    N1 H1A Cl1 1_455 0.89 2.71 3.586(4) 168
    N2 H2A Cl2 1_655 0.89 2.66 3.524(4) 165
    N2 H2B Cl2 3_556 0.89 2.63 3.355(4) 139
_shelx_space_group_comment
;
The symmetry employed for this shelxl refinement is uniquely defined
by the following loop, which should always be used as a source of
symmetry information in preference to the above space-group names.
They are only intended as comments.
;
_shelx_estimated_absorpt_T_min     ?
_shelx_estimated_absorpt_T_max     ?
_shelx_hkl_file
;
   0   0  -3  105.58   37.54   8
   0   0   3   41.85   33.98   2
   0   0  -430388.43  396.23   8
   0   0   430054.62  381.31   2
   0   0  -5   15.02   24.43   8
   0   0   5   19.97   21.56   2
   0   0  -618216.31  382.25   8
   0   0   618772.14  370.54   2
   0   0  -7    0.75   29.72   8
   0   0   7   18.03   29.78   2
   0   0  -811220.34  344.52   8
   0   0   811432.80  331.39   2
   0   0  -9  -14.43   47.93   8
   0   0   9   39.31   46.00   2
   0   0 -10  -11.62   49.50   8
   0   0  10    8.38   35.06   2
   0   0 -11    0.15   45.13   8
   0   0  11    5.20   38.40   2
   0   0 -12 1183.32  141.96   8
   0   0  12 1442.69  150.12   2
   0   0 -13  -15.97   48.34   8
   0   0  13   30.13   54.32   2
   0   0 -14 5827.75  181.30   1
   0   0  14 6547.10  330.64   2
   0   0 -14 6040.98  346.76   8
   0   0 -15   81.87   28.90   1
   0   0 -15  118.88   98.92   8
   0   0  15   21.15   65.10   2
   0   0 -16 5978.32  189.63   1
   0   0  16 6252.66  352.02   2
   0   0 -17   72.40   29.28   1
   0   0  17  102.22   79.17   2
   0   0  18 2732.76  255.13   2
   0   0 -18 2706.77  123.88   1
   0   0  19  148.17  102.10   2
   0   0  20  705.59  144.47   2
   0   0  21   10.31   69.39   2
   0   0  22  107.67   84.42   2
   0   0 -23  -38.86   66.58   7
   0   0  23   65.36   71.80   2
   0   0 -24   40.13   64.41   7
   0   0  24   87.45   79.74   2
   0   0  25  -47.65   71.26   2
   0   0 -25   96.51   75.96   7
   0   0 -25   22.51   83.31   3
   0   0 -26  120.27  102.85   3
   0   0  26   23.34   64.44   2
   0   0  27   45.81   72.17   2
   0   0 -27   80.73   97.99   3
   0   0  28  132.79   97.36   2
   0   0 -28  301.16  138.00   3
   0   0  29  -39.86   67.09   2
   0   0 -29  268.10  136.57   3
   0   0  30  -43.07   77.59   2
   0  -1   3 1661.29   79.63   2
   0   1   3 1660.84   72.25   2
   0  -1  -3 1459.32   74.80   8
   0  -1  -447057.33  486.95   8
   0   1   447189.84  454.50   2
   0  -1   445633.09  474.53   2
   0   1  -522418.19  197.36   1
   0  -1   523182.29  377.01   2
   0   1   522850.01  357.68   2
   0  -1  -523972.89  393.93   8
   0  -1   6  134.29   42.81   2
   0  -1  -6   60.38   30.92   8
   0   1   6   61.33   27.97   2
   0   1  -6   46.65   10.89   1
   0   1   7  492.56   68.04   2
   0   1  -7  516.04   75.20   8
   0  -1   7  597.86   76.44   2
   0  -1  -7  446.44   62.32   2
   0   1  -7  407.55   32.57   1
   0  -1  -7  460.79   72.77   8
   0   1   8 3580.25  183.40   2
   0   1  -8 3284.14   96.87   1
   0  -1   8 3557.02  188.06   2
   0   1  -8 3531.60  192.36   8
   0  -1  -8 3531.23  195.92   8
   0   1   9 8297.11  302.07   2
   0   1  -9 7933.48  159.00   1
   0  -1  -9 8541.53  322.23   8
   0  -1   9 8299.31  304.17   2
   0   1  -9 8752.55  320.13   8
   0   1  10 1406.19  133.17   2
   0  -1  10 1390.62  136.73   2
   0   1 -10 1344.55   69.62   1
   0  -1 -10 1440.36  145.77   8
   0  -1  11  438.99   87.96   2
   0   1 -11  396.26   39.87   1
   0   1  11  356.06   75.11   2
   0  -1 -11  350.72   82.18   8
   0  -1 -12  -16.05   56.78   8
   0  -1  12  -30.27   55.04   2
   0   1 -12   30.56   15.42   1
   0   1  12   19.19   40.81   2
   0  -1 -13  384.68   88.02   8
   0  -1  13  459.90   93.31   2
   0   1  13  419.10   89.50   2
   0   1 -13  465.13   45.76   1
   0   1 -14   40.54   15.95   1
   0   1  14   31.94   51.36   2
   0  -1 -14   29.68   58.47   8
   0  -1  14  -16.77   51.12   2
   0   1  15  546.62  108.10   2
   0  -1 -15  697.85  132.50   8
   0   1 -15  584.61   52.21   1
   0  -1  15  665.57  114.06   2
   0  -1 -16  424.13  117.87   8
   0   1 -16  368.99   41.16   1
   0  -1  16  388.50  105.24   2
   0   1  16  459.87  110.02   2
   0   1  17 1331.31  171.78   2
   0   1 -17 1207.88   70.13   1
   0  -1 -17 1434.41  200.41   8
   0  -1 -17 1447.20  104.39   1
   0  -1  17 1569.37  187.89   2
   0  -1 -18  999.86   87.76   1
   0  -1  18 1203.72  176.99   2
   0  -1 -18 1116.58  186.34   8
   0   1  18 1073.67  164.24   2
   0  -1  19 1244.90  180.72   2
   0   1  19  986.53  159.99   2
   0   1  20 1740.60  214.82   2
   0  -1  20 1800.19  220.12   2
   0   1 -20 1700.05  196.68   7
   0  -1  21  520.66  130.64   2
   0   1 -21  181.13   85.25   7
   0   1  21  346.40  110.83   2
   0   1 -22  961.93  199.95   3
   0   1 -22  990.73  161.54   7
   0  -1  22  666.07  149.29   2
   0   1  22 1086.88  177.89   2
   0  -1  23  102.75   83.48   2
   0   1  23   64.65   72.33   2
   0   1 -23  100.92   99.16   3
   0   1 -23   13.82   54.51   7
   0  -1  24  442.22  132.34   2
   0   1 -24  557.05  131.57   7
   0   1  24  408.70  120.54   2
   0   1 -24  258.43  140.11   3
   0   1  25  186.84  100.97   2
   0   1 -25  338.26  136.93   3
   0  -1 -25  177.15   88.58   7
   0  -1  25  323.74  129.95   2
   0   1 -25  191.38   85.01   7
   0   1 -26  261.72  134.27   3
   0   1  26   64.44   81.08   2
   0  -1  26  237.17  111.73   2
   0  -1 -26  199.21   93.44   7
   0   1  27  195.48  103.98   2
   0   1 -27  199.99  112.43   3
   0  -1 -27  288.89  131.17   3
   0  -1  27  128.60   87.60   2
   0  -1  28  134.00   77.98   2
   0   1  28   89.98   92.83   2
   0   1 -28 -175.43  105.03   3
   0  -1 -28  -14.47   91.75   3
   0   1 -29   28.78   94.19   3
   0  -1 -29   73.09   88.48   3
   0   1  29    2.26   53.25   2
   0  -1  29    0.38   58.75   2
   0   1  30 -195.22  108.28   2
   0  -2   2 1057.94   55.13   2
   0   2  -2 1024.10   45.54   7
   0  -2  -2 1116.19   59.38   8
   0   2  -2 1071.32   58.59   3
   0   2   2 1073.26   47.04   2
   0   2  -358021.30  378.46   7
   0  -2  -357221.18  485.40   8
   0  -2   358047.12  470.31   2
   0  -2   358788.63  312.19   1
   0   2  -355950.85  478.48   3
   0   2   357542.76  406.00   2
   0  -2   359133.13  391.45   7
   0  -2   444668.88  272.00   1
   0  -2   446214.58  481.06   2
   0   2  -446149.01  383.00   7
   0   2   446058.46  423.56   2
   0  -2  -444214.46  478.16   8
   0   2  -446845.50  487.52   3
   0   2  -588828.13  394.94   1
   0   2  -597442.71  783.11   3
   0  -2  -599999.00  714.66   2
   0  -2   593062.97  758.83   2
   0  -2  -593678.94  773.62   8
   0   2  -592599.71  605.84   7
   0  -2   589618.22  399.44   1
   0   2   595051.02  693.50   2
   0   2  -612272.69  153.10   1
   0  -2  -614197.74  300.67   2
   0   2  -612858.20  252.86   7
   0  -2  -613682.49  322.92   8
   0  -2   613344.94  314.90   2
   0   2   612696.27  290.22   2
   0  -2  -711747.40  334.24   8
   0   2   711499.04  297.88   2
   0  -2  -712338.75  308.31   2
   0   2  -711804.81  263.86   7
   0   2  -711220.59  153.28   1
   0  -2   711863.20  322.02   2
   0   2  -8 4672.34  104.72   1
   0  -2  -8 5023.94  234.07   8
   0   2   8 5098.20  214.88   2
   0  -2   8 5279.56  229.68   2
   0   2   910908.60  333.49   2
   0  -2   910286.24  337.65   2
   0  -2  -911026.99  368.69   8
   0  -2 -10 2480.66  190.06   8
   0  -2  10 2271.94  174.78   2
   0   2  10 2360.09  167.07   2
   0   2 -10 2206.26   78.71   1
   0  -2  11 3740.43  229.13   2
   0  -2 -11 3923.61  244.92   8
   0   2 -11 3414.29  100.62   1
   0   2  11 3902.92  224.28   2
   0  -2  12  971.84  128.83   2
   0  -2 -12  854.98  124.93   8
   0   2 -12  851.32   52.03   1
   0   2  12 1021.62  124.54   2
   0  -2  13   31.01   49.59   2
   0  -2 -13  -21.38   71.62   8
   0   2  13   41.56   55.22   2
   0   2 -13   42.69   12.56   1
   0   2 -14   48.20   15.36   1
   0   2  14   31.66   43.95   2
   0  -2  14   14.58   49.73   2
   0   2 -15  -25.31   55.65   7
   0  -2  15  -22.86   49.30   2
   0   2  15  -25.50   57.49   2
   0   2 -15    8.31    8.39   1
   0   2  16   46.10   50.55   2
   0  -2  16  -45.99   56.97   2
   0   2 -16    7.09    7.01   1
   0   2 -16  -13.58   51.05   7
   0  -2 -16  -46.54   81.16   8
   0  -2 -17  556.92  125.37   8
   0   2 -17  406.58   93.36   7
   0   2  17  529.67  113.87   2
   0  -2  17  416.07  114.07   2
   0   2  18   51.09   75.55   2
   0  -2  18  175.47   96.71   2
   0  -2 -18   56.33   83.28   8
   0   2 -18   19.18   39.66   7
   0   2 -19 2108.92  253.74   3
   0  -2  19 2194.29  234.05   2
   0   2 -19 1912.43  200.58   7
   0  -2 -19 1879.42  238.59   8
   0   2  19 1759.41  204.00   2
   0   2 -20   84.28   69.82   7
   0   2 -20  304.23  136.40   3
   0  -2 -20  219.23  117.05   8
   0   2  20   45.47   73.20   2
   0  -2  20  307.93  119.35   2
   0   2  21 1818.18  221.00   2
   0  -2  21 2200.35  245.49   2
   0   2 -21 1699.10  249.44   3
   0   2 -21 1821.94  204.17   7
   0   2 -22  118.05   81.44   7
   0   2 -22  189.12  115.75   3
   0  -2  22  185.34  100.96   2
   0   2  22  107.57   78.33   2
   0   2 -23  853.10  151.07   7
   0   2  23  846.70  165.47   2
   0  -2  23  782.26  163.03   2
   0   2 -23  975.74  198.83   3
   0   2 -24  100.20  103.11   3
   0   2  24   83.60   73.25   2
   0   2 -24  107.04   69.18   7
   0  -2  24  115.26   93.85   2
   0  -2  25  690.71  162.00   2
   0   2  25  566.97  148.90   2
   0   2 -25  531.28  165.21   3
   0   2  26   37.33   85.60   2
   0  -2  26   91.14   88.53   2
   0   2 -26   -5.75   70.79   3
   0   2  27   64.05   69.57   2
   0   2 -27  101.12  100.82   3
   0  -2  27    0.36   60.44   2
   0  -2 -27   74.02   80.49   7
   0  -2  28  -45.63   70.07   2
   0  -2 -28  132.01  120.08   3
   0   2 -28  -71.54   88.92   3
   0   2  28 -123.69   88.74   2
   0  -2 -29   80.33   83.44   3
   0   2 -29   25.51  100.13   3
   0   2  29  -57.42   66.93   2
   0  -2  29  -28.21   70.73   2
   0   2  30   37.91   70.70   2
   0   3   0   32.49   16.05   3
   0  -3   0   -1.25    9.79   6
   0   3   0   -0.63   11.68   7
   0  -3   0   -0.93   13.40   8
   0  -3   136640.71  289.96   6
   0   3  -134992.07  352.68   3
   0   3   136494.11  357.49   3
   0  -3  -136501.41  277.17   6
   0   3  -136366.70  306.29   7
   0  -3  -136662.63  357.30   8
   0  -3   2 8049.89  161.95   2
   0  -3   2 8022.95  155.79   6
   0   3   2 8236.28  144.18   6
   0   3   2 7898.96  179.45   3
   0  -3  -2 8457.24  183.23   8
   0  -3  -2 8041.06  142.58   6
   0   3  -2 8080.85  146.14   7
   0   3  -2 7973.21  179.76   3
   0  -3   311985.22  223.76   2
   0   3  -311629.25  183.59   7
   0  -3   311734.44  209.82   6
   0  -3   312451.91  195.09   7
   0   3   311954.76  190.32   2
   0   3   312206.08  198.17   6
   0   3  -312248.24  238.95   3
   0  -3  -312008.97  240.14   8
   0  -3   4 4731.32  110.62   1
   0  -3  -4 5122.52  142.77   2
   0  -3  -4 5025.27  168.82   8
   0   3  -4 4728.19  164.26   3
   0   3  -4 4612.30  125.68   7
   0  -3   4 4868.70  161.00   2
   0   3   4 4794.70  135.70   2
   0  -3   4 4923.51  132.99   7
   0   3  -521613.49  297.10   7
   0  -3   521115.24  229.73   1
   0  -3   521716.94  371.50   2
   0  -3  -522234.04  336.13   2
   0   3  -521641.68  378.24   3
   0  -3  -521339.14  379.74   8
   0  -3   522452.33  308.58   7
   0   3   521091.80  320.00   2
   0   3  -622142.14  327.09   7
   0  -3  -622814.00  422.98   8
   0  -3   622219.60  409.80   2
   0   3   621983.65  367.51   2
   0   3  -620666.26  416.94   3
   0  -3   621348.31  230.50   1
   0  -3  -623352.68  380.46   2
   0  -3  -7 4292.41  200.93   8
   0   3  -7 4119.70  154.51   7
   0   3   7 3999.47  170.69   2
   0  -3   7 3904.16   99.89   1
   0  -3   7 3899.28  187.61   2
   0   3  -7 4242.65  197.09   3
   0   3  -8 3297.60  185.46   3
   0  -3   8 2934.69  173.75   2
   0   3   8 3315.69  169.31   2
   0  -3  -8 3455.65  192.51   8
   0   3  -8 3208.06  147.55   7
   0  -3   9  477.28   78.29   2
   0   3  -9  346.68   53.85   7
   0   3  -9  348.51   69.01   3
   0  -3  -9  365.41   72.69   8
   0   3   9  329.10   61.39   2
   0   3  10 1256.32  121.33   2
   0   3 -10 1261.35  106.00   7
   0  -3  10 1217.74  131.59   2
   0   3 -10 1061.10  121.92   3
   0  -3 -10 1305.19  140.72   8
   0   3 -11    0.15   83.47   3
   0  -3  11  177.90   61.82   2
   0  -3 -11  136.89   64.28   8
   0   3 -11  108.05   38.91   7
   0   3  11  153.06   52.64   2
   0   3 -12  255.80   55.45   7
   0   3 -12  231.10   67.22   3
   0  -3  12  337.39   87.51   2
   0  -3 -12  308.46  101.70   8
   0   3  12  342.59   77.59   2
   0   3 -13 5366.50  311.72   3
   0  -3 -13 5512.30  331.13   8
   0  -3  13 5981.28  312.89   2
   0   3  13 5823.50  296.94   2
   0   3 -13 5873.31  266.87   7
   0   3 -14  -71.94   99.80   3
   0  -3  14    9.55   64.54   2
   0  -3 -14  128.86   90.55   8
   0   3 -14   63.93   52.53   7
   0   3  14  124.38   71.83   2
   0  -3 -15 2327.66  232.85   8
   0  -3  15 2731.11  232.33   2
   0   3 -15 2351.61  236.43   3
   0   3 -15 2581.37  194.45   7
   0   3  15 2592.48  217.62   2
   0  -3 -16  433.75  118.74   8
   0   3 -16  352.39  113.55   3
   0   3 -16  310.96   75.86   7
   0   3  16  575.15  116.64   2
   0  -3  16  658.50  129.99   2
   0  -3 -17  851.01  159.66   8
   0  -3  17  732.58  136.95   2
   0   3 -17  784.81  121.05   7
   0   3 -17  628.96  138.60   3
   0   3  17  840.49  139.78   2
   0   3 -18   42.86   47.34   7
   0  -3  18   65.54   73.06   2
   0  -3 -18   68.74   88.89   8
   0   3  18  143.87   76.53   2
   0   3 -18   57.17   86.93   3
   0   3 -19  363.73  127.63   3
   0   3  19  392.01  102.12   2
   0   3 -19  283.99   81.84   7
   0  -3 -19  288.09  115.10   8
   0  -3  19  255.54  103.97   2
   0   3 -20  564.74  155.46   3
   0  -3  20  391.67  120.56   2
   0   3 -20  274.14   80.88   7
   0   3  20  373.41  112.08   2
   0  -3 -20  396.76  133.45   8
   0   3 -21   -5.19   45.32   7
   0   3  21  -51.14   65.69   2
   0   3 -21  108.21   95.20   3
   0  -3  21   86.32   81.85   2
   0  -3 -21    8.26   88.70   8
   0  -3 -22  376.46  130.70   8
   0   3  22  403.22  120.09   2
   0   3 -22  362.38  126.83   3
   0   3 -22  250.63   84.86   7
   0  -3  22  313.49  106.66   2
   0  -3  23  121.71   96.48   2
   0   3 -23  111.22   65.40   7
   0   3  23  -45.79   64.32   2
   0   3 -23   16.98   78.37   3
   0   3 -24  390.46  109.35   7
   0   3 -24  455.31  148.67   3
   0  -3  24  329.72  118.54   2
   0   3  24  435.61  128.39   2
   0   3  25  196.51   87.11   2
   0  -3  25    2.31   69.13   2
   0   3 -25  157.60  110.05   3
   0  -3  26   80.45   77.61   2
   0   3  26    1.63   59.24   2
   0   3 -26  126.19  109.90   3
   0   3  27   71.81   73.26   2
   0  -3  27  152.85  104.31   2
   0   3 -27   66.06  106.87   3
   0  -3  28 -138.16   87.70   2
   0   3  28 -153.61   93.01   2
   0  -3  29   17.45   57.19   2
   0   3  29  109.91   95.01   2
   0   3 -29   65.50   68.97   3
   0  -3  29   -5.62   63.73   6
   0   3  30    0.39   58.16   2
   0   4   032349.98  349.21   7
   0  -4   032102.82  289.09   6
   0   4   033353.61  291.40   6
   0   4   032836.68  381.06   3
   0  -4   033057.69  376.92   8
   0  -4  -1 7752.53  190.83   8
   0   4   1 7976.03  191.15   3
   0   4  -1 8112.75  193.50   3
   0  -4  -1 7848.18  145.98   6
   0   4  -1 8265.86  167.25   2
   0   4  -1 8280.16  155.45   6
   0   4   1 7965.16  147.25   6
   0  -4   1 7857.05  153.28   6
   0   4  -1 7777.75  167.45   7
   0   4   230340.52  307.00   6
   0  -4   229041.14  336.75   2
   0  -4  -229417.08  299.17   6
   0  -4  -229279.31  381.95   8
   0   4   230495.79  392.95   3
   0   4  -230291.09  328.11   6
   0  -4   229999.92  323.70   6
   0   4  -228555.13  384.94   3
   0   4  -229600.37  320.34   7
   0  -4   230527.05  338.51   7
   0  -4  -336678.08  455.33   8
   0  -4   336511.44  412.37   2
   0   4  -337282.33  455.26   3
   0  -4   335710.98  397.79   6
   0   4   338552.66  376.76   6
   0   4  -336840.15  364.38   7
   0  -4   338083.64  379.83   7
   0  -4   428603.03  381.40   6
   0   4  -427852.52  427.82   3
   0  -4   428875.34  403.12   2
   0   4  -428795.16  337.35   7
   0   4   429353.37  356.98   6
   0  -4  -428904.39  435.47   8
   0   4   429545.67  348.12   2
   0   4  -515687.23  336.09   3
   0   4  -515449.44  261.91   7
   0  -4  -516156.56  345.52   8
   0  -4   516210.70  275.33   7
   0  -4   515607.18  232.91   1
   0  -4   515583.25  324.17   2
   0   4   515279.05  273.47   2
   0  -4   6 7540.81  248.93   2
   0  -4  -6 8255.19  222.72   2
   0  -4  -6 7615.15  256.83   8
   0   4   6 7804.61  214.12   2
   0  -4   6 7992.48  207.15   7
   0  -4   6 7656.21  160.86   1
   0   4  -6 7533.71  195.72   7
   0   4  -6 7352.21  248.33   3
   0  -4   7   44.68   15.98   1
   0  -4   7   22.65   28.89   2
   0   4  -7   27.14   29.89   3
   0   4  -7   20.16   19.87   7
   0   4   7   14.17   21.13   2
   0  -4  -7   56.46   25.03   2
   0  -4  -7  -10.58   34.73   8
   0  -4   8 1593.24  133.27   2
   0  -4   8 1639.32   73.03   1
   0   4  -8 1821.80  141.98   3
   0  -4  -8 1512.43  131.54   8
   0   4   8 1672.32  118.99   2
   0   4  -8 1703.36  107.63   7
   0  -4   9 1339.59  128.15   2
   0   4   9 1360.10  119.15   2
   0   4  -9 1660.52  112.85   7
   0  -4  -9 1448.93  135.37   8
   0   4  -9 1483.34  136.80   3
   0  -4   9 1335.80   64.42   1
   0  -4  10 8092.60  324.48   2
   0   4  10 7905.13  297.39   2
   0   4 -10 8214.22  333.50   3
   0   4 -10 8157.58  261.18   7
   0  -4 -10 7705.67  331.83   8
   0  -4  11  714.59  119.08   2
   0  -4 -11  603.32  112.43   8
   0   4 -11  398.25   91.91   3
   0   4 -11  567.40   77.03   7
   0   4  11  636.17   96.06   2
   0  -4  12 9566.51  383.88   2
   0   4 -12 9589.75  313.64   7
   0   4  12 9384.22  356.54   2
   0  -4 -1210171.02  417.09   8
   0   4 -12 8749.38  389.92   3
   0   4 -13  593.28  124.81   3
   0  -4 -13  972.49  155.66   8
   0   4  13  813.94  122.59   2
   0  -4  13  996.64  147.60   2
   0   4 -13  651.96   92.70   7
   0  -4 -14 9469.43  444.63   8
   0   4  14 9190.12  390.02   2
   0   4 -14 8977.03  424.61   3
   0  -4  14 9181.01  414.66   2
   0   4 -14 8970.93  334.82   7
   0  -4  15 1115.98  166.09   2
   0   4  15  901.70  144.16   2
   0   4 -15 1033.98  124.50   7
   0  -4 -15 1065.20  179.07   8
   0   4 -15 1021.89  174.79   3
   0   4  16 4530.57  292.97   2
   0  -4 -16 5227.64  353.70   8
   0   4 -16 4823.92  337.71   3
   0  -4  16 4794.68  317.25   2
   0   4 -16 4196.73  249.80   7
   0   4 -17 1105.37  138.58   7
   0   4 -17 1049.37  174.14   3
   0   4  17 1289.66  168.77   2
   0  -4 -17 1127.75  186.87   8
   0  -4  17 1110.45  173.14   2
   0   4 -18 1612.20  219.33   3
   0  -4 -18 1500.23  211.47   8
   0  -4  18 1575.36  207.32   2
   0   4 -18 1601.90  170.62   7
   0   4  18 1722.42  197.36   2
   0  -4 -19   10.42   74.96   8
   0   4  19   81.48   71.12   2
   0  -4  19   65.05   77.73   2
   0   4 -19  107.80   97.46   3
   0   4 -19   20.25   47.92   7
   0   4 -20  380.95  131.58   3
   0   4  20  405.02  110.48   2
   0  -4  20  462.20  126.94   2
   0   4 -20  299.41   81.70   7
   0  -4 -20  550.52  147.58   8
   0   4  21   40.42   57.98   2
   0   4 -21   54.68   44.46   7
   0   4 -21  127.62   99.58   3
   0  -4 -21   -5.53   78.20   8
   0  -4  21    2.49   73.87   2
   0   4 -22   79.43   66.92   3
   0   4  22  -22.95   50.81   2
   0  -4  22    7.86   68.19   2
   0  -4 -22  -81.38   94.50   8
   0   4 -22   35.32   45.90   7
   0   4 -23  -17.90   40.20   7
   0  -4 -23  -37.56   90.04   8
   0  -4  23    5.19   62.73   2
   0   4 -23  -14.67   71.74   3
   0   4  23   14.86   52.11   2
   0  -4 -24   48.76   79.93   8
   0   4  24  182.78   98.26   2
   0  -4  24   87.03   84.57   2
   0   4 -24   69.59   97.24   3
   0  -4  25 -141.54   86.53   2
   0   4 -25 -109.76   97.90   3
   0   4  25  -99.08   72.18   2
   0   4  26    2.60   64.60   2
   0   4 -26   92.68   91.11   3
   0  -4  26   87.02   70.13   2
   0  -4  27  -30.21   64.21   2
   0   4  27   12.23   51.93   2
   0  -4  27  -50.83   75.19   6
   0   4 -27   -6.13   63.77   3
   0   4  28   24.59   62.13   2
   0  -4  28   41.99   69.62   2
   0   4 -28  148.21  116.17   3
   0  -4  28   91.38   84.88   6
   0   4 -29   21.46   64.15   3
   0  -4  29  -14.54   62.51   2
   0   4  29  -97.17   77.73   2
   0  -4  29   74.40   99.05   6
   0   4  30  234.48  117.72   2
   0   5   0  -31.42   23.18   3
   0  -5   0   12.06   22.46   8
   0   5   0   -7.89   17.78   7
   0  -5   0   -3.69   12.62   6
   0   5   0    5.71   11.41   6
   0   5   0   -1.81    6.45   4
   0  -5   1 6258.35   93.11   4
   0   5  -1 6940.74  157.95   6
   0  -5  -1 6573.74  149.39   6
   0   5  -1 6747.73  174.50   7
   0   5  -1 6763.81  199.22   3
   0   5   1 7026.43  155.06   6
   0   5   1 6600.48  195.02   3
   0   5  -1 6723.89  169.46   2
   0   5   1 6532.07  115.16   4
   0  -5   1 7321.96  184.83   7
   0  -5  -1 6796.62  196.59   8
   0  -5   1 6267.13  152.44   6
   0   5  -2  421.31   54.42   3
   0   5   2  417.41   30.70   5
   0   5  -2  428.77   42.85   6
   0   5  -2  366.17   43.27   2
   0  -5  -2  380.11   51.77   8
   0  -5   2  409.55   29.98   5
   0   5   2  420.64   54.93   3
   0   5   2  394.54   39.19   6
   0   5  -2  462.47   46.65   7
   0  -5  -2  377.14   39.51   6
   0  -5   2  437.67   45.97   7
   0  -5   2  408.17   43.18   6
   0  -5  -3   14.82   22.83   8
   0   5  -3   55.58   28.89   3
   0  -5   3   50.68   21.82   2
   0  -5   3   77.56   21.82   7
   0  -5  -3   72.62   23.28   6
   0   5   3   91.64   22.12   6
   0   5  -3   63.28   23.06   2
   0   5   3   75.46   32.37   3
   0  -5   3   74.85   25.45   6
   0   5  -3   73.56   23.03   7
   0  -5   4 1764.45  108.74   2
   0   5   4 1896.53   94.47   2
   0  -5   4 2130.43  103.03   7
   0  -5   4 1883.62  104.24   6
   0   5  -4 1817.23  117.36   3
   0   5  -4 1892.49   95.48   7
   0  -5  -4 1922.93  120.85   8
   0   5  -4 2127.68  117.84   2
   0   5   4 1991.15   99.28   6
   0  -5  -5 2545.25  146.60   8
   0  -5   5 2388.35  133.72   2
   0  -5   5 2339.23  123.40   6
   0   5  -5 2283.40  106.80   7
   0   5  -5 2348.06  140.09   3
   0  -5   5 2610.50  117.82   7
   0   5   5 2300.29  110.77   2
   0   5   5 2383.92  115.79   6
   0  -5   6 3179.57  168.17   2
   0  -5   6 3407.29  122.06   1
   0  -5  -6 3409.36  181.94   8
   0   5   6 3547.33  152.25   6
   0  -5   6 3382.57  163.08   6
   0   5   6 3329.47  143.67   2
   0   5  -6 3470.50  176.94   3
   0   5  -6 3397.43  135.68   7
   0  -5   6 3631.35  146.27   7
   0   5  -7 6117.25  247.26   3
   0   5  -7 5807.67  187.00   7
   0   5   7 5672.82  201.60   2
   0  -5   7 5684.05  155.45   1
   0  -5  -7 5655.48  245.79   8
   0  -5   7 5373.36  229.09   2
   0  -5   7 6025.92  196.15   7
   0   5   8 6674.56  234.46   2
   0   5  -8 6174.53  201.91   7
   0  -5  -8 6616.63  276.64   8
   0  -5   8 6467.36  163.24   1
   0   5  -8 6799.00  285.39   3
   0  -5   8 6803.79  269.80   2
   0   5   9  983.88  105.71   2
   0  -5   9 1031.94   65.08   1
   0   5  -9  967.38   87.02   7
   0   5  -9 1033.30  120.94   3
   0  -5  -9  914.41  114.98   8
   0  -5   9  994.69  116.03   2
   0   5  10 7659.08  284.86   2
   0   5 -10 7786.08  339.49   3
   0  -5  10 7705.50  317.41   2
   0   5 -10 7636.38  250.19   7
   0  -5 -10 8198.33  342.64   8
   0  -5  10 7108.15  164.49   1
   0   5 -11 1754.44  127.47   7
   0   5  11 1822.63  151.98   2
   0   5 -11 1591.02  166.50   3
   0  -5  11 1779.11  170.14   2
   0  -5 -11 1565.92  167.79   8
   0  -5  12 3204.45  231.17   2
   0  -5 -12 3714.44  261.03   8
   0   5  12 3323.50  213.87   2
   0   5 -12 2946.46  231.79   3
   0   5 -12 3265.02  181.01   7
   0   5  13 2958.27  216.38   2
   0   5 -13 2692.69  230.32   3
   0  -5  13 3265.08  240.45   2
   0  -5 -13 3383.32  264.51   8
   0   5 -13 3375.37  193.68   7
   0   5 -14  144.14   53.21   7
   0  -5 -14   94.40   91.42   8
   0   5  14   75.10   53.57   2
   0  -5  14  121.26   86.92   2
   0   5 -14  -11.77   76.94   3
   0   5 -15 4017.29  232.17   7
   0  -5  15 3743.42  281.73   2
   0   5 -15 3918.22  295.17   3
   0   5  15 3915.44  261.12   2
   0  -5 -15 3847.81  308.39   8
   0  -5 -16 1231.78  188.15   8
   0   5 -16 1048.98  125.76   7
   0  -5  16 1152.21  172.64   2
   0   5  16 1363.74  166.81   2
   0   5 -16  923.00  164.60   3
   0  -5 -17 1527.73  213.09   8
   0  -5  17 1529.32  196.06   2
   0   5  17 1480.75  175.35   2
   0   5 -17 1356.82  147.50   7
   0   5 -17 1455.06  200.90   3
   0   5  18 1078.11  158.40   2
   0  -5 -18 1465.92  214.16   8
   0  -5  18 1095.17  182.07   2
   0   5 -18 1103.39  188.06   3
   0   5 -18  895.76  126.56   7
   0  -5 -19  841.97  177.11   8
   0   5  19  796.10  142.43   2
   0  -5  19  743.56  152.72   2
   0   5 -19  655.83  110.36   7
   0   5 -19  571.32  151.91   3
   0  -5 -20  890.52  185.95   8
   0   5 -20  871.49  183.88   3
   0   5 -20  736.66  123.02   7
   0  -5  20 1117.66  183.39   2
   0   5  20  878.97  151.67   2
   0   5 -21   36.22   89.14   3
   0  -5 -21  166.49   95.12   8
   0   5 -21   94.38   50.81   7
   0   5  21  166.94   94.78   2
   0  -5  21  143.62  106.66   2
   0   5 -22  325.57  112.53   3
   0   5 -22  256.29   78.52   7
   0  -5  22  232.69   99.40   2
   0   5  22  225.54   90.59   2
   0  -5 -22  196.18  107.20   8
   0  -5  23    9.02   66.44   2
   0  -5 -23   67.03   75.71   8
   0   5  23   25.24   58.33   2
   0   5 -23   24.28   76.73   3
   0   5  24  105.73   86.46   2
   0   5 -24   -3.45   96.95   3
   0  -5  24 -138.91   93.70   2
   0  -5 -24   62.34   89.81   8
   0  -5 -25   11.86   70.48   8
   0   5 -25 -145.59  102.57   3
   0  -5  25  -58.72   93.94   2
   0   5  25   17.01   62.16   2
   0  -5  26   58.01   84.36   2
   0   5  26   70.49   77.20   2
   0  -5  26   12.97   74.93   6
   0   5 -26   77.58   87.53   3
   0   5 -27  114.22  111.29   3
   0  -5  27   30.34   73.51   2
   0   5  27   47.18   63.35   2
   0  -5  27   -6.80   68.53   6
   0   5  28   -2.84   52.90   2
   0  -5  28  211.93  114.31   2
   0   5 -28  226.49  134.13   3
   0  -5  28   79.08   66.05   6
   0  -5  29   -0.40   70.05   2
   0   5  29    0.37   65.66   2
   0   5  30  160.98   91.27   2
   0  -6   0  140.68   30.30   7
   0   6   0   96.96   29.36   7
   0   6   0  133.08   16.69   4
   0  -6   0  147.95   26.79   6
   0   6   0  107.81   33.40   3
   0  -6   0  124.77   33.72   8
   0   6   0  144.19   25.11   6
   0   6  -1 1031.33   76.20   7
   0  -6   1  967.02   66.08   6
   0   6  -1  913.83   63.67   6
   0   6   1  991.88   63.27   6
   0  -6   1  910.86   37.27   4
   0  -6  -1  997.30   84.98   8
   0  -6   1 1089.56   79.08   7
   0   6  -1 1028.55   72.57   2
   0   6   1 1022.07   87.19   3
   0   6   1 1028.75   48.51   4
   0   6  -1  989.25   85.38   3
   0  -6  -1  886.41   61.09   6
   0   6  -2 1091.37   92.65   3
   0  -6   2 1123.60   74.84   6
   0  -6   2 1111.17   47.77   4
   0   6  -2 1133.15   80.35   2
   0  -6   2 1269.63   83.96   7
   0  -6  -2 1282.94   97.31   8
   0   6   2 1165.12   47.16   5
   0   6   2 1239.39   73.31   6
   0   6   2 1084.01   91.62   3
   0   6  -2 1208.73   81.06   7
   0  -6  -2 1083.32   69.97   6
   0   6  -2 1246.81   76.68   6
   0  -6   2 1162.43   45.86   5
   0  -6   3 5583.38  131.72   5
   0   6  -3 5629.20  173.66   6
   0   6  -3 5901.00  190.94   2
   0   6  -3 5466.64  172.25   7
   0   6   3 5749.08  164.60   6
   0   6  -3 5800.87  212.39   3
   0  -6  -3 5568.94  208.00   8
   0  -6  -3 5627.67  161.78   6
   0   6   3 5709.46  136.77   5
   0  -6   3 5678.80  176.00   6
   0  -6   3 6017.41  182.28   7
   0   6   3 5825.93  213.08   3
   0  -6   4 1424.30   94.62   6
   0  -6   4 1423.47  101.22   2
   0   6  -4 1605.91  107.92   2
   0  -6  -4 1491.49  113.32   8
   0   6   4 1626.34   93.12   6
   0   6  -4 1560.61   92.17   7
   0   6  -4 1476.96  111.33   3
   0  -6   4 1581.53   96.37   7
   0  -6   521101.82  354.16   7
   0   6   520630.58  352.27   6
   0  -6   520044.34  392.41   2
   0  -6   520550.23  373.75   6
   0   6  -520149.15  336.41   7
   0   6  -519435.85  424.25   3
   0   6   520517.11  344.76   2
   0  -6  -521230.08  439.97   8
   0  -6   6  452.76   57.07   7
   0   6   6  493.61   60.13   6
   0  -6  -6  562.62   87.69   8
   0   6  -6  444.14   78.01   3
   0   6  -6  498.48   60.28   7
   0   6   6  440.96   58.13   2
   0  -6   6  498.09   71.17   6
   0  -6   6  612.69   81.96   2
   0  -6   750889.06  592.76   7
   0   6   749109.60  590.51   2
   0   6  -749354.57  559.76   7
   0  -6  -751116.18  765.34   8
   0  -6   749443.07  509.52   1
   0  -6   751100.21  700.84   2
   0   6  -751424.16  739.40   3
   0  -6   750038.15  662.85   6
   0   6  -8 2959.58  194.34   3
   0  -6  -8 3166.71  203.82   8
   0  -6   8 2763.75  120.23   1
   0  -6   8 2944.14  185.76   2
   0   6   8 2836.98  154.54   2
   0  -6   8 2828.42  173.69   6
   0  -6   8 2970.01  151.08   7
   0   6  -8 2701.49  138.86   7
   0   6  -923609.36  425.57   7
   0  -6   923402.28  541.33   2
   0   6   923277.42  463.61   2
   0  -6  -924120.34  570.54   8
   0  -6   923011.22  337.56   1
   0   6  -924461.97  560.99   3
   0   6 -10  -17.24   38.55   7
   0   6  10  114.47   57.70   2
   0  -6  10   88.14   76.15   2
   0  -6 -10   84.88   78.72   8
   0  -6  10   14.04   16.11   1
   0   6 -10   94.20   76.23   3
   0   6  1115235.19  425.23   2
   0  -6 -1115414.12  511.11   8
   0  -6  1116174.18  488.17   2
   0  -6  1114114.94  253.44   1
   0   6 -1114395.63  359.37   7
   0   6 -1115261.91  498.65   3
   0   6 -12  530.55  116.01   3
   0  -6 -12  367.42  111.84   8
   0   6 -12  284.88   61.12   7
   0  -6  12  533.43  121.90   2
   0   6  12  610.05  110.24   2
   0   6 -13 3553.01  263.10   3
   0  -6  13 3492.68  253.41   2
   0   6  13 3893.40  240.43   2
   0   6 -13 3311.71  192.49   7
   0  -6 -13 3510.66  272.23   8
   0  -6 -14  152.23   93.39   8
   0  -6  14  124.38   72.20   2
   0   6  14    7.53   46.35   2
   0   6 -14  110.48   77.93   3
   0   6 -15   12.91   77.01   3
   0   6 -15   61.53   45.82   7
   0   6  15   92.10   66.25   2
   0  -6 -15  157.52   95.04   8
   0  -6  15  143.01   92.13   2
   0  -6 -16    3.04   74.32   8
   0   6 -16  -95.42   48.82   7
   0   6 -16  -17.27   88.73   3
   0   6  16   62.57   73.56   2
   0  -6  16  140.89   93.74   2
   0   6 -17  217.34   82.94   3
   0  -6 -17  203.37  110.83   8
   0   6  17  375.92  100.17   2
   0  -6  17  464.55  122.08   2
   0   6 -17  420.38   83.40   7
   0  -6 -18  -99.56   90.95   8
   0   6  18   22.33   47.07   2
   0  -6  18   29.45   77.19   2
   0   6 -18    6.26   39.18   7
   0   6 -18 -160.92   93.14   3
   0   6 -19  998.88  133.17   7
   0  -6 -19  835.18  177.76   8
   0   6 -19  789.99  173.57   3
   0   6  19  826.11  147.56   2
   0  -6  19  967.34  169.46   2
   0   6 -20   22.00   82.59   3
   0  -6 -20   39.13   87.10   8
   0   6 -20   37.24   46.68   7
   0  -6  20  -16.43   72.82   2
   0   6  20  -25.47   57.58   2
   0  -6  21  552.02  137.40   2
   0   6 -21  636.67  114.06   7
   0  -6 -21  572.71  164.18   8
   0   6  21  470.11  114.59   2
   0   6 -21  535.93  148.35   3
   0   6 -22   29.24   85.45   3
   0   6  22   41.07   53.19   2
   0  -6 -22  -84.32   91.09   8
   0  -6  22   82.12   78.54   2
   0   6 -22   42.71   40.46   7
   0  -6  23  148.89   92.32   2
   0  -6  23  161.26   82.73   6
   0   6  23  119.76   78.54   2
   0   6 -23  113.64   96.41   3
   0  -6 -23  116.79   90.41   8
   0  -6 -24  -13.25   94.80   8
   0   6 -24   45.44   70.78   3
   0  -6  24  -22.63   78.76   2
   0   6  24   -6.21   65.90   2
   0  -6  24    5.34   76.10   6
   0  -6  25  127.56   95.84   2
   0   6  25  141.76   82.75   2
   0  -6  25   54.35   69.46   6
   0  -6 -25   95.16   92.50   8
   0   6 -25  -19.20   85.45   3
   0   6  26   36.58   50.80   2
   0   6 -26   44.25   80.44   3
   0  -6 -26   26.32   75.76   8
   0  -6  26    5.78   81.57   2
   0  -6  26 -183.12  106.47   6
   0   6 -27  -26.14   72.18   3
   0   6  27    4.41   61.75   2
   0  -6  27   61.77   92.12   6
   0  -6  27   48.50   80.19   2
   0   6 -28  148.53  131.02   3
   0   6  28  -24.00   57.35   2
   0  -6  28  113.08  107.20   6
   0  -6  28   55.89   73.58   2
   0   6  29  -58.63   63.56   2
   0   7   0   18.71   21.11   7
   0  -7   0   17.30   26.51   8
   0  -7   0   25.64   17.13   6
   0   7   0   -3.27    7.03   4
   0   7   0   15.30   13.60   6
   0   7   0   -7.99   29.13   3
   0  -7  -1 1492.97   84.80   6
   0  -7   1 1753.09  108.28   7
   0   7  -1 1657.96   96.85   2
   0   7   1 1610.16   86.53   6
   0   7  -1 1678.53  119.48   3
   0  -7   1 1655.22  117.31   8
   0   7   1 1551.81   63.11   4
   0   7   1 1632.41  117.34   3
   0  -7  -1 1716.61  118.96   8
   0   7  -1 1653.81   90.13   6
   0  -7   1 1623.07   90.90   6
   0  -7   1 1522.05   49.23   4
   0   7  -1 1699.13  105.74   7
   0  -7   2  670.08   67.51   7
   0   7   2  633.71   46.18   4
   0   7   2  660.15   57.85   6
   0   7  -2  684.41   68.22   7
   0  -7  -2  638.36   57.08   6
   0   7  -2  671.84   60.10   6
   0  -7   2  575.60   29.36   5
   0  -7   2  611.94   35.73   4
   0   7  -2  623.66   76.90   3
   0   7  -2  688.96   66.25   2
   0  -7   2  605.05   59.96   6
   0  -7  -2  747.50   83.05   8
   0   7   2  636.92   78.49   3
   0   7   2  553.23   30.12   5
   0  -7   3 3449.50   97.14   4
   0  -7  -3 3786.25  139.68   6
   0   7  -3 3960.78  152.52   6
   0   7  -3 3776.48  152.64   7
   0  -7   3 3977.49  161.34   7
   0   7  -3 4123.01  168.52   2
   0  -7   3 3766.44  151.31   6
   0  -7   3 3634.73  101.89   5
   0  -7  -3 3534.46  176.75   8
   0   7   3 4056.74  191.15   3
   0   7   3 3901.63  107.98   5
   0   7   3 3772.86  141.59   6
   0   7  -3 3792.00  186.61   3
   0   7  -4 1820.49  109.38   7
   0   7   4 1854.84  141.96   3
   0   7  -4 1889.24  135.25   3
   0   7   4 1911.41   91.99   5
   0  -7  -4 2022.76  140.47   8
   0   7   4 1965.33  107.51   6
   0  -7   4 1920.43  112.86   7
   0  -7   4 1864.41  115.83   6
   0  -7   4 1834.25   88.67   5
   0  -7   4 2006.20  124.38   2
   0  -7   5  729.10   71.47   7
   0  -7  -5  764.42   92.73   8
   0  -7   5  824.00   86.73   2
   0  -7   5  853.43   69.03   5
   0   7   5  829.87   73.96   2
   0   7  -5  764.12   72.81   7
   0   7   5  815.04   74.71   6
   0   7  -5  708.52   86.70   3
   0   7   5  806.49   69.34   5
   0  -7   5  819.03   80.14   6
   0  -7   6 7680.60  251.40   6
   0  -7   6 7502.06  231.86   7
   0  -7   6 7669.58  268.25   2
   0   7  -6 7582.17  286.62   3
   0  -7  -6 7250.36  288.16   8
   0   7   6 7731.29  228.49   2
   0   7  -6 7526.01  223.74   7
   0  -7   7  645.09   71.55   7
   0  -7   7  713.19   87.76   6
   0   7  -7  664.54   72.45   7
   0   7   7  749.02   77.62   2
   0  -7   7  666.14   67.60   1
   0  -7  -7  741.10  106.12   8
   0   7  -7  718.80  101.17   3
   0  -7   7  706.95   91.58   2
   0  -7   8 3952.25  157.00   1
   0  -7   8 3817.47  204.30   6
   0  -7  -8 3721.74  227.81   8
   0   7  -8 3729.52  226.88   3
   0   7   8 3727.81  181.81   2
   0  -7   8 4104.81  218.63   2
   0   7  -8 4144.79  177.00   7
   0  -7   9 1431.64   93.76   1
   0  -7   9 1482.81  148.83   2
   0   7   9 1375.16  122.05   2
   0  -7   9 1458.19  141.30   6
   0   7  -9 1391.84  147.90   3
   0  -7  -9 1686.60  167.80   8
   0   7  -9 1403.04  108.77   7
   0   7  10 7052.16  273.60   2
   0   7 -10 7397.93  333.80   3
   0   7 -10 6853.05  244.71   7
   0  -7  10 6882.01  199.77   1
   0  -7  10 7504.81  310.77   6
   0  -7  10 7484.89  324.51   2
   0  -7 -10 7623.45  349.33   8
   0  -7 -11 8476.72  401.03   8
   0  -7  11 8265.96  362.19   2
   0  -7  11 8351.87  214.21   1
   0   7 -11 8785.71  286.08   7
   0   7  11 8689.60  325.81   2
   0  -7  11 9001.10  356.09   6
   0  -7  12 3548.52  136.06   1
   0  -7  12 4245.34  262.68   6
   0   7 -12 4132.13  283.54   3
   0   7 -12 3923.62  204.65   7
   0  -7  12 3956.19  269.70   2
   0  -7 -12 4023.29  284.24   8
   0   7  12 4217.24  238.54   2
   0   7  13 3985.05  243.15   2
   0   7 -13 3768.05  289.06   3
   0   7 -13 3857.05  206.25   7
   0  -7  13 4077.40  279.78   2
   0  -7 -13 3784.50  287.43   8
   0  -7  14  283.78  105.65   2
   0   7 -14  407.03  125.29   3
   0  -7 -14  433.37  135.43   8
   0   7  14  300.12   86.91   2
   0   7 -14  193.20   60.02   7
   0  -7  15 5887.42  349.44   2
   0   7  15 5703.89  321.95   2
   0   7 -15 5606.08  267.23   7
   0   7 -15 5995.33  367.35   3
   0  -7 -15 6132.01  386.27   8
   0   7 -16  150.35  106.28   3
   0   7  16  128.76   73.41   2
   0   7 -16  -32.65   36.53   7
   0  -7 -16   32.20  104.78   8
   0  -7  16  211.23  108.86   2
   0   7  17 2120.54  208.49   2
   0   7 -17 1940.19  169.05   7
   0   7 -17 2248.60  250.70   3
   0  -7 -17 1913.02  246.79   8
   0  -7  17 2259.08  238.76   2
   0  -7 -18   96.86   79.70   8
   0  -7  18  138.42  103.83   2
   0   7 -18  114.06   51.44   7
   0   7 -18    8.33   77.68   3
   0   7  18  134.90   64.35   2
   0   7  19   71.74   60.15   2
   0  -7 -19   32.38   94.64   8
   0  -7  19  116.00   86.10   2
   0   7 -19    4.82   40.43   7
   0   7 -19   80.70   79.12   3
   0  -7  19   44.68   72.19   6
   0   7 -20  293.91   76.02   7
   0  -7  20  241.46   97.21   2
   0   7 -20  124.52   97.79   3
   0   7  20  302.41   95.66   2
   0  -7  20  223.87  110.23   6
   0  -7 -20  437.98  149.12   8
   0  -7 -21  107.58   97.97   8
   0   7 -21   24.96   37.53   7
   0   7 -21 -129.63  107.89   3
   0   7  21   -2.32   55.03   2
   0  -7  21   -9.75   67.73   2
   0  -7  21  -59.56  100.72   6
   0   7 -22   60.89   80.62   3
   0  -7  22   68.61   79.91   2
   0  -7 -22  193.90  105.04   8
   0   7  22  190.46   85.85   2
   0  -7  22  209.07   94.55   6
   0  -7 -23 -238.48  125.24   8
   0  -7  23  -14.54   86.57   2
   0   7 -23   64.78   91.76   3
   0  -7  23   32.19   73.92   6
   0   7  23   -4.26   54.16   2
   0   7 -24   29.81   86.32   3
   0   7  24   60.24   66.21   2
   0  -7  24   68.46   78.27   6
   0  -7  24  -27.46   96.82   2
   0  -7 -24   18.98   77.29   8
   0   7  25   46.53   75.56   2
   0  -7  25  232.70  114.58   6
   0  -7  25  -32.90   68.52   2
   0  -7 -25 -196.02  114.57   8
   0   7 -25   58.18  101.38   3
   0   7 -26  122.86  103.48   3
   0  -7  26   44.96   61.30   2
   0  -7  26   14.20   72.35   6
   0   7  26   23.96   54.25   2
   0  -7 -26   99.54   94.50   8
   0  -7  27   74.89   74.32   6
   0   7  27  117.49   81.04   2
   0  -7  27   55.94   91.56   2
   0  -7 -27  -26.31   81.51   8
   0   7 -27  103.27   87.90   3
   0  -7  28  -37.76   77.02   2
   0   7 -28  -61.90   89.99   3
   0   7  28  -32.79   57.19   2
   0  -7  28  -92.62   86.47   6
   0   7  29  -57.57   68.54   2
   0   8   0  818.05   81.71   7
   0   8   0  763.94   64.04   6
   0   8   0  706.91   40.12   4
   0  -8   0  653.96   60.80   6
   0   8   0  565.94   77.10   3
   0  -8   0  721.86   85.48   8
   0   8  -1  850.87   75.58   2
   0   8   1  710.89   45.42   4
   0  -8  -1  679.62   61.97   6
   0   8   1  678.28   83.94   3
   0  -8   1  854.05   90.31   8
   0   8  -1  747.48   77.91   7
   0   8   1  730.22   62.34   6
   0   8  -1  713.96   87.77   3
   0  -8   1  636.65   63.45   6
   0   8  -1  722.51   65.12   6
   0  -8  -1  714.40   84.34   8
   0   8   2 9371.48  181.28   4
   0  -8   2 9324.41  237.96   6
   0  -8  -2 9199.24  303.15   8
   0   8  -2 9039.80  260.11   7
   0   8   2 9681.33  229.38   6
   0   8  -2 9918.24  242.27   6
   0   8   2 9503.51  303.64   3
   0   8  -2 9705.01  307.40   3
   0  -8  -2 9462.92  226.70   6
   0  -8   2 8466.67  131.02   4
   0   8   3 2688.52  125.92   6
   0   8  -3 2612.08  137.87   7
   0   8  -3 2957.76  176.34   3
   0   8   3 2534.87   81.15   5
   0  -8   3 2433.23   78.07   5
   0  -8  -3 2505.91  163.59   8
   0   8  -3 2824.61  134.79   6
   0  -8   3 2726.30  136.18   6
   0   8   3 2777.71  174.51   3
   0  -8   3 2475.94   83.14   4
   0  -8  -3 2739.13  127.27   6
   0  -8   4 3454.99  114.99   5
   0   8   4 3807.09  156.40   6
   0   8   4 3408.19  193.64   3
   0  -8  -4 3470.21  146.00   6
   0  -8  -4 3742.57  198.01   8
   0   8  -4 3765.79  199.81   3
   0  -8   4 3562.69  165.26   6
   0   8  -4 3816.13  165.05   7
   0   8   4 3544.61  120.06   5
   0   8  -5   25.88   43.22   3
   0   8  -5    1.05   29.97   7
   0  -8   5   80.25   24.29   5
   0  -8  -5   10.73   34.60   8
   0  -8   5   74.93   32.70   6
   0   8   5   20.88   16.44   5
   0   8   5   49.25   22.42   6
   0  -8   5   41.26   33.79   2
   0  -8   6 1248.62  113.94   2
   0   8   6 1407.57  105.15   2
   0  -8   6 1345.00   94.81   5
   0   8  -6 1277.69  125.07   3
   0   8   6 1404.38  100.11   5
   0  -8   6 1335.87  111.49   6
   0  -8  -6 1416.39  136.84   8
   0   8  -6 1407.97  104.17   7
   0   8   7  175.07   42.23   5
   0   8  -7  119.46   38.20   7
   0   8   7  175.59   45.46   2
   0  -8   7  158.66   52.95   6
   0  -8   7  156.88   38.46   5
   0  -8  -7  182.38   73.95   8
   0  -8   7  171.08   56.72   2
   0   8  -7  103.75   43.17   3
   0   8  -8   58.95   50.52   3
   0  -8  -8   10.80   58.27   8
   0   8  -8   71.72   33.06   7
   0   8   8   92.21   44.54   2
   0  -8   8  121.05   52.87   6
   0  -8   8   98.38   60.86   2
   0  -8   8  132.50   36.48   1
   0  -8   9  111.48   61.46   2
   0   8  -9   13.63   37.77   7
   0   8  -9  -75.22   75.85   3
   0  -8   9   45.94   54.94   6
   0   8   9  104.27   51.38   2
   0  -8   9   44.73   25.96   1
   0  -8  -9   38.76   69.20   8
   0  -8  10 5474.91  194.79   1
   0  -8 -10 5808.94  329.87   8
   0  -8  10 6001.99  295.53   2
   0   8 -10 5970.12  233.81   7
   0   8 -10 5437.05  308.37   3
   0   8  10 6013.23  254.93   2
   0  -8  10 6069.87  282.39   6
   0   8 -11   23.92   66.81   3
   0  -8  11  172.73   87.88   2
   0  -8  11   87.95   31.36   1
   0  -8  11  145.08   80.89   6
   0   8 -11  -10.52   46.54   7
   0   8  11   52.89   48.69   2
   0  -8 -11   14.91   78.10   8
   0  -8 -12 9449.79  425.21   8
   0  -8  12 9304.84  395.45   2
   0   8 -12 9315.64  411.68   3
   0   8  12 8725.13  342.23   2
   0   8 -12 8865.84  302.62   7
   0  -8  12 8130.28  225.00   1
   0  -8  12 9001.30  378.54   6
   0  -8  13  172.51   97.80   2
   0   8 -13  124.51   52.95   7
   0  -8  13  275.89   97.83   6
   0  -8 -13  202.83  108.28   8
   0  -8  13   86.02   26.92   1
   0   8 -13  207.69  103.81   3
   0   8  13  116.06   63.81   2
   0   8 -14 5284.01  338.56   3
   0  -8 -14 5239.21  352.58   8
   0   8 -14 4736.16  237.51   7
   0   8  14 4949.39  281.72   2
   0  -8  14 5014.01  316.35   2
   0  -8  14 4687.13  307.86   6
   0  -8 -15   91.74   94.70   8
   0   8 -15  342.13  124.03   3
   0   8  15  141.30   72.21   2
   0  -8  15   97.36   76.19   6
   0   8 -15   74.15   47.63   7
   0  -8  15  182.34   92.58   2
   0   8 -16 1814.14  157.86   7
   0  -8  16 2239.02  228.54   6
   0  -8 -16 2342.10  254.50   8
   0  -8  16 1886.06  217.82   2
   0   8 -16 2233.90  244.49   3
   0   8  16 2011.04  197.21   2
   0  -8  17   74.47   84.11   2
   0  -8  17   -4.94   70.18   6
   0  -8 -17  -23.28   85.54   8
   0   8 -17   36.69   40.67   7
   0   8 -17   87.07   93.35   3
   0   8  17    3.93   56.26   2
   0  -8 -18  538.24  149.43   8
   0   8  18  497.45  112.51   2
   0  -8  18  309.01  103.43   6
   0  -8  18  674.11  147.29   2
   0   8 -18  557.41  137.05   3
   0   8 -18  521.57   92.63   7
   0   8 -19   37.00   38.76   7
   0   8 -19  -16.11   80.82   3
   0  -8  19  -59.83   74.95   6
   0  -8  19   -4.61   79.99   2
   0   8  19    2.10   43.77   2
   0  -8 -19   47.13   82.31   8
   0   8 -20  115.24   99.01   3
   0   8  20  -42.74   64.24   2
   0   8 -20   11.54   34.79   7
   0  -8 -20  243.08  125.58   8
   0  -8  20  -20.32   82.38   6
   0  -8  20   30.97   60.35   2
   0  -8  21  -19.65   74.15   2
   0   8 -21 -209.41  103.11   3
   0  -8  21  -82.80   83.91   6
   0   8  21  -31.06   50.16   2
   0  -8 -21  -30.77   84.78   8
   0   8 -22  118.07   89.82   3
   0   8  22   51.19   51.39   2
   0  -8  22   23.90   66.87   6
   0  -8 -22  -54.72  105.46   8
   0  -8  22  -73.20   89.84   2
   0  -8  23 -203.23  104.80   6
   0  -8 -23  -49.39   88.03   8
   0   8 -23  -87.85   98.87   3
   0  -8  23  -15.91   65.46   2
   0   8  23   56.58   60.08   2
   0  -8  24   66.10   90.61   6
   0  -8  24   87.57   83.29   2
   0  -8 -24   61.66  104.63   8
   0   8  24 -168.53   83.80   2
   0   8 -24  -14.19   70.98   3
   0  -8  25  180.66  113.79   6
   0   8 -25   87.46   96.55   3
   0   8  25  -29.54   55.03   2
   0  -8 -25  -17.81   94.82   8
   0  -8  25   87.26   76.10   2
   0  -8 -26   49.79   72.84   8
   0  -8  26  267.80  137.08   6
   0  -8  26   44.81   84.77   2
   0   8 -26  265.59  148.02   3
   0   8  26  269.93  107.82   2
   0  -8  27   48.29   86.23   2
   0  -8  27 -180.67  110.27   6
   0  -8 -27   84.95   99.47   8
   0   8 -27   85.68   93.05   3
   0  -8  28    2.48   57.58   6
   0   8  28  163.36   85.02   2
   0  -8 -28  105.31  112.97   8
   0   9   0   -3.31   25.12   7
   0   9   0   -8.58   40.34   3
   0  -9   0   -8.88   31.10   8
   0   9   0  -15.32   20.47   6
   0  -9   0  -27.85   26.13   6
   0   9   0   12.66    9.43   4
   0   9  -1 1689.63  103.69   6
   0  -9   1 1601.11  103.08   6
   0   9   1 1425.83   66.14   4
   0   9   1 1482.96   94.32   6
   0  -9  -1 1644.96  135.05   8
   0   9  -1 1518.01  137.03   3
   0   9  -1 1699.54  122.68   7
   0  -9  -1 1449.34   95.56   6
   0   9   1 1709.34  139.48   3
   0  -9   1 1754.94  137.82   8
   0  -9   2  602.64   66.77   6
   0  -9   2  549.07   31.98   4
   0   9  -2  594.48   88.61   3
   0  -9  -2  679.84   93.15   8
   0   9  -2  637.73   75.13   7
   0   9  -2  626.92   65.67   6
   0   9   2  565.24   59.39   6
   0   9   2  600.17   88.56   3
   0   9   2  606.66   48.60   4
   0  -9  -2  591.38   63.75   6
   0   9   3 1465.57   98.02   6
   0  -9   3 1304.76   59.13   4
   0  -9   3 1469.19  106.47   6
   0  -9  -3 1507.67  131.08   8
   0   9   3 1277.20   53.32   5
   0   9   3 1337.77  128.07   3
   0   9  -3 1335.78  130.33   3
   0  -9   3 1210.02   50.06   5
   0   9   3 1398.52   79.71   4
   0   9  -3 1373.31  108.07   7
   0  -9  -3 1438.11   97.27   6
   0  -9   4 1457.35   70.35   5
   0  -9  -4 1647.41  142.52   8
   0   9   4 1450.28  138.00   3
   0   9   4 1476.09   72.52   5
   0  -9  -4 1560.51  103.67   6
   0  -9   4 1404.82   70.13   4
   0   9  -4 1632.90  143.59   3
   0  -9   4 1557.01  113.43   6
   0   9   4 1603.53  106.51   6
   0   9  -4 1593.76  115.88   7
   0   9  -5 5539.20  263.16   3
   0   9   5 5725.33  169.23   5
   0  -9  -5 6088.35  272.58   8
   0   9  -5 5701.02  215.36   7
   0  -9   5 5792.84  224.12   6
   0  -9   5 5488.49  161.54   5
   0   9   6 7276.52  217.51   5
   0  -9  -6 7114.03  312.02   8
   0   9  -6 7467.53  250.60   7
   0  -9   6 7502.03  271.82   6
   0   9   6 7380.12  242.81   2
   0   9  -6 7238.53  307.83   3
   0  -9   6 7024.17  208.59   5
   0  -9   7 2475.79  163.77   6
   0  -9  -7 2669.63  201.69   8
   0  -9   7 2268.56  131.74   5
   0   9  -7 2546.83  152.59   7
   0   9   7 2404.12  139.62   5
   0   9  -7 2287.19  183.22   3
   0  -9   7 2488.60  176.73   2
   0   9   7 2513.65  149.32   2
   0  -9  -810160.16  391.73   8
   0   9  -8 8987.98  281.86   7
   0   9  -8 8997.99  362.39   3
   0  -9   8 9075.69  341.43   2
   0   9   8 9025.39  288.96   2
   0  -9   8 9309.42  321.49   6
   0   9  -9   37.17   69.63   3
   0  -9   9  173.60   82.89   2
   0   9  -9   89.90   39.06   7
   0   9   9   94.17   41.89   2
   0  -9   9  167.76   71.41   6
   0  -9  -9  197.53   92.14   8
   0  -9  10 4418.20  258.28   2
   0   9 -10 4139.66  202.84   7
   0  -9 -10 4575.47  289.11   8
   0   9 -10 4001.14  264.08   3
   0  -9  10 4286.36  241.50   6
   0   9  10 4046.90  213.46   2
   0  -9 -11  748.75  129.01   8
   0  -9  11  852.16  126.89   6
   0   9 -11  929.62  141.12   3
   0   9 -11  939.46  102.06   7
   0  -9  11 1285.39  152.77   2
   0   9  11 1116.46  120.59   2
   0  -9  12  851.10  130.44   6
   0   9 -12  722.09  129.20   3
   0  -9  12  893.21  135.69   2
   0   9  12  888.91  116.21   2
   0  -9  12  811.37   79.40   1
   0   9 -12  903.08  101.82   7
   0  -9 -12  606.03  128.01   8
   0   9 -13 1580.07  187.40   3
   0   9  13 1452.48  151.65   2
   0  -9 -13 1557.23  196.24   8
   0  -9  13 1380.60   99.40   1
   0  -9  13 1312.65  166.67   2
   0   9 -13 1570.78  135.91   7
   0  -9  13 1536.41  176.32   6
   0  -9  14   11.24   60.70   2
   0   9  14   16.91   43.77   2
   0  -9 -14   92.62   74.94   8
   0   9 -14  -14.73   43.91   7
   0  -9  14   78.93   69.23   6
   0   9 -14   58.18   72.73   3
   0  -9 -15  983.30  172.34   8
   0   9 -15  776.93  101.00   7
   0  -9  15  960.85  160.01   2
   0   9  15  992.88  136.12   2
   0  -9  15  982.79  149.96   6
   0   9 -15  909.11  161.81   3
   0   9 -16  158.79   85.27   3
   0  -9 -16  102.60   86.11   8
   0   9  16   43.32   43.90   2
   0   9 -16   95.61   46.65   7
   0  -9  16    1.34   78.71   6
   0  -9  16  156.47   84.43   2
   0   9 -17  360.56   76.36   7
   0   9 -17  358.21  127.56   3
   0  -9  17  312.24   94.48   6
   0  -9  17  493.73  124.95   2
   0   9  17  360.10   88.77   2
   0  -9 -17  568.47  148.79   8
   0  -9  18  128.87   86.66   6
   0   9  18   96.02   55.58   2
   0   9 -18   91.83   86.32   3
   0  -9 -18  184.69  104.79   8
   0  -9  18  273.94  103.34   2
   0   9 -18  177.85   54.53   7
   0   9 -19   19.61   84.14   3
   0  -9 -19  -45.11   79.17   8
   0  -9  19   69.58   63.90   2
   0  -9  19 -107.80   83.48   6
   0   9  19   52.36   59.13   2
   0   9 -19   -1.13   31.52   7
   0   9 -20  323.64  122.07   3
   0  -9  20  256.30  118.57   6
   0  -9  20  230.52   99.39   2
   0  -9 -20  350.25  135.26   8
   0   9  20  222.19   87.97   2
   0  -9 -21  -74.13   89.14   8
   0  -9  21  -29.42   74.86   2
   0   9 -21  166.71   97.19   3
   0  -9  21   31.14   82.84   6
   0   9  21   26.59   43.91   2
   0  -9  22  148.52   80.70   2
   0   9  22  279.33  103.16   2
   0  -9  22   68.68   71.24   6
   0   9 -22  109.90  103.41   3
   0   9 -23  -66.14   94.47   3
   0  -9  23   61.59   85.18   2
   0  -9 -23  -16.27   79.47   8
   0  -9  23  -53.24   76.65   6
   0   9  23    4.01   51.13   2
   0  -9  24   47.40   83.57   2
   0   9 -24  106.93  103.64   3
   0   9  24  107.01   71.73   2
   0  -9  24  172.18   95.71   6
   0  -9 -24  132.58  109.45   8
   0  -9 -25  164.99  111.41   8
   0  -9  25  108.93   95.39   6
   0   9 -25  -13.08   72.13   3
   0   9  25    3.11   41.20   2
   0  -9  25  100.89  102.26   2
   0  -9  26   85.90   81.80   2
   0   9  26   90.45   75.06   2
   0   9 -26  -27.88  103.19   3
   0  -9 -26  228.38  139.70   8
   0  -9  26  135.06   99.50   6
   0   9 -27  -33.94  105.93   3
   0  -9  27  176.26  119.19   6
   0  -9  27  170.75  106.85   2
   0  -9 -27  194.96  138.42   8
   0  10   0  258.54   64.88   3
   0 -10   0  226.00   44.13   6
   0 -10   0  316.39   79.35   8
   0  10   0  273.99   44.46   6
   0  10  -1  254.71   62.90   3
   0  10  -1  335.76   62.77   7
   0  10   1  246.77   28.69   4
   0 -10   1  388.08   76.31   8
   0  10   1  303.74   47.15   6
   0  10  -1  307.86   47.95   6
   0 -10  -1  318.16   49.55   6
   0 -10   1  373.84   55.13   6
   0  10   1  253.03   64.38   3
   0 -10  -1  349.60   72.63   8
   0  10  -2   82.36   42.81   7
   0 -10   2   78.79   52.98   8
   0  10   2  -19.02   50.76   3
   0 -10   2   66.66   34.15   6
   0  10   2   52.33   22.59   6
   0 -10  -2   34.51   25.02   6
   0 -10  -2   63.82   50.73   8
   0  10  -2   30.60   40.87   3
   0  10   2   22.01   15.88   4
   0  10  -3 4017.29  239.93   3
   0 -10   3 3591.82   75.76   5
   0  10   3 3570.50   77.72   5
   0 -10   3 4027.18   95.87   4
   0  10   3 4267.79  143.24   4
   0  10  -3 4669.52  208.18   7
   0 -10  -3 4341.71  175.48   6
   0  10   3 4290.47  246.16   3
   0 -10   3 4339.79  189.28   6
   0  10   3 4292.80  173.64   6
   0 -10  -3 4434.54  238.02   8
   0  10  -4  567.43   77.04   7
   0 -10   4  409.68   35.34   5
   0  10  -4  405.39   83.80   3
   0  10   4  534.63   58.41   4
   0  10   4  404.83   87.57   3
   0 -10   4  479.99   40.34   4
   0 -10  -4  560.99   68.88   6
   0 -10  -4  457.07   86.80   8
   0  10   4  453.06   38.35   5
   0 -10   4  443.43   69.77   6
   0  10   5 5773.98  298.69   3
   0  10  -5 5919.82  233.78   7
   0 -10   5 5590.77  152.06   4
   0 -10  -5 6078.48  287.28   8
   0 -10   5 6141.10  241.66   6
   0  10  -5 5999.68  287.26   3
   0 -10   5 5590.82  152.63   5
   0  10   5 5634.14  157.69   5
   0  10   6  953.99   76.48   5
   0  10  -6  753.71  113.34   3
   0 -10   6  825.79   70.05   5
   0 -10   6  993.08  104.10   6
   0 -10  -6  951.15  127.39   8
   0  10   6  753.79   84.09   2
   0  10  -6  913.46   99.61   7
   0  10  -712206.35  425.25   3
   0  10   711675.76  297.29   5
   0  10  -712366.42  340.57   7
   0  10   712345.72  340.39   2
   0 -10   712118.95  363.52   6
   0 -10  -712709.56  443.73   8
   0 -10   711490.58  285.91   5
   0  10   8 1135.55  114.21   2
   0  10  -8 1269.45  116.35   7
   0 -10   8 1505.69  152.49   2
   0 -10   8 1473.59  139.65   6
   0 -10  -8 1517.46  174.42   8
   0  10  -8 1189.04  151.59   3
   0  10  -911032.19  332.35   7
   0 -10  -912328.15  460.45   8
   0  10  -911672.11  436.21   3
   0 -10   911315.61  380.24   6
   0 -10   911737.63  409.14   2
   0  10   911390.08  345.64   2
   0 -10 -10  606.87  125.80   8
   0  10 -10  631.46  125.61   3
   0  10  10  729.81  101.04   2
   0 -10  10  824.29  120.54   6
   0  10 -10  528.09   81.87   7
   0 -10  10  890.88  135.59   2
   0  10  11 2823.27  188.89   2
   0  10 -11 2774.75  232.59   3
   0 -10 -11 2751.34  240.09   8
   0 -10  11 2956.54  226.11   2
   0 -10  11 2766.89  209.80   6
   0  10 -11 2651.54  171.25   7
   0 -10  12  -12.94   47.37   6
   0  10 -12  -12.96   70.27   3
   0  10 -12  -30.02   38.74   7
   0 -10 -12   30.20   72.22   8
   0  10  12   30.94   42.54   2
   0 -10  12   35.50   64.02   2
   0 -10  13  809.00  129.09   6
   0 -10  13  712.80  129.12   2
   0 -10 -13  922.79  165.74   8
   0  10  13  706.90  108.58   2
   0  10 -13  710.42   94.55   7
   0  10 -13  722.11  134.47   3
   0 -10 -14  -48.27   70.53   8
   0  10 -14   11.09   32.18   7
   0 -10  14   37.41   60.72   2
   0 -10  14  -30.06   56.87   6
   0  10  14   22.75   39.71   2
   0  10 -14  -47.81   74.43   3
   0 -10 -15   32.57   74.17   8
   0  10 -15  -16.13   31.77   7
   0  10 -15  -31.89   70.36   3
   0 -10  15    7.67   51.44   6
   0 -10  15  -68.55   81.38   2
   0  10  15  -73.96   50.13   2
   0 -10 -16  -55.66   78.99   8
   0  10 -16    1.84   66.29   3
   0 -10  16   19.00   63.31   6
   0  10  16  -30.02   58.23   2
   0  10 -16  -22.37   39.20   7
   0 -10  16  -61.88   86.16   2
   0 -10 -17  406.66  133.54   8
   0  10 -17  316.45  113.33   3
   0 -10  17  380.94  116.82   2
   0  10  17  287.06   87.09   2
   0 -10  17  265.49   93.52   6
   0  10 -17  218.11   62.26   7
   0 -10  18  -37.96   72.09   6
   0 -10  18  -45.13   80.40   2
   0  10 -18   15.89   78.34   3
   0 -10 -18  -38.25   72.21   8
   0  10  18  -10.13   40.84   2
   0  10 -18  -49.65   50.12   7
   0  10  19  271.33   81.76   2
   0 -10  19  267.61  101.54   2
   0  10 -19  299.91  129.65   3
   0 -10 -19  197.68  106.82   8
   0 -10  19  249.21  105.16   6
   0  10 -19  188.79   60.94   7
   0 -10  20   33.15   63.00   6
   0 -10  20  -67.15   79.36   2
   0 -10 -20  174.66  117.38   8
   0  10  20   61.64   66.93   2
   0  10 -20   46.31   81.85   3
   0 -10  21  302.11  108.01   2
   0  10  21  225.23   88.41   2
   0  10 -21  164.38   95.86   3
   0 -10  21  541.29  145.18   6
   0 -10 -21  296.59  136.75   8
   0 -10 -22  181.00  112.22   8
   0 -10  22 -130.62   94.45   2
   0  10  22 -139.97   75.82   2
   0  10 -22   21.42   84.55   3
   0 -10  22   33.73   73.75   6
   0 -10  23  419.68  140.94   2
   0 -10 -23  302.39  138.75   8
   0  10 -23  119.55   99.54   3
   0 -10  23  123.67   85.22   6
   0  10  23  269.43   97.11   2
   0  10  24  134.85   78.82   2
   0  10 -24  106.80   89.32   3
   0 -10 -24  -10.39   76.11   8
   0 -10  24   52.42   86.33   2
   0 -10  24   81.62   80.87   6
   0 -10  25  188.15  101.91   6
   0  10 -25  204.64  124.40   3
   0 -10 -25  189.79  110.97   8
   0  10  25  169.56   90.16   2
   0 -10  25   77.59   96.23   2
   0 -10  26   58.08   81.84   6
   0 -10 -26   98.54   93.76   8
   0  10 -26  -23.36   72.56   3
   0 -10  26    5.97   76.27   2
   0 -10 -27   17.91   79.39   8
   0 -10  27   21.15  107.96   6
   0 -10  27  136.83  100.63   2
   0  10 -27  -20.99   80.07   3
   0 -11   0    3.90   30.98   6
   0 -11   0   36.31   52.23   8
   0  11   0    4.76   50.68   3
   0 -11   1 5208.01  274.62   8
   0 -11  -1 5362.44  200.36   6
   0 -11  -1 5512.88  273.90   8
   0  11  -1 5732.09  251.14   7
   0  11   1 5314.28  271.12   3
   0  11  -1 5792.79  284.41   3
   0  11   1 5033.61  127.90   4
   0 -11   1 5312.73  204.98   6
   0 -11  -2   67.12   30.51   6
   0  11   2  128.19   28.42   4
   0  11   2  116.69   53.72   3
   0 -11   2   52.59   62.05   8
   0  11  -2   35.43   51.24   3
   0 -11   2  120.66   40.64   6
   0 -11  -2  116.54   61.41   8
   0  11  -2  147.12   56.50   7
   0  11  -3 2198.19  181.55   3
   0  11   3 1857.76  173.99   3
   0 -11   3 2235.94  143.29   6
   0 -11  -3 2385.91  188.60   8
   0  11   3 2257.40  106.86   4
   0 -11  -3 2105.05  127.53   6
   0 -11   3 2118.29  175.94   8
   0  11  -3 2135.75  154.48   7
   0 -11   4 1082.45  107.77   6
   0  11  -4 1087.85  134.79   3
   0  11  -4 1163.26  116.61   7
   0  11   4  945.52   49.70   5
   0 -11  -4 1073.44  130.40   8
   0 -11  -4 1017.80   91.73   6
   0  11   4 1091.92   81.69   4
   0 -11   4  918.28   51.91   4
   0 -11   4  904.82   47.58   5
   0  11   4  927.95  124.30   3
   0 -11   5  245.16   32.97   4
   0 -11   5  295.80   63.77   6
   0  11  -5  223.18   68.76   3
   0  11   5  273.89   34.77   5
   0  11   5  364.30   55.58   4
   0 -11   5  277.79   33.92   5
   0  11  -5  239.04   58.49   7
   0  11   5  141.14   61.48   3
   0 -11  -5  275.01   84.45   8
   0  11   6 2109.59  145.19   2
   0  11  -6 2143.46  191.70   3
   0  11  -6 2229.57  154.19   7
   0  11   6 2144.24  108.27   5
   0 -11   6 2068.51  100.27   4
   0 -11   6 2472.88  164.85   6
   0 -11   6 2115.86  104.96   5
   0 -11  -6 2284.47  198.32   8
   0  11   7  234.48   52.65   2
   0  11   7  251.67   44.36   5
   0 -11   7  265.28   46.61   5
   0  11  -7  307.24   70.27   7
   0  11  -7  138.72   76.92   3
   0 -11   7  246.04   70.59   6
   0 -11  -7  273.89   84.90   8
   0  11   8 4297.96  212.38   2
   0 -11   8 4464.75  239.04   6
   0 -11  -8 5116.27  299.47   8
   0  11  -8 4734.48  229.45   7
   0  11  -8 4075.20  277.36   3
   0 -11   9  836.05  125.87   2
   0 -11  -9  548.31  123.14   8
   0 -11   9  578.32  104.70   6
   0  11  -9  433.65   76.15   7
   0  11   9  510.84   82.07   2
   0  11  -9  540.56  112.04   3
   0 -11  10 2563.87  203.45   6
   0 -11 -10 3079.31  251.84   8
   0  11 -10 2401.84  224.64   3
   0 -11  10 2562.68  214.29   2
   0  11  10 2796.68  184.13   2
   0  11 -10 2809.31  182.65   7
   0 -11  11 1459.92  166.99   2
   0 -11  11 1545.48  160.78   6
   0  11 -11 1356.43  175.97   3
   0 -11 -11 1717.77  198.26   8
   0  11  11 1661.38  153.21   2
   0  11 -11 1360.95  131.24   7
   0  11 -12  910.34  109.83   7
   0  11 -12 1096.95  162.28   3
   0 -11  12  845.02  127.53   6
   0 -11 -12 1077.54  173.14   8
   0 -11  12 1025.14  146.26   2
   0  11  12 1016.13  129.21   2
   0 -11  13 1126.90  150.48   6
   0  11 -13 1097.81  121.50   7
   0 -11  13 1389.77  174.77   2
   0 -11 -13 1182.59  180.39   8
   0  11 -13 1078.67  162.23   3
   0  11  13 1254.56  142.46   2
   0  11  14   59.53   46.28   2
   0 -11  14   51.65   56.89   6
   0 -11  14  103.82   74.92   2
   0  11 -14  184.64   93.30   3
   0 -11 -14  139.19   86.62   8
   0  11 -14   32.82   32.01   7
   0 -11 -15  786.46  156.45   8
   0 -11  15  633.06  130.03   6
   0  11  15  737.58  115.64   2
   0 -11  15  698.28  139.34   2
   0  11 -15  714.28  103.75   7
   0  11 -15  767.89  154.82   3
   0 -11  16  188.16   89.11   6
   0 -11 -16  143.27   88.86   8
   0  11 -16  150.52   94.84   3
   0 -11  16  123.04   81.88   2
   0  11  16    2.20   47.52   2
   0  11 -16  130.70   55.00   7
   0  11 -17  357.61   80.11   7
   0 -11  17  348.50  111.90   6
   0  11  17  274.83   83.80   2
   0 -11 -17  406.22  135.56   8
   0 -11  17  422.89  118.40   2
   0  11 -17  450.41  136.98   3
   0  11  18  249.89   82.80   2
   0 -11  18  288.21  111.74   2
   0  11 -18  381.68   82.32   7
   0  11 -18  553.54  151.00   3
   0 -11 -18  545.94  156.54   8
   0 -11  18  356.86  117.08   6
   0  11 -19   95.78   90.21   3
   0 -11 -19   83.69   89.97   8
   0 -11  19   42.44   58.18   6
   0  11  19   58.61   52.66   2
   0 -11  19   58.44   88.46   2
   0  11 -20  324.82  127.88   3
   0 -11 -20  399.34  136.53   8
   0 -11  20  269.81  111.82   6
   0  11  20  266.03   88.77   2
   0 -11  20  278.97  108.42   2
   0 -11  21  -42.28   80.62   6
   0  11 -21 -108.11  119.17   3
   0  11  21  112.49   76.34   2
   0 -11 -21   62.83  107.73   8
   0 -11  21   26.37   59.67   2
   0 -11 -22  365.22  153.52   8
   0  11  22   93.38   68.60   2
   0 -11  22  166.20  102.16   2
   0  11 -22  170.35  106.99   3
   0 -11  22   -1.35   72.33   6
   0 -11 -23  145.39  114.13   8
   0  11 -23   20.66   79.81   3
   0 -11  23   99.37   91.63   6
   0  11  23   72.75   73.69   2
   0 -11  23   25.73   83.41   2
   0  11 -24   -1.31   92.43   3
   0 -11  24   48.13   64.96   6
   0 -11 -24  119.01  107.96   8
   0 -11  24  -97.37   85.92   2
   0 -11  25  -10.27   74.70   2
   0  11 -25   39.73   98.90   3
   0 -11  25  253.58  124.99   6
   0 -11 -25  236.84  135.85   8
   0  11 -26  -17.16   79.25   3
   0 -11 -26  -71.93   92.93   8
   0 -11  26   59.98   91.24   2
   0 -11  26  192.86  119.18   6
   0 -12   012928.14  436.84   8
   0 -12   012246.19  318.25   6
   0  12   013554.93  451.33   3
   0  12   1  137.12   69.28   3
   0 -12  -1  154.15   47.64   6
   0  12  -1  165.64   75.41   3
   0  12   1  207.16   29.77   4
   0 -12   1  126.24   43.95   6
   0 -12  -1  265.64   89.21   8
   0 -12   1  387.29   94.17   8
   0 -12   2 9324.54  291.45   6
   0  12   2 9830.50  386.94   3
   0  12  -2 9688.93  390.43   3
   0 -12   210264.31  388.43   8
   0  12  -210379.01  351.12   7
   0  12   2 8702.00  190.10   4
   0 -12  -2 9814.85  281.01   6
   0 -12  -2 9639.17  380.90   8
   0  12  -3 1398.06  164.86   3
   0 -12   3 1487.49  164.66   8
   0  12   3 1167.74  149.93   3
   0  12   3 1300.41   84.12   4
   0 -12  -3 1328.29  108.74   6
   0 -12   3 1480.10  125.90   6
   0 -12  -3 1754.95  177.67   8
   0  12  -3 1553.70  140.43   7
   0 -12   4 5562.67  241.62   6
   0  12  -4 5749.30  257.38   7
   0  12   4 5295.07  295.50   3
   0 -12  -4 5394.07  215.03   6
   0  12   4 5298.07  179.46   4
   0 -12  -4 5952.01  306.07   8
   0  12  -4 5724.00  306.54   3
   0  12   5 1765.71  113.45   4
   0 -12   5 1546.68   72.79   4
   0  12   5 1543.15   73.14   5
   0  12   5 1753.34  178.53   3
   0  12  -5 1622.10  174.18   3
   0 -12  -5 2114.82  191.93   8
   0  12  -5 1768.49  149.26   7
   0 -12   5 1689.84  143.82   6
   0 -12   5 1514.38   70.75   5
   0  12   6  998.07   91.93   4
   0  12   6  957.47   67.66   5
   0 -12  -6  983.83  136.84   8
   0  12  -6 1021.15  138.00   3
   0 -12   6 1142.91  120.19   6
   0  12  -6 1043.77  117.22   7
   0 -12   6 1025.28   68.87   5
   0 -12   6  915.12   65.41   4
   0  12   6 1137.03  110.96   2
   0 -12   7   16.50   14.85   5
   0 -12   7   42.55   20.72   4
   0  12  -7  -20.79   78.32   3
   0  12   7   61.40   26.72   5
   0  12   7  -17.94   37.68   2
   0  12  -7   50.24   40.23   7
   0 -12   7   52.31   48.35   6
   0 -12  -7  -10.70   64.55   8
   0  12   8   42.66   32.74   2
   0 -12  -8   -6.02   65.90   8
   0  12  -8  -50.28   83.51   3
   0 -12   8   88.05   54.24   6
   0  12  -8  130.93   54.05   7
   0  12  -9   98.75   75.15   3
   0  12  -9  122.98   53.81   7
   0 -12  -9  141.64   70.50   8
   0  12   9   84.55   39.72   2
   0 -12   9  112.57   53.81   6
   0  12 -10  890.64  105.23   7
   0  12 -10 1054.66  150.55   3
   0 -12 -10  816.48  146.82   8
   0 -12  10  841.10  118.23   6
   0  12  10  949.97  112.08   2
   0  12  11   91.23   46.99   2
   0 -12  11  104.27   68.43   6
   0  12 -11   -4.24   31.37   7
   0 -12 -11  -15.69   66.13   8
   0 -12  11   81.26   68.70   2
   0  12 -11   41.14   68.73   3
   0  12 -12  966.00  159.86   3
   0 -12  12  917.02  135.98   6
   0  12  12 1238.29  138.64   2
   0 -12  12 1170.91  160.30   2
   0  12 -12 1221.31  127.56   7
   0 -12 -12 1223.42  179.78   8
   0 -12  13   14.45   52.34   6
   0 -12  13   95.35   68.80   2
   0 -12 -13   55.38   85.81   8
   0  12 -13   84.74   48.49   7
   0  12  13   74.22   50.77   2
   0  12 -13   -6.06   66.92   3
   0 -12  14 1381.24  182.27   2
   0  12 -14 1246.83  133.96   7
   0  12  14 1290.42  151.86   2
   0 -12 -14 1013.15  180.41   8
   0 -12  14 1217.38  167.37   6
   0  12 -14 1236.93  190.17   3
   0 -12 -15   23.59   88.29   8
   0  12 -15   -3.48   35.02   7
   0  12  15  -10.86   40.79   2
   0  12 -15  105.82   83.55   3
   0 -12  15   -8.47   67.19   2
   0 -12  15   56.55   72.89   6
   0  12 -16  995.48  182.12   3
   0  12 -16 1006.85  125.34   7
   0 -12  16  942.13  166.24   2
   0  12  16 1042.83  147.89   2
   0 -12 -16 1098.96  199.05   8
   0 -12  16  875.15  150.86   6
   0 -12 -17   82.05   97.17   8
   0  12  17  -26.66   45.08   2
   0  12 -17   76.15   80.29   3
   0  12 -17  137.25   57.43   7
   0 -12  17    6.31   75.23   2
   0 -12  17   93.55   81.04   6
   0  12 -18  252.69  120.76   3
   0 -12 -18  334.52  120.13   8
   0 -12  18  103.60   75.12   2
   0 -12  18  379.50  121.31   6
   0  12  18  253.73   83.38   2
   0 -12  19   51.96   73.90   6
   0  12  19 -130.99   68.57   2
   0  12 -19   89.11   73.76   3
   0 -12  19    4.00   66.84   2
   0 -12 -19  -11.15   77.90   8
   0 -12  20 -101.37   84.61   6
   0 -12 -20  154.64  110.61   8
   0  12 -20  110.46   98.87   3
   0  12  20  -20.16   51.51   2
   0 -12  20   -3.57   73.01   2
   0 -12  21   67.95   91.46   6
   0 -12 -21  150.11  100.73   8
   0 -12  21   -4.10   87.40   2
   0  12 -21   85.44  106.78   3
   0  12  21   25.52   42.64   2
   0 -12 -22  -75.58   93.43   8
   0  12 -22  105.93   97.00   3
   0 -12  22   86.64   88.36   6
   0 -12  22  -27.98   82.25   2
   0 -12 -23  244.95  139.42   8
   0  12 -23   71.07   92.89   3
   0 -12  23   69.17   64.06   6
   0 -12  23   19.86   70.69   2
   0 -12 -24  120.31  111.43   8
   0  12 -24  113.88   99.73   3
   0 -12  24  -21.53   94.69   2
   0 -12  24    1.91   69.09   6
   0 -12  25 -215.09  112.26   2
   0 -12  25   83.97   92.07   6
   0 -12 -25  185.40  133.28   8
   0  12 -25  134.82  123.41   3
   0 -12  26   53.19   86.88   6
   0  12 -26  207.79  150.71   3
   0 -12  26  117.24  103.50   2
   0 -12 -26   21.38   88.25   8
   0 -13   0   22.15   58.07   8
   0 -13   0   33.66   32.64   6
   0  13   0 -100.02  101.17   3
   0 -13  -1 2580.40  216.36   8
   0 -13   1 2178.08  143.67   6
   0 -13  -1 2040.91  135.26   6
   0 -13   1 2336.15  201.48   8
   0  13  -1 2184.88  200.70   3
   0  13   1 2018.30  190.20   3
   0 -13   2 1214.06  114.14   6
   0 -13   2 1474.19  165.59   8
   0  13  -2 1289.13  138.56   7
   0 -13  -2 1075.19  101.77   6
   0  13  -2 1150.10  157.20   3
   0  13   2  862.08  138.26   3
   0  13   2  937.36   63.01   4
   0 -13  -2 1387.30  160.58   8
   0 -13  -3 3527.85  247.91   8
   0  13   3 2783.13  228.28   3
   0  13   3 2828.49  121.32   4
   0 -13  -3 2743.36  158.80   6
   0 -13   3 2993.89  241.40   8
   0 -13   3 3003.73  180.57   6
   0  13  -3 3031.91  201.14   7
   0  13  -3 3173.69  242.46   3
   0  13  -4 6200.56  336.23   3
   0  13   4 6590.44  341.80   3
   0 -13   4 6620.03  270.16   6
   0 -13   4 6889.15  340.88   8
   0 -13  -4 7159.85  348.72   8
   0  13  -4 6592.65  292.88   7
   0  13   4 6099.94  194.47   4
   0 -13  -4 5851.07  231.65   6
   0 -13  -5  594.54  116.64   8
   0  13   5  403.11  107.75   3
   0 -13   5  470.39   86.86   6
   0  13  -5  448.91   82.44   7
   0  13   5  401.78   60.32   4
   0  13  -5  453.51  109.25   3
   0 -13   5  321.95   28.52   4
   0  13  -6 2506.57  221.03   3
   0 -13  -6 2834.04  237.47   8
   0 -13   6 2183.60   93.26   5
   0  13   6 2502.77  143.33   4
   0  13  -6 2953.43  194.42   7
   0  13   6 2340.21   97.79   5
   0 -13   6 2428.92   96.11   4
   0 -13   6 2528.08  177.50   6
   0  13   7  932.45   96.47   4
   0  13   7  730.23   64.33   5
   0 -13   7  712.41   62.12   5
   0 -13   7  674.06   59.16   4
   0  13  -7  702.75   98.09   7
   0 -13  -7  802.18  136.23   8
   0  13  -7  669.54  120.58   3
   0  13   7  810.57   98.06   2
   0 -13   7  812.08  112.95   6
   0 -13  -8 1814.63  199.39   8
   0  13  -8 1651.57  183.48   3
   0 -13   8 1619.12  153.07   6
   0  13   8 1522.63  139.79   2
   0  13  -8 1680.76  148.60   7
   0  13  -9   -7.32   68.20   3
   0 -13   9  106.35   62.46   6
   0 -13  -9   21.71   59.88   8
   0  13   9    0.88   37.24   2
   0  13  -9   37.59   40.19   7
   0 -13 -10 1119.62  175.10   8
   0  13  10  991.35  118.92   2
   0 -13  10  954.64  128.01   6
   0  13 -10 1093.37  122.80   7
   0  13 -10  912.81  154.78   3
   0 -13  11  524.84  105.76   6
   0 -13 -11  517.41  124.36   8
   0  13 -11  437.28   82.35   7
   0  13  11  471.09   89.18   2
   0  13 -11  510.94  122.54   3
   0  13  12  243.29   68.53   2
   0  13 -12  181.04   59.93   7
   0 -13  12  268.06   86.19   6
   0 -13 -12  240.11  104.01   8
   0  13 -12  365.78  111.47   3
   0  13 -13  476.42   85.61   7
   0 -13 -13  553.85  128.78   8
   0  13  13  439.43   89.76   2
   0  13 -13  534.46  127.96   3
   0 -13  13  531.79  114.41   6
   0 -13  14   59.04   57.40   6
   0 -13  14  -53.29   67.52   2
   0 -13 -14   54.01   90.95   8
   0  13 -14   65.95   43.84   7
   0  13  14   54.12   40.75   2
   0  13 -14  150.82  104.30   3
   0  13 -15  565.22  138.88   3
   0 -13 -15  563.05  154.11   8
   0 -13  15  616.89  134.70   2
   0  13 -15  587.58   98.90   7
   0  13  15  583.74  107.98   2
   0 -13  15  522.12  122.19   6
   0 -13  16  -47.06   62.62   2
   0  13 -16   20.93   63.79   3
   0 -13  16   -2.46   67.53   6
   0  13 -16    6.33   32.22   7
   0  13  16  121.24   66.98   2
   0 -13 -16   47.36   63.99   8
   0 -13  17  153.00   87.34   2
   0  13  17    7.03   41.41   2
   0 -13 -17  114.32   85.18   8
   0 -13  17   64.08   64.88   6
   0  13 -17  137.65   99.98   3
   0 -13 -18   91.24   84.28   8
   0  13  18   24.38   39.46   2
   0  13 -18  130.75   93.25   3
   0 -13  18  115.35   80.56   6
   0 -13  18   50.83   67.55   2
   0  13 -19  111.51   95.24   3
   0 -13  19   17.58   66.39   6
   0  13  19   67.82   55.40   2
   0 -13 -19   40.36   70.73   8
   0 -13  19  112.85   98.69   2
   0 -13 -20  351.13  147.28   8
   0  13 -20  313.47  139.07   3
   0 -13  20  173.46  104.33   2
   0 -13  20  155.98   72.76   6
   0  13 -21   40.51   97.87   3
   0 -13  21   64.36   84.32   2
   0 -13  21   97.81   89.86   6
   0 -13 -21  119.70  121.43   8
   0  13 -22  313.65  133.03   3
   0 -13  22  266.26  115.19   6
   0 -13  22   65.49   97.30   2
   0 -13 -22  412.73  162.63   8
   0 -13  23   18.58   66.39   2
   0 -13  23   75.17   80.75   6
   0 -13 -23  158.40  127.77   8
   0  13 -23 -125.97  100.84   3
   0 -13  24   20.69   71.11   6
   0 -13  24   -0.40   76.74   2
   0  13 -24   97.31   90.63   3
   0 -13 -24  222.19  118.40   8
   0 -13  25  137.23  106.02   6
   0 -13  25   20.99   82.00   2
   0 -13 -25  274.54  144.89   8
   0  13 -25   42.39   80.54   3
   0  14   0 3153.95  246.46   3
   0 -14   0 3282.78  245.10   8
   0 -14   0 2997.63  171.64   6
   0 -14  -1   -5.28   40.18   6
   0  14   1 -136.01   78.51   3
   0 -14  -1  131.26   72.18   8
   0  14  -1  -29.87   86.90   3
   0 -14   1   31.45   54.91   8
   0 -14   1   80.26   42.06   6
   0  14  -2  222.51   80.15   3
   0  14   2  227.29   31.12   4
   0 -14  -2  155.51   48.05   6
   0 -14   2  168.41   81.39   8
   0 -14   2  188.73   56.23   6
   0 -14  -2  332.59  100.23   8
   0  14   2  257.67   92.84   3
   0 -14  -3 1319.43  113.55   6
   0 -14  -3 1391.84  167.64   8
   0  14   3 1064.42   74.08   4
   0 -14   3 1269.10  122.25   6
   0  14  -3 1341.95  147.03   7
   0  14  -3 1270.91  164.24   3
   0  14   3 1095.61  156.49   3
   0 -14   3 1366.66  163.38   8
   0  14   4   14.08   25.14   4
   0 -14   4   76.32   77.63   8
   0 -14  -4  -20.71   31.49   6
   0 -14   4   64.59   41.84   6
   0 -14  -4  113.45   81.82   8
   0  14  -4   65.43   86.17   3
   0  14   4   23.36   73.29   3
   0  14  -4  165.54   70.57   7
   0 -14   5 5098.45  311.86   8
   0  14   5 4890.75  188.00   4
   0 -14   5 5308.98  256.60   6
   0 -14  -5 5129.68  316.52   8
   0  14  -5 5188.42  268.21   7
   0  14  -5 5113.06  329.52   3
   0  14   5 5069.51  316.82   3
   0  14   6   37.99   37.08   4
   0  14  -6  -15.02   64.76   3
   0  14  -6   59.07   58.56   7
   0 -14  -6   19.04   71.38   8
   0 -14   6   24.25   12.49   5
   0 -14   6   37.20   52.36   6
   0  14  -7 2622.04  238.93   3
   0 -14  -7 2360.85  232.86   8
   0  14   7 2552.32  155.21   4
   0  14  -7 2717.23  199.95   7
   0 -14   7 2673.83  193.49   6
   0  14   7 2683.43  183.08   2
   0  14  -8  107.81   59.04   7
   0 -14   8  120.83   56.51   6
   0 -14  -8   85.82   78.88   8
   0  14   8  107.05   47.40   2
   0  14  -8  171.39   84.15   3
   0  14   8  175.68   52.41   4
   0 -14  -9 1633.81  200.54   8
   0  14   9 1639.32  141.63   4
   0  14  -9 1642.80  158.91   7
   0  14  -9 1535.41  189.58   3
   0 -14   9 1500.51  157.71   6
   0  14   9 1635.93  146.23   2
   0 -14 -10   57.44   86.06   8
   0  14 -10   57.00   50.02   7
   0  14  10   10.28   34.56   2
   0 -14  10   -0.84   49.79   6
   0  14 -10   79.15   71.37   3
   0  14 -11  775.31  150.05   3
   0  14  11  909.05  117.37   2
   0  14 -11  973.98  121.96   7
   0 -14  11  758.66  123.29   6
   0 -14 -11 1048.23  175.22   8
   0 -14 -12   75.38   90.59   8
   0  14  12   44.59   42.08   2
   0  14 -12   90.14   46.37   7
   0 -14  12   -4.03   54.79   6
   0  14 -12   47.64   79.81   3
   0 -14  13   42.52   49.01   6
   0  14 -13  -58.55   39.32   7
   0 -14 -13   17.96   64.25   8
   0  14  13   81.79   50.72   2
   0  14 -13   21.62   66.37   3
   0 -14  14  -10.39   52.35   6
   0  14 -14   92.35   43.36   7
   0  14  14   77.90   47.94   2
   0 -14 -14  -15.98   80.03   8
   0  14 -14   14.37   74.36   3
   0  14  15  -46.68   55.09   2
   0  14 -15   63.14   76.73   3
   0 -14  15   40.07   61.43   6
   0 -14 -15  -31.15   74.73   8
   0  14 -15   18.08   31.98   7
   0 -14  16  -49.20   73.56   6
   0  14  16   12.25   39.81   2
   0  14 -16  -93.51   82.02   3
   0 -14 -16   73.66   71.67   8
   0  14  17   14.65   37.03   2
   0  14 -17   60.06   80.74   3
   0 -14 -17  -27.93   92.43   8
   0 -14  17  164.91   81.86   6
   0 -14 -18 -144.72  103.82   8
   0 -14  18 -131.98   81.58   6
   0  14 -18   10.49   90.49   3
   0 -14 -19  175.16   96.46   8
   0  14 -19  274.68  116.45   3
   0 -14  19  126.89   82.80   6
   0 -14 -20   99.10  114.71   8
   0  14 -20   75.42   98.25   3
   0 -14  20   -1.39   72.17   2
   0 -14  20   32.28   63.95   6
   0  14 -21  335.68  134.61   3
   0 -14  21   19.73   82.64   2
   0 -14 -21  368.70  151.82   8
   0 -14  21  329.58  133.95   6
   0  14 -22  144.63  102.61   3
   0 -14  22 -106.21   84.68   6
   0 -14 -22    3.78   82.06   8
   0  14 -23  234.58  122.44   3
   0 -14 -23   68.02   96.13   8
   0 -14  23  196.17  116.38   6
   0 -14 -24  174.16  100.80   8
   0  14 -24   -0.47  101.73   3
   0 -14  24   53.43   59.41   6
   0 -14  25    0.42   59.99   6
   0 -15   0   26.58   37.81   6
   0  15   0   33.43   63.49   3
   0 -15   0  -38.24   69.91   8
   0 -15  -1 1876.33  141.46   6
   0 -15  -1 2250.91  219.30   8
   0 -15   1 2145.35  211.78   8
   0  15  -1 2139.66  214.07   3
   0  15   1 1916.61  205.99   3
   0 -15   1 1848.61  143.59   6
   0  15   2  426.83  118.89   3
   0  15  -2  171.58   74.50   3
   0 -15   2  347.09  101.32   8
   0 -15  -2  227.00   56.92   6
   0 -15  -2  441.24  110.76   8
   0 -15   2  326.49   67.96   6
   0  15   3  931.03   67.24   4
   0 -15  -3 1092.60  108.90   6
   0  15  -3 1238.10  173.69   3
   0 -15  -3 1120.63  162.64   8
   0 -15   3 1170.77  122.75   6
   0 -15   3 1235.25  167.07   8
   0  15   3 1012.09  159.72   3
   0  15   4  644.86   64.36   4
   0 -15  -4  520.84   77.14   6
   0 -15   4  575.69  117.09   8
   0  15  -4  714.62  132.44   3
   0  15  -4  616.44  107.57   7
   0 -15  -4  678.89  132.40   8
   0 -15   4  543.16   91.15   6
   0  15   4  330.91  101.83   3
   0  15   5  322.53   94.55   3
   0  15  -5  386.91  115.22   3
   0 -15   5  448.05  109.48   8
   0  15   5  430.80   60.15   4
   0 -15   5  416.14   82.62   6
   0  15  -5  390.01   88.94   7
   0 -15  -5  315.23  100.36   8
   0  15   6 1222.63  103.35   4
   0 -15   6 1005.89  123.21   6
   0 -15  -6 1189.33  167.94   8
   0  15  -6 1132.46  169.00   3
   0  15  -6 1136.24  139.31   7
   0 -15   6 1313.66  172.00   8
   0  15  -7   24.36   45.55   7
   0  15  -7  -21.49   69.32   3
   0  15   7   -6.12   36.29   2
   0 -15  -7  109.86   79.47   8
   0 -15   7  -24.02   37.95   6
   0  15   7  -14.51   28.30   4
   0  15  -8  492.66  125.65   3
   0 -15  -8  567.67  127.63   8
   0  15   8  408.22   70.74   4
   0  15   8  441.73   79.44   2
   0 -15   8  366.11   92.50   6
   0  15  -8  573.07  101.23   7
   0  15   9  412.10   75.32   4
   0  15  -9  427.68   86.76   7
   0  15   9  360.47   74.73   2
   0 -15   9  386.20   86.19   6
   0  15  -9  436.79  120.52   3
   0 -15  -9  549.10  131.99   8
   0  15  10  335.39   76.69   2
   0  15 -10  218.62   62.55   7
   0  15  10  187.82   57.38   4
   0 -15  10  380.30   95.54   6
   0  15 -10  186.29   80.74   3
   0 -15 -10  213.11   95.86   8
   0  15 -11  175.28   58.68   7
   0 -15 -11  113.00   77.62   8
   0 -15  11   95.14   55.21   6
   0  15 -11  180.40   87.11   3
   0  15  11  182.64   64.52   2
   0  15 -12  169.84   63.24   7
   0  15  12  243.02   71.39   2
   0  15 -12  167.49   94.40   3
   0 -15  12   87.29   56.65   6
   0 -15 -12  116.86   89.48   8
   0 -15  13  243.14   79.00   6
   0 -15 -13  328.29  120.49   8
   0  15  13  151.58   61.72   2
   0  15 -13  204.04   65.79   7
   0  15 -13   72.01   76.84   3
   0  15 -14   12.18   31.48   7
   0  15  14   42.93   42.95   2
   0 -15  14 -144.22   72.66   6
   0 -15 -14   78.35   77.02   8
   0  15 -14   59.87   86.97   3
   0  15 -15  215.45   61.55   7
   0 -15 -15  247.40  116.04   8
   0  15 -15  198.73   96.47   3
   0  15  15  147.99   60.32   2
   0 -15  15  223.78   88.48   6
   0 -15  16 -170.83   84.53   6
   0 -15 -16  -32.30   86.09   8
   0  15 -16   82.97   91.89   3
   0 -15  17  136.23   86.36   6
   0  15 -17   72.51  103.84   3
   0 -15 -17   57.75   95.60   8
   0 -15 -18   43.27   73.62   8
   0  15 -18  -11.22   84.10   3
   0 -15  18   20.66   64.86   6
   0 -15 -19  125.67  113.24   8
   0 -15  19  120.51   81.68   6
   0  15 -19   18.13   61.15   3
   0 -15  20  116.19   82.69   6
   0 -15 -20  155.46  122.21   8
   0  15 -20   31.59   75.14   3
   0 -15  21   64.29   88.34   6
   0  15 -21  116.29  104.07   3
   0 -15 -21  123.67  105.02   8
   0  15 -22  177.50  115.11   3
   0 -15 -22  117.17  101.13   8
   0 -15  22  102.84   80.85   6
   0 -15  23   84.62   90.60   6
   0  15 -23   51.82   83.71   3
   0 -15 -23   95.59   96.57   8
   0 -15  24 -107.56   88.65   6
   0  15 -24  119.03  102.40   3
   0 -16   0 4501.58  317.37   8
   0 -16   0 4141.34  213.59   6
   0  16   0 4323.41  314.58   3
   0 -16   1  234.15  105.27   8
   0  16  -1  105.36   82.92   3
   0  16   1   48.12   82.53   3
   0 -16  -1   67.89   43.89   6
   0 -16   1  168.46   65.26   6
   0 -16  -1  248.97  113.04   8
   0 -16  -2 3003.47  178.70   6
   0 -16   2 2668.14  179.43   6
   0  16   2 2603.71  252.68   3
   0 -16   2 3290.62  271.18   8
   0  16  -2 2885.63  257.00   3
   0 -16  -2 3391.86  273.16   8
   0  16  -3  211.19   96.83   3
   0 -16   3  105.44   61.64   8
   0  16   3  139.08   90.33   3
   0 -16  -3   63.36   37.83   6
   0 -16   3  147.39   54.92   6
   0 -16  -3  305.93  100.96   8
   0  16  -4  745.72  144.45   3
   0 -16   4  648.55   96.67   6
   0 -16  -4  742.05  144.83   8
   0  16   4  567.29   57.98   4
   0  16   4  281.24   94.59   3
   0 -16   4  656.89  136.08   8
   0 -16   5  189.23   82.04   8
   0 -16  -5   98.29   74.18   8
   0  16  -5   42.34   65.65   3
   0  16   5  139.91   36.82   4
   0 -16   5  183.90   61.29   6
   0  16   5    0.23   93.61   3
   0  16  -5   65.39   49.15   7
   0  16  -6  110.09   55.56   7
   0 -16   6    4.98   39.23   6
   0  16   6    6.35   32.22   2
   0 -16  -6   15.70   68.46   8
   0  16   6   56.92   28.15   4
   0  16  -6    0.93   66.54   3
   0 -16   6   33.82   64.50   8
   0 -16   7  -24.08   76.09   8
   0  16   7   36.86   39.68   2
   0 -16   7  -22.90   41.02   6
   0  16  -7   10.14   43.90   7
   0 -16  -7    0.48   60.89   8
   0  16  -7   -2.87   68.56   3
   0  16   7   38.76   31.60   4
   0  16   8   13.10   24.87   4
   0  16   8    1.27   31.86   2
   0  16  -8  150.94   83.49   3
   0 -16  -8   87.81   71.99   8
   0 -16   8   40.74   36.37   6
   0  16  -8   54.29   53.52   7
   0 -16   9   24.84   47.69   6
   0 -16  -9  -13.75   67.95   8
   0  16   9  122.82   51.03   2
   0  16   9   69.07   40.05   4
   0  16  -9   72.52   67.37   3
   0  16  -9   62.68   51.23   7
   0 -16 -10  614.41  141.93   8
   0  16  10  564.61   90.89   4
   0  16  10  635.85  102.11   2
   0  16 -10  662.49  140.70   3
   0 -16  10  574.07  107.00   6
   0  16 -10  658.02  109.47   7
   0  16  11   37.85   39.28   2
   0  16  11   89.49   49.81   4
   0 -16 -11  -85.63   87.54   8
   0 -16  11   10.18   48.72   6
   0  16 -11   60.33   39.01   7
   0  16 -11  -43.67   85.11   3
   0 -16 -12  350.29  116.45   8
   0 -16  12  339.10   95.08   6
   0  16  12  392.35   85.64   2
   0  16 -12  297.54  109.30   3
   0  16 -12  474.10   94.92   7
   0  16  12  292.43   72.73   4
   0 -16 -13   19.34   70.83   8
   0 -16  13  -20.30   45.34   6
   0  16  13   45.95   55.32   4
   0  16 -13   15.65   41.71   7
   0  16  13   88.79   54.59   2
   0  16 -13   14.68   62.30   3
   0 -16  14  499.89  118.49   6
   0  16 -14  495.45   96.18   7
   0 -16 -14  614.87  159.21   8
   0  16 -14  579.94  150.57   3
   0 -16  15   82.50   66.55   6
   0  16 -15  118.21   88.56   3
   0 -16 -15   86.41   94.67   8
   0 -16  16  537.19  129.52   6
   0 -16 -16  587.89  159.01   8
   0  16 -16  764.40  172.07   3
   0 -16 -17    1.14   83.99   8
   0 -16  17   29.67   70.27   6
   0  16 -17   58.62   96.50   3
   0 -16  18  170.12   91.58   6
   0  16 -18  156.71  107.75   3
   0 -16 -18  115.79   87.23   8
   0  16 -19    3.45   73.97   3
   0 -16  19  -51.08   66.67   6
   0  16 -20   67.08   89.47   3
   0 -16 -20   51.00   99.46   8
   0 -16  20   81.23   74.23   6
   0 -16 -21  -83.30   87.75   8
   0  16 -21   40.79   82.51   3
   0  16 -22   -3.12  103.30   3
   0 -16  22   28.67   57.25   6
   0 -16 -22  -32.54   86.48   8
   0 -16  23  150.23   90.85   6
   0 -16 -23  117.09  104.85   8
   0  16 -23   17.30   83.11   3
   0 -16  24   -0.42   55.97   6
   0 -17   0   55.50   42.66   6
   0 -17   0  181.64   96.57   8
   0 -17   1  981.00  164.67   8
   0  17   1 1024.97  173.01   3
   0 -17   1 1007.17  111.59   6
   0 -17  -1 1208.65  178.64   8
   0 -17  -1  834.87  100.69   6
   0  17  -1 1055.28  173.08   3
   0 -17  -2   98.61   41.71   6
   0  17   2   29.67   76.25   3
   0 -17   2  216.24  107.06   8
   0 -17   2  231.14   66.59   6
   0  17  -2  186.23   96.94   3
   0 -17  -3  868.01  100.44   6
   0 -17  -3 1124.35  173.85   8
   0  17   3  727.81  153.38   3
   0  17  -3  703.55  145.63   3
   0 -17   3  843.26  111.33   6
   0 -17   3 1010.38  165.82   8
   0 -17   4  515.05  126.70   8
   0  17   4  443.59  112.04   3
   0  17  -4  771.97  157.69   3
   0 -17  -4  588.40  136.45   8
   0 -17   4  590.01   96.07   6
   0 -17   5   78.61   70.07   8
   0  17  -5   22.22   83.60   3
   0  17   5   -2.74   76.27   3
   0 -17  -5   90.27   86.12   8
   0 -17   5   62.01   41.27   6
   0  17   6  784.25  109.71   2
   0 -17   6  713.20  110.09   6
   0 -17  -6  602.99  138.45   8
   0  17  -6  855.08  157.40   3
   0 -17   6  680.53  141.31   8
   0 -17   7  -31.37   66.83   8
   0  17  -7   54.94   50.61   7
   0 -17   7  -19.04   42.46   6
   0 -17  -7  -16.44   63.93   8
   0  17  -7   12.54   67.31   3
   0  17   7 -121.34   49.19   2
   0 -17  -8  405.39  119.19   8
   0 -17   8  477.15   93.46   6
   0  17   8  471.78   73.30   4
   0 -17   8  597.58  138.08   8
   0  17  -8  515.95  105.05   7
   0  17   8  440.69   84.04   2
   0  17  -8  500.11  130.39   3
   0  17  -9   93.29   56.37   7
   0  17   9   14.93   33.32   2
   0  17  -9   11.81   71.18   3
   0  17   9   66.12   41.96   4
   0 -17  -9   64.02   73.26   8
   0 -17   9  142.63   62.64   6
   0  17  10  204.04   64.84   2
   0 -17  10  161.96   71.76   6
   0 -17 -10  313.48  116.11   8
   0  17 -10  389.88   90.53   7
   0  17  10  214.39   61.50   4
   0  17 -10  242.77  101.55   3
   0  17  11  251.46   66.65   4
   0  17 -11  227.79   73.25   7
   0 -17  11   97.87   53.03   6
   0  17 -11  167.18   83.81   3
   0 -17 -11  209.25  100.45   8
   0 -17 -12   89.85   82.13   8
   0  17  12   97.15   51.31   4
   0  17 -12  137.88   74.13   3
   0 -17  12  103.40   64.21   6
   0  17 -12   44.72   46.43   7
   0 -17 -13  121.92   92.38   8
   0  17 -13  131.40   61.00   7
   0  17 -13  378.91  128.27   3
   0 -17  13  158.51   76.60   6
   0  17  13  187.31   70.49   4
   0  17  14   27.41   49.52   4
   0  17 -14  -22.76   69.30   3
   0 -17 -14   11.02   77.59   8
   0 -17  14  138.98   80.00   6
   0  17 -15  327.42  128.84   3
   0 -17 -15  389.96  146.65   8
   0  17  15  301.72   90.45   4
   0 -17  15  316.47  110.75   6
   0  17 -16   41.94   83.59   3
   0 -17  16   13.67   54.13   6
   0 -17 -16  -71.57   83.68   8
   0  17  16  166.72   74.80   4
   0 -17 -17  166.92  109.16   8
   0  17  17  242.21   90.70   4
   0 -17  17  210.45  107.57   6
   0  17 -17  346.17  133.01   3
   0 -17  18    7.38   50.57   6
   0 -17 -18  159.68  115.61   8
   0  17 -18  312.26  135.88   3
   0 -17  19  188.50  107.48   6
   0  17 -19  123.75  105.04   3
   0 -17 -19  442.64  148.95   8
   0 -17 -20  431.45  165.04   8
   0  17 -20  184.00  103.33   3
   0 -17  20  136.99   82.98   6
   0  17 -21  135.60  103.86   3
   0 -17  21  117.37   86.46   6
   0 -17 -21  197.32  132.75   8
   0 -17 -22   39.67   90.49   8
   0 -17  22  105.18   80.07   6
   0  17 -22   65.76   85.05   3
   0 -17  23  165.19   92.10   6
   0 -18   0  111.48   44.20   6
   0  18   0   14.19   82.54   3
   0 -18  -1  273.62  103.42   8
   0 -18  -1  180.66   49.24   6
   0  18  -1   77.95   79.94   3
   0 -18   1  408.58  117.92   8
   0 -18   1  249.87   66.37   6
   0  18   1  252.58   96.46   3
   0  18   2  -19.82   81.89   3
   0 -18  -2  180.16   95.97   8
   0 -18  -2   99.42   50.81   6
   0 -18   2  136.85   52.73   6
   0  18  -2   -0.51   84.65   3
   0 -18   2   78.24   82.91   8
   0 -18  -3 1243.50  122.14   6
   0 -18   3 1087.62  175.78   8
   0 -18  -3 1420.07  200.16   8
   0 -18   3 1047.98  122.29   6
   0  18   3 1035.37  177.38   3
   0  18  -3 1375.98  196.82   3
   0 -18   4  322.48  119.56   8
   0  18  -4  205.78  113.47   3
   0 -18   4   90.42   44.61   6
   0  18   4  182.60   91.59   3
   0 -18  -4  151.69   97.28   8
   0 -18   5 1335.28  195.48   8
   0 -18  -5 1456.72  205.05   8
   0 -18   5 1121.75  134.82   6
   0  18   5 1500.35  211.07   3
   0  18  -5 1365.87  198.92   3
   0 -18  -6  130.19   94.48   8
   0 -18   6  129.62   94.89   8
   0 -18   6   66.94   39.74   6
   0  18  -6   27.22   69.30   3
   0  18   6   71.89   43.72   2
   0  18   7  790.24  114.14   2
   0 -18   7  630.65  140.82   8
   0 -18   7  671.61  111.80   6
   0  18  -7  790.50  156.77   3
   0 -18  -7  596.99  135.68   8
   0 -18  -8   27.39   81.60   8
   0  18  -8  106.77   64.58   7
   0 -18   8    9.00   41.71   6
   0 -18   8   12.40   66.69   8
   0  18  -8  -16.51   74.44   3
   0 -18   9  311.71   86.32   6
   0  18  -9  412.92   98.46   7
   0 -18  -9  488.08  135.70   8
   0 -18   9  391.32  120.10   8
   0  18  -9  352.10  115.45   3
   0 -18  10   41.95   53.96   6
   0  18 -10   74.82   58.32   7
   0 -18 -10   64.27   87.83   8
   0 -18 -11  444.88  135.60   8
   0 -18  11  360.80   94.58   6
   0  18 -11  296.92  106.63   3
   0  18 -11  314.33   86.51   7
   0  18 -12   58.69   67.49   3
   0 -18 -12  -93.85   90.67   8
   0 -18  12  -22.52   47.37   6
   0  18 -12  101.80   59.71   7
   0  18 -13  211.47  108.33   3
   0 -18 -13   53.81   76.45   8
   0 -18  13   29.41   50.54   6
   0 -18 -14   86.70   99.18   8
   0 -18  14   81.90   65.46   6
   0  18 -14   45.79   89.27   3
   0 -18  15  -22.96   63.96   6
   0  18 -15   35.80   78.76   3
   0 -18 -15  104.49   94.96   8
   0 -18  16    8.15   44.61   6
   0  18 -16 -140.61   90.82   3
   0 -18 -16   38.26   95.54   8
   0 -18  17   93.79   71.45   6
   0  18 -17  121.36  103.09   3
   0 -18 -17   59.37   93.28   8
   0 -18  18   64.40   80.67   6
   0 -18 -18 -150.36  104.50   8
   0  18 -18  145.03   98.47   3
   0 -18  19  164.88   96.49   6
   0  18 -19    2.08   70.41   3
   0 -18 -19  121.81  121.87   8
   0 -18  20  -46.18   57.06   6
   0 -18 -20  -28.39   80.32   8
   0  18 -20  -27.84   81.18   3
   0  18 -21  175.36  105.37   3
   0 -18  21   69.55   77.27   6
   0 -18 -21  168.05  100.94   8
   0 -18  22 -145.93   95.46   6
   0 -19   0  114.89   96.26   8
   0 -19   0   -8.90   37.25   6
   0  19   0    2.79   83.86   3
   0 -19   1  581.07   92.16   6
   0  19   1  446.12  121.93   3
   0 -19  -1  487.61   80.90   6
   0 -19  -1  675.80  142.02   8
   0  19  -1  477.92  133.24   3
   0 -19   1  696.72  152.91   8
   0 -19   2   58.83   42.23   6
   0  19  -2  -14.47   70.33   3
   0 -19  -2   75.65   75.50   8
   0 -19  -2   48.32   38.27   6
   0 -19   2   13.60   64.34   8
   0  19   2   23.91   81.86   3
   0 -19   3  217.42   61.65   6
   0  19  -3  169.01   96.42   3
   0 -19   3   92.18   86.89   8
   0 -19  -3  229.75   96.47   8
   0  19   3   74.66   73.54   3
   0 -19   4  237.79   67.56   6
   0  19  -4  111.65   78.64   3
   0  19   4   13.16   74.94   3
   0 -19   4  288.97  103.60   8
   0 -19  -4   66.26   61.87   8
   0 -19  -5   58.82   83.46   8
   0  19   5    5.48   73.50   3
   0 -19   5   21.64   33.61   6
   0 -19   5   99.07   76.10   8
   0  19  -5  -30.62   77.36   3
   0 -19   6  333.08   82.81   6
   0 -19  -6  246.89  111.91   8
   0  19  -6  237.38  108.61   3
   0 -19   6  160.97   84.66   8
   0 -19  -7   18.40   65.81   8
   0  19  -7   -2.64   64.24   3
   0 -19   7   51.55   54.43   6
   0 -19   7   -3.98   64.11   8
   0 -19  -8  356.08  120.72   8
   0  19  -8  359.53  120.44   3
   0 -19   8  192.04   99.80   8
   0 -19   8  294.35   77.31   6
   0 -19   9   95.48   53.11   6
   0  19  -9   65.78   82.46   3
   0 -19  -9  134.56   84.43   8
   0 -19   9   33.47   69.76   8
   0 -19  10   84.04   69.59   8
   0 -19 -10  151.85   97.99   8
   0  19 -10  155.25   98.73   3
   0 -19  10   51.92   59.52   6
   0  19 -11   86.80   57.93   7
   0 -19  11  269.85  111.30   8
   0 -19 -11   62.32   78.13   8
   0  19 -11  191.28   97.73   3
   0 -19  11  145.57   59.94   6
   0  19 -12 -103.82   87.65   3
   0 -19 -12  -55.35   98.51   8
   0 -19  12  -36.21   62.76   6
   0 -19  13  157.31   78.40   6
   0  19 -13   81.58   85.03   3
   0 -19 -13  345.13  133.59   8
   0  19 -14    9.55   82.73   3
   0 -19 -14   92.85  103.49   8
   0 -19  14   -0.51   44.14   6
   0  19 -15  380.22  144.19   3
   0 -19 -15  211.65  127.36   8
   0 -19  15  357.24  107.47   6
   0  19 -16  109.48   99.05   3
   0 -19  16  -45.18   60.30   6
   0 -19 -16 -114.92   93.82   8
   0  19 -17  140.05  101.09   3
   0 -19 -17  184.32  121.26   8
   0 -19  17  -21.52   55.26   6
   0 -19  18  -65.66   65.19   6
   0  19 -18    3.30   69.58   3
   0 -19 -18   -9.03   89.20   8
   0 -19 -19  -71.14   83.52   8
   0 -19  19   90.09   79.38   6
   0  19 -19  119.74   91.32   3
   0 -19  20   54.92   58.13   6
   0  19 -20  138.69  116.06   3
   0 -19  21   50.30   78.49   6
   0  20   0 1351.66  212.91   3
   0 -20   0 1398.27  210.48   8
   0  20   1   19.04   76.68   3
   0 -20   1   67.93   94.04   8
   0  20  -1  -16.52   77.33   3
   0 -20  -1   -2.60   63.73   8
   0  20   2  571.39  143.84   3
   0 -20   2  752.49  163.36   8
   0  20  -2  716.99  157.00   3
   0 -20  -2  636.59  148.68   8
   0 -20  -3  -22.11   63.39   8
   0 -20   3  -88.83   86.63   8
   0  20  -3   35.45   69.57   3
   0  20   3   17.71   71.17   3
   0  20  -4  -11.16   80.19   3
   0 -20  -4  161.44   92.06   8
   0 -20   4  283.51  111.11   8
   0  20   4  -35.06   87.25   3
   0 -20  -5   15.75   70.09   8
   0 -20   5   39.89   60.90   8
   0  20  -6  110.06   74.15   3
   0 -20   6  -64.45   74.79   8
   0 -20  -6   86.50   69.26   8
   0 -20   7  158.52   63.97   6
   0  20  -7   81.22   76.15   3
   0 -20   7  206.53   96.94   8
   0 -20  -7 -101.63   85.11   8
   0  20  -8    8.92   57.95   3
   0 -20   8   18.57   39.68   6
   0 -20   8  -16.63   54.75   8
   0 -20  -8   22.60   66.93   8
   0 -20   9  -74.13   72.21   8
   0  20  -9    8.76   78.61   3
   0 -20  -9   23.57   73.90   8
   0 -20   9   -3.54   38.95   6
   0 -20 -10   18.79   75.05   8
   0 -20  10   42.02   44.64   6
   0  20 -10  145.10   98.61   3
   0 -20  10  156.17   98.09   8
   0 -20 -11    4.32   95.85   8
   0  20 -11  -10.19   71.98   3
   0 -20  11  123.34   48.80   6
   0 -20  11  104.75   71.79   8
   0 -20  12  511.98  155.90   8
   0  20 -12  162.73   99.17   3
   0 -20 -12  410.35  141.94   8
   0 -20  12  179.66   76.05   6
   0 -20 -13   62.77   88.33   8
   0  20 -13    7.58   73.33   3
   0 -20  13   51.60   57.81   6
   0 -20 -14   25.77   83.17   8
   0  20 -14  210.61  116.04   3
   0 -20  14  142.70   69.92   6
   0  20 -15   33.90   74.16   3
   0 -20 -15  -63.13   89.56   8
   0 -20  15  148.21   73.01   6
   0 -20  16  104.93   67.31   6
   0 -20 -16  165.93  113.34   8
   0  20 -16  183.46  110.34   3
   0  20 -17  -81.32   80.97   3
   0 -20  17 -117.55   72.21   6
   0 -20 -18   88.28   94.26   8
   0  20 -18   62.92   76.29   3
   0  20 -19   83.92  107.32   3
   0  21   0   90.67   89.26   3
   0 -21   0   66.89   90.36   8
   0 -21   1  184.61   87.58   8
   0 -21  -1  198.45   91.29   8
   0  21   1  277.83  119.64   3
   0  21  -1  226.24   98.26   3
   0  21  -2  -16.12   83.55   3
   0  21   2  -14.01   78.23   3
   0 -21  -2  112.27   87.28   8
   0 -21   2   73.56   83.08   8
   0  21   3   28.51   69.66   3
   0 -21   3   92.28   86.80   8
   0 -21  -3  176.99  107.88   8
   0  21  -3   30.66   66.35   3
   0 -21   4  102.30   85.44   8
   0 -21  -4  149.19   97.59   8
   0  21  -4   38.81   76.65   3
   0  21   4  113.32   99.89   3
   0 -21  -5  177.40   95.69   8
   0 -21   5    4.45   65.38   8
   0  21  -5   42.31   80.71   3
   0 -21  -6  151.50  105.36   8
   0 -21   6  201.91   91.16   8
   0  21  -6   14.49   85.90   3
   0  21  -7  -16.75   85.24   3
   0 -21  -7   46.00   68.60   8
   0 -21   7 -107.90   81.23   8
   0  21  -8    3.73   77.48   3
   0 -21  -8   41.91   86.89   8
   0 -21   8  183.69  108.59   8
   0  21  -9   63.13   92.96   3
   0 -21  -9    3.24   79.76   8
   0 -21   9    9.98   74.43   8
   0  21 -10   71.03   85.25   3
   0 -21  10   40.59   80.22   8
   0 -21 -10  187.91  111.34   8
   0 -21 -11  201.79  110.47   8
   0 -21  11   18.61   73.38   8
   0  21 -11   20.50   64.18   3
   0 -21 -12  121.33   88.54   8
   0 -21  12   11.63   66.55   8
   0  21 -12  224.63  127.24   3
   0  21 -13  132.78   97.41   3
   0 -21  13   87.21   90.51   8
   0 -21 -13  109.65   93.68   8
   0  21 -14  -65.39   78.27   3
   0 -21  14 -142.82   96.14   8
   0 -21 -14  -47.92  103.12   8
   0 -21  15   55.93   82.91   8
   0  21 -15   10.93   64.36   3
   0 -21 -15  157.68  108.93   8
   0  21 -16  -54.37   75.98   3
   0 -21 -16   54.93   81.40   8
   0 -21 -17   61.61   91.86   8
   0  21 -17   50.70   88.67   3
   0 -22   0   28.85   70.46   8
   0  22   0  -27.05   89.02   3
   0 -22   1  -26.89   71.21   8
   0  22   1  -67.42   79.63   3
   0  22  -1  144.03  102.96   3
   0 -22  -1   63.96   83.09   8
   0  22  -2   -4.85   71.52   3
   0 -22  -2  132.02   91.54   8
   0  22   2   24.08   80.26   3
   0 -22   2  121.78   82.61   8
   0 -22   3  191.51  106.51   8
   0 -22  -3  253.26  121.18   8
   0  22   3   16.82   82.71   3
   0  22  -3   63.63   78.17   3
   0  22  -4   83.43   85.73   3
   0 -22   4    3.04   58.75   8
   0 -22  -4  221.54  109.82   8
   0  22   4   -2.82   82.35   3
   0  22  -5  201.22  118.34   3
   0 -22   5  219.36  105.24   8
   0 -22  -5  300.85  113.86   8
   0 -22  -6    8.53   72.20   8
   0  22  -6   59.17   81.77   3
   0 -22   6    4.78   61.17   8
   0 -22   7  336.50  131.29   8
   0  22  -7  201.45  109.25   3
   0 -22  -7  152.51  106.46   8
   0 -22   8  -90.92   92.44   8
   0 -22  -8   89.12   89.24   8
   0  22  -8   40.45   83.80   3
   0 -22  -9  217.76  110.94   8
   0 -22   9  135.11   93.53   8
   0  22  -9  161.49  103.63   3
   0 -22 -10   95.36   99.34   8
   0 -22  10   -7.89   65.77   8
   0  22 -10 -147.16   94.75   3
   0  22 -11   83.63   98.12   3
   0 -22 -11   84.01   91.74   8
   0 -22  11   82.84   90.73   8
   0  22 -12   63.37   84.45   3
   0 -22  12    7.44   70.60   8
   0 -22 -12  140.42  109.79   8
   0  22 -13   17.15   68.31   3
   0 -22  13   66.14   81.95   8
   0 -22  14  -16.76   69.21   8
   0  22 -14   65.65   96.78   3
   0 -22 -14   28.58   96.35   8
   0 -22 -15   -5.07   64.19   8
   0 -22  15   15.19   63.26   8
   0  22 -15   -7.19   74.68   3
   0  22 -16   49.40   95.30   3
   0 -22  16   21.74   60.52   8
   0 -22  17   65.02   77.99   8
   0  23   0   34.03   68.67   3
   0 -23   0  129.41   90.96   8
   0  23   1  151.41   94.74   3
   0 -23  -1  310.54  118.53   8
   0  23  -1  151.83  115.42   3
   0 -23   1   89.87   66.02   8
   0 -23  -2  155.00   94.91   8
   0  23  -2  -35.13   81.09   3
   0  23   2  128.51   98.58   3
   0 -23   2  138.63   92.86   8
   0  23  -3   22.16   76.76   3
   0 -23   3  129.77   96.85   8
   0  23   3   36.60   70.66   3
   0 -23   4  177.71  104.26   8
   0  23  -4  203.20  113.75   3
   0 -23  -4    2.21   83.71   8
   0  23  -5  195.71   99.56   3
   0 -23  -5   20.53   77.22   8
   0 -23   5  114.97   84.96   8
   0  23  -6  226.07  116.79   3
   0 -23   6   15.60   68.93   8
   0 -23  -6   45.65   77.46   8
   0 -23  -7   45.01   79.81   8
   0  23  -7  -31.17   95.17   3
   0 -23   7   27.41   87.04   8
   0 -23  -8   75.66   70.11   8
   0  23  -8   64.59   97.49   3
   0 -23   8   42.85  106.14   8
   0 -23   9   38.25   66.38   8
   0 -23  -9   94.00   83.55   8
   0  23  -9  101.34   92.81   3
   0  23 -10   27.97   74.29   3
   0 -23 -10   94.37  100.41   8
   0 -23  10   27.39   88.68   8
   0 -23 -11  100.47  111.29   8
   0 -23  11   13.10   81.72   8
   0  23 -11   59.31   78.21   3
   0 -23 -12  -10.62   79.88   8
   0 -23  12   92.57   96.77   8
   0  23 -12  124.01   99.27   3
   0 -23  13   10.80   60.83   8
   0 -23 -13  193.74  118.79   8
   0  23 -13   93.41   96.37   3
   0 -23  14  121.00  103.00   8
   0  23 -14   42.52   85.91   3
   0 -23  15  235.05  118.04   8
   0 -24   0  479.92  152.79   8
   0  24   0  322.94  130.78   3
   0  24   1  -59.65   79.56   3
   0 -24  -1  116.85   91.24   8
   0  24  -1   97.17   99.15   3
   0 -24   1  -38.04   72.38   8
   0  24   2 -100.16   87.46   3
   0 -24  -2   36.52   64.52   8
   0  24  -2  -77.92   88.85   3
   0  24   3  -82.11   91.56   3
   0 -24  -3  -17.44   80.78   8
   0  24  -3   32.26   78.72   3
   0 -24   3   44.20   83.00   8
   0  24  -4  136.17  103.65   3
   0 -24   4   81.08   81.26   8
   0 -24  -4   42.76   87.71   8
   0 -24   5    1.92   59.98   8
   0 -24  -5  -53.79   75.77   8
   0  24  -5   77.22  112.72   3
   0  24  -6  141.23  111.20   3
   0 -24   6   16.96   72.82   8
   0 -24  -6   68.95   94.26   8
   0 -24  -7   10.34   87.02   8
   0  24  -7 -147.61  100.71   3
   0 -24   7   33.68   76.87   8
   0 -24   8  101.46   78.21   8
   0  24  -8   43.75   79.81   3
   0 -24  -8 -120.71  102.93   8
   0  24  -9  -61.82   84.57   3
   0 -24   9  -65.50   79.22   8
   0 -24  -9  130.59  105.26   8
   0  24 -10 -147.08  105.03   3
   0 -24  10   39.62   68.81   8
   0 -24 -10  123.94   86.12   8
   0  24 -11  152.93  108.68   3
   0 -24 -11   -3.18   68.65   8
   0 -24  11   55.33   78.09   8
   0  24 -12  220.21  125.05   3
   0 -24  12   95.75   97.45   8
   0 -24  13   63.79   86.44   8
   0  25   0   54.32   73.93   3
   0 -25   0   91.80   63.14   8
   0 -25   1   26.06   77.79   8
   0  25  -1   30.44   66.85   3
   0 -25  -1    0.40   55.79   8
   0 -25   2 -145.60   94.59   8
   0  25  -2   65.03   65.16   3
   0  25   2 -246.80  122.12   3
   0 -25  -2   33.83   72.61   8
   0 -25  -3   24.29   67.72   8
   0  25  -3  232.42  117.60   3
   0 -25   3   29.04   72.43   8
   0 -25  -4  106.75   77.15   8
   0 -25   4   75.70   94.66   8
   0  25  -4   73.46   88.52   3
   0 -25  -5   40.27   96.68   8
   0 -25   5   22.21   66.04   8
   0  25  -5   63.52   89.27   3
   0 -25  -6  211.19  125.06   8
   0  25  -6  105.94  107.35   3
   0 -25   6  182.59  120.50   8
   0  25  -7    8.00   73.48   3
   0 -25   7   77.76   93.35   8
   0 -25  -7   60.51   86.42   8
   0 -25   8 -115.04   84.38   8
   0  25  -8  132.29   97.21   3
   0 -25  -8  130.25   99.12   8
   0  25  -9   17.96   81.92   3
   0 -25   9  -63.48   82.27   8
   0 -25  10  -28.96   75.62   8
   0  26   0  -85.08   88.05   3
   0 -26   0  268.14  123.61   8
   0  26   1  -13.67   64.49   3
   0 -26  -1   47.07   78.76   8
   0  26  -1   25.11   66.71   3
   0 -26   1  -45.83   76.07   8
   0 -26  -2   88.37   81.16   8
   0  26   2   99.27   91.29   3
   0  26  -2   21.11   77.42   3
   0 -26   2    0.42   47.88   8
   0  26  -3  -78.32   82.50   3
   0 -26   3  -63.96   76.56   8
   0 -26  -3   62.31   80.02   8
   0 -26   4  -76.42   83.82   8
   0 -26  -4  137.87  101.35   8
   0  26  -4  130.01   90.66   3
   0 -26   5    5.07   56.18   8
   0 -26   6   19.62   75.18   8
  -1   0   0    7.43   10.32   7
   1   0   0   10.23   10.44   6
  -1   0   0    7.80   10.71   1
  -1   0   0    9.78   11.62   4
  -1   0  -1 6535.23  137.41   1
   1   0  -1 6024.94  127.24   6
  -1   0   1 6228.89  146.42   1
  -1   0  -1 5866.82  137.45   7
  -1   0   1 6002.86  136.07   4
  -1   0  -1 6041.86  132.11   4
  -1   0   1 6007.08  105.50   7
   1   0  -1 6108.93   92.52   3
   1   0   1 6006.20  118.92   6
  -1   0  -2 6924.74  108.63   8
   1   0  -2 7306.25  108.74   7
   1   0   2 7121.17  154.80   5
   1   0   2 6858.18  104.52   8
  -1   0   2 7267.62  107.78   7
   1   0   2 6450.55  135.75   6
   1   0  -2 7061.93  132.64   3
  -1   0  -2 6976.94  165.12   7
  -1   0  -2 7164.82  137.52   1
   1   0  -2 7104.55  147.54   6
  -1   0   2 6910.09  152.61   2
  -1   0  -325276.01  272.51   8
   1   0  -325691.36  210.38   7
   1   0   325049.74  297.57   6
   1   0   324235.69  237.72   1
   1   0   324508.68  258.85   8
  -1   0   324790.51  324.72   2
  -1   0   324453.64  202.94   7
  -1   0  -325443.00  248.83   1
   1   0   325820.29  310.78   5
   1   0   324740.05  272.92   2
   1   0   452792.85  468.16   8
   1   0   451546.81  340.15   1
  -1   0   453470.49  529.81   2
  -1   0  -456098.81  473.76   2
  -1   0  -453016.92  482.90   8
   1   0  -454460.36  340.85   7
  -1   0  -453859.85  348.70   1
   1   0   454061.66  450.98   2
   1   0   454449.82  494.94   5
   1   0   453494.10  482.09   6
   1   0  -455270.50  567.23   8
  -1   0  -5 4421.28  151.22   2
   1   0   5 4148.51  147.36   8
  -1   0  -5 4233.46   96.58   1
   1   0   5 4273.09  146.82   2
   1   0   5 4388.85  156.16   5
   1   0  -5 4427.29  180.78   8
  -1   0   5 4204.80  166.32   2
  -1   0  -5 4160.52  155.90   8
   1   0   6  449.13   57.62   5
   1   0   6  437.17   55.01   8
  -1   0  -6  423.90   54.27   2
   1   0  -6  433.05   68.29   8
  -1   0  -6  392.85   30.14   1
   1   0   6  420.12   53.83   2
  -1   0   6  449.96   63.67   2
  -1   0  -6  386.23   57.18   8
   1   0   736877.18  534.31   8
  -1   0  -737041.45  558.19   8
   1   0   735289.35  508.92   2
   1   0  -736034.42  605.15   8
  -1   0   736328.31  566.08   2
  -1   0  -737860.25  538.64   2
  -1   0  -8 2427.00  156.02   8
   1   0   8 2359.83  143.35   2
  -1   0   8 2611.93  165.80   2
  -1   0  -8 2191.25   71.85   1
   1   0  -8 2697.43  182.68   8
  -1   0  -927200.71  549.41   8
   1   0   925867.01  494.31   2
   1   0  -927671.77  589.86   8
  -1   0   925480.88  554.45   2
  -1   0  10 4269.05  238.33   2
  -1   0 -10 3701.22   97.00   1
   1   0  10 3974.50  213.62   2
   1   0 -10 4580.82  262.42   8
  -1   0 -10 4394.96  242.84   8
   1   0 -11 2082.17  130.19   1
  -1   0 -11 2254.49  182.01   8
  -1   0  11 2478.32  191.65   2
   1   0 -11 2281.13  194.83   8
   1   0  11 2091.24  166.00   2
  -1   0 -11 1805.03   68.76   1
  -1   0 -12  287.73   28.16   1
   1   0 -12  351.63   56.87   1
  -1   0  12  364.05   95.10   2
   1   0  12  325.53   81.61   2
   1   0 -12  474.24  107.73   8
  -1   0 -12  406.64   87.73   8
  -1   0 -13 1927.60  185.08   8
   1   0  13 1760.36  162.31   2
  -1   0 -13 1405.15   60.12   1
  -1   0  13 2167.53  197.46   2
   1   0 -13 1797.34  126.15   1
  -1   0 -14  642.13  117.01   8
  -1   0 -14  471.60   33.68   1
  -1   0  14  692.69  123.19   2
   1   0 -14  596.03   77.13   1
   1   0  14  657.30  110.17   2
   1   0 -15  174.12   47.36   1
  -1   0 -15  189.57   20.21   1
   1   0  15  169.59   65.67   2
  -1   0  15  325.38  100.48   2
  -1   0 -15  138.43   68.85   8
  -1   0 -15  143.38   17.11   1
   1   0 -16   14.90   24.67   1
  -1   0 -16   36.79   63.31   8
  -1   0  16  -37.94   63.00   2
   1   0  16  147.52   75.64   2
   1   0 -17 1438.31  123.96   1
   1   0  17 1564.26  180.42   2
  -1   0  17 1521.31  189.05   2
   1   0  18   -3.40   60.37   2
  -1   0  18   96.38   83.99   2
   1   0 -18   73.04   32.30   1
  -1   0  19  799.41  151.35   2
   1   0 -19  767.63   90.82   1
   1   0  19 1042.79  159.54   2
   1   0  20  477.01  119.95   2
  -1   0  20  266.91  108.59   2
  -1   0 -21  773.95  149.36   7
   1   0  21  987.36  167.95   2
  -1   0  21  662.77  145.47   2
   1   0  22  256.28  102.31   2
  -1   0  22  256.10  107.72   2
  -1   0 -22  342.01  109.42   7
   1   0  23  578.45  139.36   2
  -1   0  23  534.58  143.62   2
  -1   0 -23  668.21  147.57   7
   1   0 -23  470.76  156.38   3
  -1   0  24  109.13   79.25   2
  -1   0 -24  106.12   80.73   7
   1   0 -24   68.05   91.18   3
   1   0  24   26.40   63.20   2
  -1   0  25  387.77  126.48   2
   1   0 -25  164.87   95.67   3
  -1   0 -25  339.28  119.25   7
   1   0  25   94.59   84.15   2
  -1   0 -26  315.12  139.36   3
  -1   0  26  403.75  140.68   2
   1   0  26    4.89   74.31   2
  -1   0 -26   69.87   83.05   7
   1   0 -26  -46.58   90.61   3
  -1   0 -27   93.43   82.38   3
   1   0 -27  -37.41   97.11   3
  -1   0  27   34.84   75.65   2
  -1   0 -27  -25.90   60.73   7
   1   0  27  -59.49   71.40   2
   1   0 -28  146.55  102.29   3
  -1   0 -28   15.54   72.08   3
   1   0  28  112.47   79.88   6
  -1   0  28  -23.50   69.54   2
   1   0  28    2.47   56.55   2
   1   0  29  -58.47   66.69   2
  -1   0 -29   -0.48   98.79   3
   1   0  29   82.37   93.38   6
  -1   0  29   57.52   65.34   2
   1   0 -29  149.95  105.24   3
   1   0  30    2.30   58.89   2
   1  -1  30   59.25   83.40   2
  -1   1  29  125.16   88.19   2
  -1  -1 -29  160.00  120.69   3
   1  -1  29   39.59   65.50   6
   1  -1  29  -27.21   60.23   2
   1   1 -29   92.91   94.15   3
   1   1 -28   20.59   71.62   3
  -1  -1 -28    0.37   55.61   7
   1  -1  28   29.55   74.72   6
   1  -1  28  -52.94   67.89   2
  -1   1  28    0.38   76.24   2
  -1  -1 -28  -71.59   82.35   3
  -1  -1 -27   44.94   69.49   7
  -1   1  27   68.38   78.81   2
   1  -1  27   90.47   96.93   2
   1  -1  27   26.72   66.99   6
   1   1 -27  105.09   93.32   3
  -1   1  26  376.88  125.49   2
   1   1 -26  203.75  107.40   3
   1  -1  26  164.06   92.46   2
  -1  -1 -26   23.30   75.36   7
   1   1 -25   49.69   95.41   3
   1  -1  25  215.49  102.78   2
  -1   1  25  164.49  101.26   2
  -1  -1 -25  206.01   94.77   7
  -1  -1 -24  284.82  109.13   7
  -1   1  24  132.34   74.35   2
   1  -1  24  192.36   82.22   2
   1   1 -24  198.23   99.91   3
   1  -1  23  120.92   91.23   2
  -1   1  23  111.39   82.98   2
  -1  -1 -23   82.26   69.35   7
   1   1 -23  138.43  103.90   3
   1   1 -23  115.06   64.21   7
   1  -1  22  469.83  120.02   2
   1   1 -22  469.14  102.43   7
   1   1 -22  576.47  168.14   3
  -1   1  22  426.39  123.08   2
   1  -1  21  196.62   93.04   2
   1   1 -21  239.77  104.85   3
  -1   1  21  224.46  106.99   2
   1   1 -21  138.06   66.36   7
   1   1 -20  566.27  145.25   3
   1  -1  20  814.40  150.88   2
  -1   1  20  653.84  138.52   2
   1  -1  19  522.50  125.19   2
   1   1 -19  408.29  130.87   3
  -1  -1 -19  351.57  118.68   8
  -1   1  19  390.56  103.86   2
   1   1 -19  396.15   63.49   1
   1   1 -18  771.95   86.87   1
   1  -1  18  840.02  139.45   2
  -1  -1 -18 1081.73  176.06   8
  -1   1  18  720.55  140.37   2
   1  -1  17 1688.84  191.18   2
  -1  -1 -17 1668.95  206.18   8
  -1   1  17 1739.10  203.67   2
   1   1 -17 1796.44  129.58   1
  -1  -1 -16  804.93  144.82   8
  -1  -1 -16  481.94   46.64   1
   1   1 -16  634.96   79.27   1
   1  -1  16  693.62  125.73   2
  -1   1  16  692.76  133.74   2
  -1   1  15 1784.75  195.23   2
   1   1 -15 2023.82  135.21   1
   1  -1  15 1756.01  182.06   2
  -1  -1 -15 2135.92  213.32   8
  -1   1  14 1051.53  151.92   2
  -1  -1 -14  939.60  144.29   8
   1   1 -14  967.91   93.25   1
   1  -1  14  948.01  137.31   2
   1  -1  13 4264.41  258.70   2
  -1  -1 -13 4672.86  287.79   8
  -1   1  13 4241.38  269.25   2
   1   1 -13 4605.59  199.37   1
  -1  -1 -12 1428.18  155.43   8
   1  -1  12 1334.26  139.32   2
  -1   1  12 1536.01  157.57   2
   1   1 -12 1510.98  112.27   1
  -1   1  11 5669.27  282.52   2
   1   1 -11 5568.33  206.57   1
   1  -1  11 5197.41  262.89   2
  -1  -1 -11 6160.99  297.84   8
  -1   1  10 4081.83  227.32   2
   1  -1  10 4262.00  219.70   2
  -1  -1 -10 4614.37  246.35   8
   1   1 -10 4464.97  178.98   1
  -1  -1  -9 2262.42  164.41   8
  -1   1   9 2469.71  168.90   2
   1   1  -9 2529.76  131.43   1
   1  -1   9 2508.10  160.99   2
  -1  -1  -820255.84  449.94   8
  -1  -1  -821067.67  427.10   2
   1   1  -820077.81  356.47   1
  -1   1   820565.35  445.20   2
   1  -1   820418.75  420.02   2
   1  -1   7  222.02   47.41   2
  -1   1   7  187.91   50.16   2
   1  -1   7  277.26   49.56   8
  -1  -1  -7  197.77   42.03   2
   1   1  -7  235.46   42.74   1
  -1  -1  -7  202.35   48.89   8
   1  -1   611199.55  268.64   2
   1   1  -611132.12  248.37   1
  -1  -1  -611870.73  272.37   2
  -1   1   611743.27  292.57   2
   1  -1   611472.83  276.28   5
   1  -1   611641.19  281.81   8
  -1  -1  -610896.18  278.25   8
  -1  -1  -534336.85  434.29   8
   1  -1   534286.23  439.09   8
   1   1  -535197.61  473.81   3
   1   1  -534429.61  418.90   1
  -1   1   534952.48  466.70   2
   1  -1   533839.63  426.15   2
   1  -1   535895.97  444.88   5
   1  -1   533707.46  446.98   6
  -1  -1  -535552.83  338.29   1
  -1  -1  -535604.98  418.00   2
   1  -1   4 5444.47  162.84   6
   1  -1   4 5373.11  151.28   8
   1  -1   4 5668.30  160.63   5
   1   1  -4 5724.45  171.39   3
   1   1  -4 5560.43  160.37   1
  -1  -1  -4 5758.08  145.37   2
  -1  -1  -4 5749.47  133.38   1
  -1  -1  -4 5510.37  154.70   8
  -1   1   4 5438.32  169.74   2
   1  -1   4 5615.06  157.79   2
   1  -1   4 5230.70   95.97   1
   1  -1   334844.27  362.34   5
   1  -1   334635.50  372.40   6
  -1   1   334084.42  299.71   7
   1  -1   332525.81  265.59   1
   1   1  -334433.17  366.44   3
  -1  -1  -334170.71  332.17   8
  -1  -1  -334367.26  298.84   2
  -1  -1  -336004.36  331.10   1
  -1   1   333432.26  392.97   2
   1  -1   333171.84  315.56   8
  -1  -1  -2 4002.63   98.88   8
  -1   1   2 4133.86  101.09   7
   1   1  -2 4128.41  110.64   3
   1  -1   2 4109.26  100.36   1
   1  -1   2 4184.71  117.87   5
   1  -1   2 4184.27  119.76   6
  -1  -1  -2 4244.15  114.64   1
  -1  -1  -2 4437.81  124.05   4
  -1  -1  -2 4022.14   84.59   2
  -1  -1  -119165.23  246.39   4
   1   1  -118763.31  195.96   6
   1  -1   118454.47  233.63   6
   1   1  -118486.24  205.12   3
  -1  -1  -119078.09  245.93   1
  -1   1   118488.11  215.07   7
  -1  -1  -118186.07  189.14   8
  -1   1   045311.01  343.95   4
   1   1   045701.04  276.13   6
  -1  -1   045285.87  375.53   4
  -1  -1   046212.54  389.79   1
   1   1   045094.42  299.32   3
   1  -1   044764.35  360.76   6
  -1   1   044722.90  359.58   7
  -1  -1   118441.05  247.05   4
  -1   1  -118130.01  215.94   4
  -1   1  -117628.20  245.73   7
   1  -1  -117573.16  200.06   8
   1   1   118405.55  204.82   3
  -1  -1   118079.22  206.78   2
   1   1   118047.28  174.96   6
   1  -1  -118356.96  242.00   6
  -1  -1   118285.28  165.87   7
  -1  -1   119594.34  261.11   1
   1   1   2 4457.61  121.80   5
   1  -1  -2 4122.16  121.23   8
  -1  -1   2 4323.75  119.44   2
   1   1   2 4284.54   98.09   6
  -1   1  -2 4568.63  135.19   7
  -1  -1   2 4526.87  133.92   1
   1  -1  -2 4306.64  126.52   6
  -1   1  -335171.28  411.61   7
   1  -1  -334553.11  410.06   8
  -1   1  -334137.42  305.88   8
  -1  -1   336355.32  384.78   1
   1   1   335912.96  368.79   5
   1   1   335640.65  290.33   2
  -1  -1   334516.92  389.66   2
   1  -1  -336327.97  313.52   7
   1   1   334784.99  323.84   6
   1   1   335528.02  332.82   8
   1  -1  -4 5651.76  188.47   8
  -1  -1   4 5957.12  161.31   1
   1   1   4 5758.20  139.58   2
  -1   1  -4 6033.31  184.46   7
   1   1   4 6188.92  167.05   5
  -1  -1   4 5595.58  178.27   2
   1   1   4 5762.79  158.87   8
  -1   1  -4 5830.62  153.88   8
   1  -1  -4 5959.20  135.18   7
   1  -1  -534833.40  354.47   7
  -1   1  -535025.87  476.31   7
  -1  -1   534721.62  489.75   2
   1   1   533587.87  387.46   2
  -1   1  -533537.93  430.14   8
   1  -1  -534007.29  504.67   8
   1   1   536224.35  435.90   8
   1   1   536452.49  448.56   5
   1  -1  -611637.13  320.69   8
  -1   1  -611228.58  279.46   8
   1   1   612048.62  280.43   8
  -1   1  -611024.29  290.07   7
   1   1   611604.02  278.46   5
  -1  -1   611536.17  308.48   2
   1   1   611392.02  253.31   2
   1  -1  -7  142.40   47.54   8
  -1  -1   7  162.36   48.59   2
  -1   1  -7  226.60   50.11   8
   1   1   7  173.69   39.31   8
   1   1   7  235.25   46.68   2
  -1  -1   820414.16  467.85   2
   1   1   820234.26  401.09   2
  -1   1  -820594.23  440.57   8
   1  -1  -819903.68  482.72   8
  -1  -1   9 2478.95  176.73   2
   1   1   9 2320.68  152.78   2
   1  -1  -9 2386.69  182.27   8
  -1   1  -9 2343.68  164.26   8
   1  -1 -10 4810.55  266.27   8
  -1  -1  10 4734.34  252.44   2
   1   1  10 4416.42  216.39   2
  -1   1 -10 4741.39  243.70   8
  -1  -1  11 5917.59  297.85   2
  -1   1 -11 5241.05  274.41   8
   1  -1 -11 6080.42  311.47   8
   1   1  11 5141.87  248.83   2
  -1   1 -12 1390.85  155.27   8
   1   1  12 1333.01  138.37   2
   1  -1 -12 1687.01  178.32   8
  -1  -1  12 1358.00  152.08   2
   1  -1 -13 5062.12  314.82   8
  -1  -1  13 4770.47  287.91   2
   1   1  13 4715.57  260.12   2
  -1  -1  14  903.64  139.54   2
   1  -1 -14 1054.90  158.88   8
   1   1  14  931.27  127.87   2
  -1  -1  15 1835.93  195.80   2
   1  -1 -15 1787.62  203.43   8
   1   1  15 1878.40  181.33   2
   1  -1 -16  784.71  156.70   8
   1  -1 -16  565.70   81.64   1
  -1  -1  16  609.52  128.63   2
   1   1  16  834.46  133.60   2
  -1  -1  17 1791.51  207.31   2
   1   1  17 1779.03  190.04   2
  -1   1 -17 1957.41  207.37   7
   1  -1 -17 1606.51  133.36   1
  -1   1 -18  704.22  133.44   7
  -1  -1  18  870.57  159.24   2
   1   1  18  647.19  131.18   2
   1  -1 -18  793.02   96.93   1
   1  -1 -19  374.14   71.07   1
   1   1  19  435.34  113.61   2
  -1  -1  19  466.54  133.26   2
  -1   1 -19  361.08  106.96   7
  -1   1 -20  632.29  134.26   7
   1   1  20  522.58  124.08   2
  -1  -1  20  630.84  139.49   2
   1  -1 -20  661.28   90.49   1
  -1   1 -21  195.92   91.62   7
   1   1  21   24.19   55.73   2
  -1  -1  21  284.36  115.55   2
  -1   1 -22  430.82  119.17   7
   1   1  22  616.00  139.73   2
  -1  -1  22  499.45  135.44   2
   1   1  23  180.56   86.48   2
  -1   1 -23  112.06   81.01   7
  -1  -1  23  269.41  112.01   2
  -1   1 -24  180.19   97.65   7
   1   1  24  143.45   96.10   2
  -1   1 -24  360.82  149.67   3
  -1  -1  24  234.18   96.30   2
  -1  -1  25  188.96  102.77   2
   1  -1 -25   71.27   77.44   3
  -1   1 -25  198.24   95.20   7
  -1   1 -25   -9.48   74.78   3
   1   1  25  284.18  103.07   2
  -1   1 -26   34.55   57.75   7
  -1  -1  26   20.90   67.54   2
   1   1  26    0.32   58.19   2
   1  -1 -26  165.64  113.73   3
  -1   1 -26   14.53   76.03   3
   1  -1 -27   40.05   81.82   3
  -1   1 -27  183.86  127.94   3
  -1   1 -27  176.01   89.92   7
  -1  -1  27  177.87  105.29   2
   1   1  27   70.68   75.84   2
  -1  -1  28   47.73   58.99   2
   1  -1 -28    5.34   77.07   3
   1   1  28   32.43   68.96   2
  -1   1 -28  125.89  120.72   3
   1   1  29  152.92   94.92   2
   1  -1 -29   90.81   92.14   3
  -1  -1  29   53.00   75.29   2
  -1   1 -29  -61.50   84.32   3
   1   1  29   78.20   90.24   6
   1   1  30   -8.32   57.76   2
   1  -2  29   -5.64   68.06   6
  -1  -2 -29  198.82  124.19   3
   1   2 -29   35.12   77.05   3
  -1   2  29   61.77   83.94   2
   1  -2  29   58.99   74.72   2
   1   2 -28   17.05   82.42   3
  -1  -2 -28   66.31   80.28   7
   1  -2  28   23.99   66.90   2
   1  -2  28   66.53   99.11   6
  -1   2  28   99.49   71.76   2
   1  -2  27  218.82  116.51   6
   1   2 -27   52.75   76.09   3
  -1   2  27  125.17   91.32   2
   1  -2  27   74.22   89.87   2
  -1  -2 -27  266.51  113.53   7
  -1   2  26  103.94   78.58   2
  -1  -2 -26    9.76   65.05   7
   1   2 -26   82.75   90.31   3
   1  -2  26  117.73   82.57   2
   1  -2  26  121.22  100.15   6
  -1  -2 -25  117.28   91.75   7
   1   2 -25  -13.25   88.47   3
   1  -2  25   55.21   62.12   2
   1  -2  25   58.48   81.96   6
  -1   2  25    2.65   70.67   2
   1  -2  24   40.31   57.09   2
  -1   2  24  -18.65   74.60   2
   1   2 -24   84.94   85.49   3
   1  -2  23   45.48   62.71   2
   1   2 -23  115.68   97.38   3
  -1   2  23  -30.25   67.44   2
   1   2 -22   18.49   87.16   3
  -1   2  22  -19.11   68.86   2
   1   2 -22  -18.05   34.48   7
   1  -2  22   64.39   77.93   2
   1  -2  21  -42.26   61.78   2
  -1  -2 -21   -0.31   71.39   8
   1   2 -21   78.97   83.03   3
  -1   2  21   11.26   62.95   2
   1   2 -21  107.41   54.17   7
  -1  -2 -20    1.75   66.88   8
  -1   2  20  101.35   78.07   2
   1   2 -20  -22.40  101.08   3
   1  -2  20   74.94   62.34   2
   1   2 -20  100.51   55.11   7
  -1   2  19   27.41   76.86   2
   1   2 -19   28.19   40.92   7
   1  -2  19   93.75   75.75   2
   1   2 -19  180.14  100.78   3
  -1  -2 -19  -55.66   80.07   8
  -1   2  18 1592.88  199.73   2
   1   2 -18 1671.87  118.71   1
  -1  -2 -18 1586.87  214.73   8
   1   2 -18 1537.53  153.58   7
   1   2 -18 1621.68  216.14   3
   1  -2  18 1500.48  187.98   2
  -1   2  17  214.47   87.14   2
   1   2 -17  364.07  127.25   3
  -1  -2 -17  267.29  105.46   8
   1  -2  17  157.35   85.60   2
   1   2 -17  258.68   51.79   1
   1  -2  16 2751.92  241.06   2
  -1  -2 -16 3176.63  271.13   8
   1   2 -16 3045.99  161.74   1
  -1   2  16 3252.17  259.60   2
   1   2 -16 2966.10  270.76   3
   1  -2  15  481.02  115.21   2
  -1   2  15  649.16  130.81   2
  -1  -2 -15  569.20  128.29   8
   1   2 -15  523.52   71.70   1
   1   2 -15  668.57  139.10   3
  -1  -2 -14 6983.99  366.05   8
   1   2 -14 6358.56  227.86   1
  -1   2  14 6681.49  344.32   2
   1   2 -14 5979.67  348.65   3
   1  -2  14 6020.25  318.86   2
  -1  -2 -13  137.72   76.49   8
  -1   2  13  160.44   60.45   2
   1  -2  13  197.35   83.85   2
   1   2 -13  161.38   84.21   3
   1   2 -13  206.80   47.90   1
   1   2 -1210786.34  285.23   1
  -1   2  1210385.08  392.86   2
   1   2 -1210370.03  426.76   3
   1  -2  1210124.35  377.20   2
  -1  -2 -12 9847.05  406.96   8
   1   2 -11  368.08   87.70   3
   1   2 -11  253.45   49.02   1
  -1   2  11  220.66   65.18   2
   1  -2  11  280.61   72.17   2
  -1  -2 -11  284.85   76.10   8
   1   2 -10 1444.08  144.43   3
  -1  -2 -10 1579.04  151.57   8
  -1   2  10 1534.60  139.62   2
   1   2 -10 1554.08  105.21   1
   1  -2  10 1670.25  143.72   2
  -1   2   9 2922.49  180.04   2
   1   2  -9 3347.98  200.97   3
   1  -2   9 3105.81  183.31   2
  -1  -2  -9 2920.97  187.39   8
   1   2  -9 2994.47  140.42   1
   1   2  -8 1640.09  101.87   1
   1  -2   8 1678.56  125.80   2
   1   2  -8 1495.74  129.13   3
  -1  -2  -8 1591.22  127.57   8
  -1  -2  -8 1749.99  121.96   2
  -1   2   8 1595.18  125.53   2
  -1  -2  -7 1335.23  108.77   8
  -1   2   7 1230.39  104.16   2
   1  -2   7 1254.79  101.68   2
   1   2  -7 1153.62   83.06   1
   1  -2   7 1224.52  101.74   8
  -1  -2  -7 1154.12   91.77   2
   1   2  -7 1207.99  105.66   3
   1   2  -6  833.39   69.23   1
   1  -2   6  945.06   85.96   6
  -1  -2  -6  944.88   83.71   8
   1  -2   6  963.44   83.91   2
  -1   2   6  925.65   83.97   2
   1  -2   6  942.22   80.32   5
   1  -2   6  940.53   81.20   8
   1   2  -6  948.91   88.84   3
  -1  -2  -6  898.01   74.29   2
  -1   2   5 1605.72  102.96   2
   1   2  -5 1455.94   87.96   1
   1  -2   5 1629.58   94.96   5
  -1  -2  -5 1647.53   88.42   2
   1  -2   5 1620.82   98.53   2
  -1  -2  -5 1619.80   98.87   8
   1   2  -5 1700.68  107.19   3
   1  -2   5 1449.67   98.73   6
   1  -2   5 1678.66   96.90   8
   1   2  -422428.38  348.00   3
  -1  -2  -421857.94  326.35   8
   1  -2   422079.79  314.00   5
   1   2  -421429.51  320.86   1
  -1  -2  -422085.06  277.79   2
   1  -2   422284.33  335.54   2
   1  -2   422433.14  303.27   8
   1  -2   421867.11  338.80   6
  -1   2   422445.20  351.00   2
   1  -2   3 2452.48   97.09   5
  -1   2   3 2477.64  111.18   2
  -1  -2  -3 2418.95   98.64   8
  -1  -2  -3 2401.28   73.59   2
  -1  -2  -3 2610.76  102.41   1
  -1   2   3 2420.61   94.56   7
   1   2  -3 2307.34  104.58   3
   1  -2   3 2067.17  103.20   6
   1  -2   246156.31  431.02   6
  -1  -2  -246893.74  418.27   4
   1  -2   246228.17  392.81   5
  -1  -2  -246857.39  426.27   1
  -1  -2  -244928.96  386.54   8
  -1   2   245478.85  394.12   7
   1  -2   244103.19  339.03   4
   1   2  -245836.78  417.62   3
  -1   2   1 5487.66  112.36   8
   1  -2   1 5329.64  110.89   4
  -1   2   1 5323.59  135.57   7
  -1  -2  -1 5352.04  126.82   8
  -1  -2  -1 5796.80  141.39   4
   1  -2   1 5357.97   95.84   3
   1   2  -1 5526.61  136.02   3
  -1  -2  -1 5897.55  149.95   1
   1   2  -1 5569.23  114.17   2
   1  -2   1 5054.52  139.07   6
   1  -2   045968.60  407.92   6
   1  -2   046005.63  267.27   8
  -1   2   046537.17  401.90   7
  -1   2   045661.80  327.10   4
  -1  -2   047758.07  400.99   4
  -1   2   047406.77  274.09   8
  -1  -2   048587.92  434.38   1
   1   2   047593.80  385.47   3
  -1  -2   1 4898.70   88.92   6
   1  -2  -1 4952.39  109.11   8
  -1  -2   1 5079.75  135.19   4
  -1   2  -1 4969.38  106.43   4
  -1  -2   1 5012.77  112.45   2
  -1  -2   1 4956.71  140.37   1
  -1   2  -1 4973.70   91.11   3
  -1   2  -1 5102.50  141.99   7
   1   2   1 4731.95  125.83   3
   1  -2  -1 4947.42   91.48   3
   1  -2  -1 4907.65  136.75   6
   1   2   245498.21  390.81   5
   1   2   243095.32  275.33   6
   1  -2  -243431.84  387.59   8
  -1   2  -242937.84  326.06   3
  -1   2  -244341.02  436.50   7
  -1  -2   244041.02  424.18   1
   1   2   242993.90  406.98   3
   1  -2  -243904.10  430.80   6
  -1  -2   242538.63  398.28   2
   1   2   3 2683.75  101.72   5
  -1  -2   3 2566.88  105.34   1
  -1   2  -3 2423.52   95.85   3
  -1   2  -3 2385.11  112.22   7
  -1  -2   3 2488.77  111.24   2
   1  -2  -3 2534.96  109.49   8
   1   2   3 2445.53   67.59   2
   1  -2  -3 2412.34  107.07   6
   1   2   420909.86  250.06   2
  -1  -2   421916.71  321.05   1
   1   2   421899.90  313.70   5
   1   2   422601.65  324.49   8
  -1  -2   421178.09  363.97   2
   1  -2  -420752.72  364.02   8
  -1   2  -421344.91  345.70   7
   1  -2  -422333.25  296.75   7
   1  -2  -5 1533.87  108.95   8
   1   2   5 1628.96   95.17   5
   1  -2  -5 1621.13   86.57   7
   1   2   5 1534.06   80.95   2
  -1   2  -5 1449.45  100.39   7
  -1  -2   5 1455.55  107.18   2
  -1  -2   5 1587.29   88.50   1
   1   2   5 1560.60   95.85   8
   1   2   6 1151.18   88.99   5
   1   2   6  982.56   74.89   2
  -1   2  -6 1025.51   92.31   7
   1  -2  -6 1068.41   74.31   7
   1  -2  -6 1145.60  104.45   8
  -1  -2   6 1115.09  102.11   2
   1   2   6 1139.06   88.50   8
  -1  -2   6 1035.91   72.42   1
  -1   2  -7 1148.85   99.63   7
   1  -2  -7 1007.27  106.98   8
  -1  -2   7 1035.20  107.36   2
   1   2   7 1081.21   85.95   2
   1  -2  -8 1481.16  135.52   8
   1   2   8 1413.04  108.47   2
  -1   2  -8 1427.98  119.52   7
  -1  -2   8 1659.54  143.55   2
   1  -2  -9 2873.86  200.98   8
  -1   2  -9 3025.98  181.29   7
  -1  -2   9 3418.84  209.18   2
   1   2   9 2941.49  167.10   2
  -1   2 -10 1327.55  128.05   7
   1  -2 -10 1660.25  159.79   8
   1   2  10 1600.24  130.57   2
  -1  -2  10 1628.97  154.60   2
  -1  -2  11  260.21   84.40   2
   1  -2 -11  229.94   73.22   8
   1   2  11  319.25   70.60   2
  -1   2 -11  204.58   60.41   7
  -1  -2  1211264.58  427.65   2
  -1   2 -1210921.19  389.36   7
   1  -2 -1210337.77  427.86   8
   1   2  1210319.32  362.91   2
  -1   2 -13  224.02   78.75   7
   1   2  13  251.49   80.28   2
  -1  -2  13  274.28  102.19   2
   1  -2 -13  352.65  117.07   8
   1   2  14 6774.81  321.30   2
  -1  -2  14 6232.48  350.11   2
  -1   2 -14 6518.50  335.32   7
   1  -2 -14 6798.88  378.00   8
  -1   2 -15  503.81  107.32   7
  -1  -2  15  667.30  135.13   2
   1   2  15  442.11   99.06   2
   1  -2 -15  529.76  132.62   8
  -1  -2  16 3005.36  256.17   2
   1  -2 -16 3108.85  275.89   8
  -1   2 -16 3199.56  250.96   7
   1   2  16 2907.75  229.07   2
  -1   2 -17  115.04   71.18   7
   1  -2 -17  159.74   91.27   8
   1   2  17  155.65   82.27   2
  -1  -2  17  190.70   86.08   2
   1  -2 -18 1892.13  230.39   8
   1   2  18 1667.97  189.90   2
  -1   2 -18 1803.50  201.40   7
  -1  -2  18 1631.98  206.98   2
  -1  -2  19   95.02   81.97   2
  -1   2 -19   26.94   51.05   7
   1  -2 -19   74.09   43.37   1
   1   2  19  118.41   81.17   2
   1  -2 -19   22.37   83.72   8
   1  -2 -20   23.70   33.84   1
  -1  -2  20   57.35   84.56   2
   1   2  20   31.88   54.08   2
  -1   2 -20   46.13   48.86   7
  -1  -2  21    9.66   66.36   2
   1   2  21   53.52   68.67   2
  -1   2 -21   43.14   54.15   7
  -1   2 -21   76.73   94.84   3
  -1   2 -22   96.93  102.60   3
   1   2  22  108.69   73.57   2
  -1  -2  22   -9.58   71.66   2
  -1   2 -22 -170.80   83.55   7
  -1   2 -23  -24.59   76.93   3
   1   2  23   34.79   55.97   2
  -1  -2  23   38.62   60.88   2
  -1   2 -23   17.52   55.69   7
  -1   2 -24  115.57   72.06   7
   1   2  24   50.48   69.03   2
  -1   2 -24  -30.82   84.14   3
  -1  -2  24  142.77   94.21   2
  -1   2 -25  140.13  105.73   3
  -1  -2  25  113.98   77.00   2
   1   2  25  108.19   82.30   2
  -1   2 -25   88.63   82.01   7
   1   2  26   81.73   74.80   2
  -1   2 -26   44.00   91.46   3
  -1  -2  26  100.36  100.55   2
  -1   2 -26  163.08   85.20   7
   1  -2 -27  171.60  130.96   3
  -1   2 -27    1.31   89.87   3
   1   2  27  100.20   87.58   2
  -1  -2  27  120.00   83.05   2
   1  -2 -28  155.44  121.87   3
  -1   2 -28   63.26   99.06   3
   1   2  28  128.58   84.39   2
  -1  -2  28  181.16  117.03   2
   1   2  29    2.16   58.48   2
  -1  -2  29  203.76  100.36   2
   1  -2 -29   -1.41   62.46   3
  -1   2 -29   25.39   96.82   3
   1   2  30   -0.37   74.28   2
   1  -3  29  136.75   87.28   2
   1  -3  29   49.61   79.82   6
  -1  -3 -29  -33.00   63.66   7
  -1   3  29  150.94   89.63   2
   1   3 -29  -13.20   86.78   3
   1  -3  28   42.91   83.57   6
  -1  -3 -28   24.18   68.95   7
   1  -3  28   75.78   93.47   2
  -1   3  28   -1.89   51.74   2
   1  -3  27   92.64   88.61   2
   1  -3  27  197.58   97.33   6
  -1  -3 -27  102.46   82.07   7
  -1   3  27  278.55  113.20   2
   1   3 -27  267.53  135.57   3
  -1   3  26   44.83   75.35   2
   1  -3  26    6.79   67.39   6
   1   3 -26  104.89   91.94   3
   1  -3  26  -96.93   84.75   2
  -1   3  25  -41.94   60.97   2
   1  -3  25   21.80   78.52   2
   1  -3  25   30.77   73.81   6
   1   3 -25 -140.32  102.54   3
   1   3 -24  269.99  124.23   3
   1  -3  24  180.71  119.64   6
   1  -3  24  123.53   91.11   2
  -1   3  24  -38.29   66.34   2
   1   3 -23   10.99   77.13   3
  -1   3  23  104.62   91.51   2
   1  -3  23   88.81   83.22   6
  -1  -3 -23   22.85   79.26   8
   1  -3  23   48.76   65.47   2
   1  -3  22  435.88  121.69   2
  -1  -3 -22  452.65  141.14   8
  -1   3  22  380.35  113.35   2
   1   3 -22  402.41  137.35   3
   1   3 -21  -11.63   37.84   7
   1  -3  21  190.26   91.04   2
  -1  -3 -21   12.92   74.39   8
   1   3 -21   13.31   87.07   3
  -1   3  21   48.30   73.43   2
   1   3 -20  649.67  163.09   3
  -1   3  20  604.62  137.82   2
  -1  -3 -20  534.22  141.20   8
   1  -3  20  651.19  141.61   2
   1   3 -20  639.91  105.67   7
  -1   3  19  338.85  113.14   2
   1  -3  19  461.80  116.55   2
  -1  -3 -19  449.50  133.03   8
   1   3 -19  384.76   84.44   7
   1   3 -19  477.64  139.78   3
   1   3 -18  451.18   87.56   7
   1  -3  18  406.47  117.43   2
  -1  -3 -18  609.26  141.15   8
   1   3 -18  411.04  135.75   3
   1   3 -18  450.59   59.57   1
  -1   3  18  341.76  112.40   2
  -1  -3 -17  995.75  164.60   8
   1  -3  17 1324.48  173.46   2
   1   3 -17 1182.73  181.38   3
   1   3 -17 1233.53   97.52   1
   1   3 -17 1048.57  122.74   7
  -1   3  17  925.79  152.47   2
   1   3 -16  885.34   85.27   1
  -1   3  16  732.37  126.74   2
   1   3 -16  747.25  146.23   3
   1   3 -16  799.94  103.16   7
   1  -3  16  849.18  141.63   2
  -1  -3 -16  831.27  150.12   8
  -1   3  15 2014.05  200.55   2
  -1  -3 -15 2410.79  231.39   8
   1   3 -15 2318.06  229.47   3
   1  -3  15 2270.92  211.94   2
   1   3 -15 2326.21  163.71   7
   1   3 -15 2377.99  137.73   1
   1   3 -14  379.01   68.78   7
   1   3 -14  504.37  121.93   3
   1   3 -14  504.46   65.89   1
  -1   3  14  416.85  104.38   2
  -1  -3 -14  448.29  111.79   8
   1  -3  14  553.74  113.69   2
   1   3 -13 4506.06  202.44   7
   1  -3  13 4220.98  266.26   2
   1   3 -13 4551.10  290.31   3
   1   3 -13 4355.55  183.46   1
  -1   3  13 4205.48  262.89   2
  -1  -3 -13 4521.86  292.38   8
   1  -3  12 2648.64  201.70   2
   1   3 -12 2075.65  198.89   3
  -1  -3 -12 2217.66  195.82   8
   1   3 -12 2318.96  136.30   7
  -1   3  12 2414.19  192.80   2
   1   3 -12 2221.81  129.65   1
   1   3 -11 3270.83  152.15   7
  -1  -3 -11 3459.18  227.48   8
   1   3 -11 3349.80  228.92   3
  -1   3  11 3267.89  214.01   2
   1  -3  11 2934.15  204.25   2
   1   3 -11 3167.08  151.08   1
  -1  -3 -10 4744.86  249.45   8
   1   3 -10 4567.56  177.02   1
   1   3 -10 4866.93  261.87   3
   1  -3  10 4724.33  242.60   2
  -1   3  10 4837.63  240.86   2
   1   3 -10 4299.76  161.04   7
  -1  -3  -9 7877.89  307.60   8
   1  -3   9 8125.03  296.72   2
   1   3  -9 8119.71  231.53   1
   1  -3   9 8243.08  299.02   6
   1   3  -9 7787.16  195.00   7
  -1   3   9 7973.98  290.60   2
   1   3  -9 8542.28  322.08   3
   1  -3   8 6016.92  242.14   2
  -1  -3  -8 6124.32  252.63   8
   1   3  -8 6113.72  256.11   3
  -1  -3  -8 5793.18  211.66   2
  -1   3   8 6188.80  242.65   2
   1  -3   8 6122.46  248.61   6
   1   3  -8 5767.34  149.85   7
   1   3  -8 6044.32  194.56   1
  -1  -3  -7 6728.06  210.58   2
   1  -3   7 7230.43  241.66   8
   1  -3   7 6600.36  236.34   2
  -1   3   7 6895.60  241.01   2
  -1  -3  -7 6829.49  244.75   8
   1  -3   7 6664.42  238.78   6
   1   3  -7 6990.50  255.05   3
   1   3  -7 6464.17  196.22   1
   1   3  -7 6478.61  136.55   7
   1  -3   6 6656.98  223.43   7
   1   3  -6 5773.76  108.50   7
   1  -3   6 6394.49  218.66   6
  -1  -3  -6 6107.86  217.35   8
   1  -3   6 6453.32  218.13   2
  -1   3   6 6298.93  217.55   2
   1  -3   6 6823.49  212.88   8
   1   3  -6 6219.23  187.74   1
  -1  -3  -6 6267.45  183.54   2
   1  -3   6 6456.02  205.09   5
   1   3  -6 6390.63  229.37   3
  -1  -3  -514076.48  242.22   2
   1  -3   514516.80  279.64   5
  -1  -3  -513980.89  285.07   5
  -1  -3  -514549.65  307.86   8
   1   3  -513902.39  319.57   3
   1  -3   514333.21  305.27   6
  -1   3   514005.59  308.10   2
   1   3  -514093.23  277.37   1
   1  -3   514407.48  304.62   2
   1  -3   4 4690.31  165.69   6
  -1  -3  -4 4348.72  145.59   5
  -1  -3  -4 4318.47  158.08   8
   1   3  -4 4374.63  153.11   1
  -1  -3  -4 4218.07  112.05   2
   1   3  -4 4300.60  163.90   3
  -1   3   4 4671.30  167.44   2
   1   3  -4 4466.23  170.98   2
   1  -3   4 4481.55  142.28   5
   1  -3   3 5047.23  138.62   5
   1  -3   3 5148.85  146.24   3
  -1  -3  -3 5045.79  138.72   5
  -1  -3  -3 4983.06  158.27   8
  -1   3   3 5149.69  155.89   7
   1   3  -3 5049.75  163.82   2
  -1   3   3 5449.96  163.59   8
  -1  -3  -3 5018.15   92.65   2
   1  -3   3 5263.50  166.20   6
   1   3  -3 5164.76  169.96   3
   1   3  -219171.35  280.68   2
   1  -3   219474.92  210.35   4
  -1  -3  -218837.03  245.59   5
   1  -3   220096.15  257.17   3
  -1  -3  -220148.31  297.42   8
  -1   3   219691.51  290.98   7
   1   3  -219936.13  308.08   3
  -1   3   220666.09  282.66   8
   1  -3   220234.77  309.07   6
   1  -3   112091.77  180.88   3
   1   3  -112197.62  182.88   2
   1   3  -112231.95  231.38   3
  -1  -3  -112407.08  215.41   4
  -1   3   111785.36  224.02   7
   1  -3   111512.61  150.75   4
  -1  -3  -112395.90  191.07   5
   1  -3   111574.00  226.60   6
  -1  -3  -113229.51  249.66   1
  -1   3   111838.42  179.57   3
   1  -3   111594.58  166.34   8
  -1  -3  -111746.77  219.05   8
  -1   3   112256.28  194.88   8
  -1   3   0 3804.34  100.06   8
   1   3   0 3626.04  127.27   3
  -1  -3   0 3760.54  119.98   4
  -1   3   0 3770.24  128.32   7
  -1   3   0 3699.66   88.81   4
  -1   3   0 3689.37   95.16   3
   1  -3   0 3847.18  128.36   6
   1  -3   0 3784.11   96.90   3
  -1  -3   0 4036.35  137.68   1
   1  -3   0 3907.61  100.65   8
  -1   3  -112311.59  180.09   3
   1   3   112596.00  235.18   3
  -1   3  -111743.64  233.48   7
  -1  -3   111863.12  182.82   2
   1  -3  -112102.37  195.84   8
  -1  -3   112964.74  245.46   1
   1  -3  -112063.96  181.55   3
  -1   3  -112182.04  152.75   4
  -1  -3   112668.26  223.83   4
   1  -3  -112319.76  231.75   6
  -1  -3   218675.31  275.04   2
  -1   3  -219471.01  251.58   3
   1   3   219370.27  255.17   5
   1  -3  -219142.98  276.08   8
   1  -3  -219543.55  252.15   3
   1   3   219646.32  309.96   3
  -1  -3   219494.79  281.17   4
  -1   3  -219871.07  309.99   7
  -1   3  -219454.87  247.62   5
  -1  -3   220301.02  309.18   1
   1  -3  -219379.28  304.14   6
  -1  -3   219348.70  165.77   7
  -1   3  -3 5095.77  168.36   7
   1  -3  -3 5574.80  167.64   8
  -1   3  -3 5282.92  148.40   3
  -1   3  -3 5220.92  141.58   5
   1   3   3 5418.82   91.33   2
  -1  -3   3 5637.79  164.29   1
  -1  -3   3 5103.55  167.95   2
   1   3   3 5603.48  146.81   5
   1  -3  -3 5516.01  169.24   6
  -1   3  -4 4379.86  146.99   5
  -1   3  -4 4287.07  147.34   3
  -1  -3   4 4498.09  149.23   1
   1   3   4 4593.51  144.97   5
  -1   3  -4 4329.42  165.50   7
   1  -3  -4 4475.42  166.07   8
   1   3   4 4326.59  110.54   2
  -1  -3   4 4558.35  174.22   2
   1  -3  -514243.45  323.65   8
  -1   3  -514284.75  296.82   3
  -1  -3   513713.66  328.57   2
   1   3   515195.44  287.99   5
  -1  -3   514587.18  274.00   1
  -1   3  -514216.37  306.21   7
   1  -3  -515203.52  284.43   7
  -1   3  -514170.95  287.95   5
   1   3   513556.03  235.43   2
  -1  -3   6 6679.61  246.73   2
   1   3   6 7132.46  217.46   5
   1   3   6 7053.33  224.72   8
  -1   3  -6 6797.43  223.92   7
  -1   3  -6 6030.90  218.27   3
  -1  -3   6 6426.44  186.05   1
   1   3   6 6079.98  182.64   2
   1  -3  -6 7026.00  204.83   7
   1  -3  -6 6579.11  243.58   8
  -1  -3   7 6683.92  194.37   1
  -1  -3   7 6697.51  263.67   2
  -1   3  -7 6620.25  246.59   3
   1  -3  -7 6656.01  265.84   8
   1  -3  -7 6954.65  215.70   7
   1   3   7 6318.28  205.62   2
  -1   3  -7 6764.17  235.62   7
  -1   3  -8 5943.31  247.24   3
  -1  -3   8 6170.91  187.88   1
  -1   3  -8 6199.32  238.59   7
  -1  -3   8 5962.36  263.83   2
   1  -3  -8 6221.28  273.16   8
   1   3   8 5967.44  215.81   2
   1  -3  -9 8324.53  334.30   8
   1   3   9 8051.86  272.19   2
  -1  -3   9 7934.60  324.24   2
  -1   3  -9 8643.24  295.39   7
  -1  -3  10 4353.09  255.47   2
   1  -3 -10 4944.88  271.73   8
   1   3  10 4785.51  221.42   2
  -1   3 -10 4681.63  231.36   7
  -1  -3  11 2971.44  221.91   2
   1   3  11 3292.37  193.68   2
   1  -3 -11 3423.25  237.76   8
  -1   3 -11 3258.98  203.86   7
  -1  -3  12 2220.07  200.15   2
  -1   3 -12 2212.99  180.13   7
   1  -3 -12 2410.66  213.25   8
   1   3  12 2226.61  169.59   2
  -1  -3  13 4313.54  281.19   2
  -1   3 -13 4623.94  261.69   7
   1   3  13 4761.66  255.74   2
   1  -3 -13 4709.69  307.64   8
  -1  -3  14  477.81  116.89   2
  -1   3 -14  368.15   84.50   7
   1  -3 -14  441.27  115.63   8
   1   3  14  527.75   97.12   2
   1  -3 -15 2626.71  246.30   8
  -1  -3  15 2541.80  233.43   2
   1   3  15 2443.70  199.27   2
  -1   3 -15 2355.64  204.01   7
   1   3  16  894.57  132.87   2
  -1   3 -16  827.41  128.93   7
   1  -3 -16  886.70  153.74   8
  -1  -3  16  939.86  153.10   2
  -1   3 -17 1245.38  192.29   3
   1   3  17 1115.63  150.40   2
  -1  -3  17 1208.04  171.79   2
   1  -3 -17 1172.48  181.78   8
  -1   3 -17 1155.31  157.02   7
  -1   3 -18  575.02  143.48   3
  -1   3 -18  372.79  100.83   7
   1   3  18  453.52  106.86   2
   1  -3 -18  485.66  125.94   8
  -1  -3  18  488.89  125.68   2
  -1  -3  19  528.21  131.94   2
   1  -3 -19  272.87  113.64   8
  -1   3 -19  366.08  124.60   3
  -1   3 -19  339.10   96.89   7
   1   3  19  460.92  105.31   2
  -1   3 -20  760.95  165.00   3
   1  -3 -20  692.91  159.01   8
  -1  -3  20  638.29  145.16   2
  -1   3 -20  740.24  140.71   7
   1   3  20  570.68  125.03   2
  -1   3 -21  148.93  116.79   3
   1   3  21   54.06   63.52   2
   1  -3 -21   18.05   96.24   8
  -1  -3  21  152.81   94.74   2
  -1   3 -21  147.27   75.40   7
  -1   3 -22  403.49  115.57   7
   1   3  22  486.97  118.46   2
  -1  -3  22  523.45  146.46   2
  -1   3 -22  682.48  168.18   3
  -1  -3  23  140.88   99.37   2
   1   3  23  102.80   78.86   2
  -1   3 -23  -20.55   50.73   7
  -1   3 -23  121.60  100.14   3
  -1   3 -24   51.82   61.32   7
  -1   3 -24   46.04   95.74   3
   1   3  24  186.78   90.02   2
  -1  -3  24  147.32   98.97   2
  -1  -3  25  161.01   91.67   2
   1   3  25  172.13   73.74   2
  -1   3 -25    7.97   88.42   3
  -1   3 -25  -32.13   54.93   7
  -1   3 -26   29.81   86.82   3
  -1  -3  26  -56.21   95.07   2
  -1   3 -26   32.63   63.59   7
   1   3  26   33.36   57.41   2
   1   3  27  166.65  106.40   2
  -1  -3  27  178.20  109.89   2
  -1   3 -27  189.87  120.73   3
   1   3  28  165.25   83.02   2
   1  -3 -28  162.51  116.74   3
  -1  -3  28   89.74   79.35   2
  -1   3 -28   50.16  112.08   3
   1   3  29 -132.80   89.99   2
  -1  -3  29   22.95   71.06   2
   1  -3 -29    3.31   73.57   3
  -1   3 -29   90.27  102.07   3
   1   3  30   50.13   80.64   2
  -1  -4 -29   -0.41   70.46   7
  -1   4  29  -54.88   67.94   2
   1  -4  29   15.63   61.06   2
   1  -4  28   85.88   81.49   6
   1  -4  28  -50.08   77.51   2
  -1  -4 -28  -25.52   58.47   7
   1   4 -28  134.38  104.34   3
  -1   4  28   50.91   85.11   2
   1  -4  27  109.26  108.03   6
   1  -4  27  132.50  110.43   2
  -1   4  27  -35.43   67.98   2
   1   4 -27   62.71   66.07   3
   1   4 -26  -92.85   93.77   3
   1  -4  26  -28.02   69.51   2
   1  -4  26  217.75  122.50   6
  -1   4  26   51.68   76.29   2
   1   4 -25  210.96  126.03   3
   1  -4  25  216.08  120.04   6
  -1   4  25  117.21   91.08   2
   1  -4  25  133.56   80.77   2
   1   4 -24  182.86  110.82   3
  -1   4  24   66.88   75.84   2
   1  -4  24  113.88   86.04   6
   1  -4  24   53.86   68.92   2
  -1  -4 -24   93.39   88.90   8
   1  -4  23  489.04  144.52   6
   1   4 -23  352.57  140.83   3
  -1   4  23  332.39  123.42   2
   1  -4  23  495.39  139.95   2
  -1  -4 -23  438.44  147.93   8
   1   4 -22   65.86   85.39   3
  -1  -4 -22   76.22   90.83   8
   1  -4  22   46.56   84.19   6
   1  -4  22  219.31  104.29   2
  -1   4  22  237.50  105.29   2
   1  -4  21  798.39  165.68   6
   1   4 -21  859.29  178.97   3
   1  -4  21  796.21  162.63   2
  -1   4  21 1083.79  180.34   2
   1   4 -21  958.97  125.25   7
  -1  -4 -21  903.21  175.50   8
  -1  -4 -20  168.10   90.95   8
  -1   4  20  144.46   82.32   2
   1   4 -20    9.99   88.04   3
   1   4 -20   47.13   38.84   7
   1  -4  20  232.21  108.10   6
   1  -4  20  129.63   93.73   2
   1  -4  19  985.34  165.48   2
   1   4 -19  864.75  171.56   3
   1   4 -19  766.70  106.91   7
  -1  -4 -19  967.89  176.07   8
  -1   4  19  902.65  159.17   2
   1   4 -18  124.41   45.75   7
   1  -4  18   31.90   63.60   2
  -1   4  18   53.17   69.34   2
   1   4 -18  136.86   94.51   3
  -1  -4 -18  124.08   90.34   8
   1  -4  17  843.46  147.30   2
  -1   4  17  489.32  115.14   2
   1   4 -17  667.04  142.44   3
   1   4 -17  711.91   96.33   7
   1   4 -17  698.20   71.96   1
  -1  -4 -17  544.33  133.93   8
  -1   4  16   -6.63   51.02   2
   1  -4  16   88.26   74.54   2
  -1  -4 -16   60.82   68.81   8
   1   4 -16   23.20   21.02   1
   1   4 -16  -16.24   36.11   7
  -1  -4 -15   36.19   58.72   8
   1   4 -15  119.23   34.25   1
  -1   4  15  129.90   60.24   2
   1  -4  15  196.24   77.40   2
   1   4 -15  206.41   51.78   7
   1   4 -15  131.35   77.14   3
   1  -4  14   42.83   56.33   2
   1   4 -14   36.19   64.11   3
  -1  -4 -14   10.72   64.27   8
   1   4 -14   54.16   27.48   7
  -1   4  14   59.40   54.43   2
   1   4 -14   45.26   28.79   1
   1   4 -13 1522.18  113.73   7
   1  -4  13 1483.68  161.87   2
   1   4 -13 1524.93  107.57   1
  -1  -4 -13 1745.15  183.87   8
   1   4 -13 1580.50  178.09   3
  -1   4  13 1421.40  155.81   2
   1   4 -12  218.33   44.46   7
  -1   4  12  290.06   77.60   2
   1   4 -12  210.71   80.05   3
   1   4 -12  277.77   49.06   1
  -1  -4 -12  239.73   80.97   8
   1  -4  12  370.32   97.02   2
   1  -4  12  313.64   91.69   6
   1  -4  11 4473.46  254.28   2
   1   4 -11 4492.91  167.01   7
   1   4 -11 4933.52  277.71   3
   1  -4  11 4612.17  259.35   6
  -1   4  11 4642.20  249.69   2
  -1  -4 -11 4520.69  262.11   8
   1   4 -11 4205.33  174.84   1
  -1  -4 -10 1115.25  129.93   8
   1   4 -10  950.70   71.65   7
   1   4 -10  935.38   83.24   1
   1  -4  10 1049.15  127.28   2
   1  -4  10 1146.65  130.10   6
  -1   4  10 1156.99  122.84   2
   1   4 -10 1067.21  130.76   3
   1   4  -913007.84  400.12   3
   1   4  -911632.46  225.19   7
   1  -4   912615.12  378.06   6
  -1  -4  -912440.54  383.44   8
   1  -4   912886.48  377.50   2
  -1   4   912645.63  365.51   2
   1   4  -911919.67  285.73   1
  -1  -4  -911971.26  320.31   2
   1   4  -8  747.28   99.55   3
   1  -4   8  861.64  102.02   2
   1   4  -8  646.05   49.25   7
   1  -4   8  674.32   90.69   6
   1   4  -8  635.55   67.76   1
  -1  -4  -8  634.70   89.61   8
  -1   4   8  702.93   89.22   2
  -1  -4  -8  731.74   74.34   2
   1  -4   721144.97  432.73   2
  -1  -4  -721283.25  447.92   8
   1  -4   721112.86  434.08   6
   1   4  -719619.14  234.88   7
  -1  -4  -720883.19  358.17   2
   1   4  -720421.13  356.76   1
  -1   4   720454.76  419.97   2
   1   4  -721733.08  464.94   3
  -1  -4  -6 1539.72  117.29   8
   1  -4   6 1457.15  110.89   6
   1  -4   6 1635.33  120.15   2
   1  -4   6 1473.37  108.75   7
  -1   4   6 1447.46  108.96   2
   1  -4   6 1579.52  102.28   5
  -1  -4  -6 1610.72   88.51   2
   1   4  -6 1398.74  115.12   3
   1   4  -6 1410.85   55.49   7
   1   4  -6 1537.67   99.84   1
  -1  -4  -522827.59  369.13   5
   1   4  -522394.91  202.27   7
  -1  -4  -523713.83  290.27   2
   1   4  -522453.52  426.19   3
   1   4  -523156.64  373.82   1
   1   4  -524615.36  450.71   2
  -1   4   524043.22  415.44   2
   1  -4   525246.79  424.65   7
  -1  -4  -523680.88  418.81   8
   1  -4   523305.62  353.49   5
   1  -4   523743.05  412.43   2
   1  -4   523725.55  409.98   6
   1  -4   4 4954.18  168.92   3
   1   4  -4 4422.41  159.97   1
   1   4  -4 4417.35   87.95   7
  -1   4   4 4688.68  172.52   8
   1   4  -4 4643.90  182.70   2
  -1  -4  -4 4503.82  171.52   8
   1  -4   4 4377.55  170.13   6
  -1  -4  -4 4412.10  102.81   2
  -1  -4  -4 4356.50  147.41   5
   1  -4   4 4509.49  142.50   5
   1   4  -4 4586.74  181.31   3
   1  -4   314084.87  261.11   3
   1  -4   314008.97  287.04   6
  -1  -4  -313275.65  227.76   5
  -1   4   313748.65  275.82   7
   1  -4   313888.48  230.22   5
  -1   4   314575.20  279.38   8
  -1  -4  -313962.27  287.41   8
   1   4  -314211.50  300.14   3
   1   4  -313692.73  285.13   2
   1   4  -2 7426.14  210.78   3
   1  -4   2 7389.21  202.88   6
  -1  -4  -2 7081.02  200.64   8
  -1   4   2 8172.66  194.26   8
   1  -4   2 7884.30  181.75   3
  -1  -4  -2 7381.45  153.17   5
  -1   4   2 7663.53  202.42   7
   1   4  -2 7544.97  187.79   2
   1  -4   2 7493.70  122.02   4
   1  -4   112453.91  215.17   3
  -1  -4  -112071.21  185.35   5
  -1   4   112155.34  249.85   7
   1  -4   111808.16  202.66   8
  -1  -4  -112188.22  250.85   8
   1   4  -111718.62  263.17   3
  -1  -4  -112558.44  228.20   4
   1   4  -111516.91  217.22   4
   1  -4   112078.33  246.93   6
  -1   4   112000.90  215.95   3
   1  -4   111634.29  139.43   4
   1   4  -112072.73  201.60   2
  -1   4   112553.02  226.22   8
   1   4   0 1092.51   68.73   4
   1   4   0 1101.69   80.65   3
  -1   4   0 1091.31   45.15   4
   1  -4   0 1124.22   76.32   6
  -1  -4   0 1099.12   66.92   4
   1  -4   0 1112.02   64.37   3
  -1  -4   0 1254.89   85.40   1
  -1   4   0 1077.52   63.93   3
   1   4   0 1104.34   49.19   2
  -1   4   0 1147.56   65.51   8
  -1   4   0 1095.24   76.85   7
   1  -4   0 1125.03   64.86   8
  -1  -4   0 1152.54   43.15   2
   1  -4  -112061.84  213.93   3
  -1   4  -111686.72  134.56   4
  -1   4  -111632.51  207.91   3
  -1  -4   113001.69  267.66   1
  -1  -4   111834.98  220.91   4
   1  -4  -111759.59  217.69   8
  -1   4  -111718.96  248.85   7
   1   4   112193.32  259.21   3
  -1  -4   111457.71  176.73   2
  -1   4  -111921.43  184.08   5
   1   4   111646.39  219.61   4
   1  -4  -111313.50  239.12   6
  -1  -4   2 7231.35  169.75   2
  -1   4  -2 7367.11  175.06   3
   1   4   2 7060.66  161.16   5
   1  -4  -2 7414.78  201.40   6
  -1  -4   2 7625.48  182.48   4
  -1   4  -2 7433.43  153.70   5
   1  -4  -2 7332.32  187.84   8
   1  -4  -2 7649.09  179.42   3
  -1  -4   2 7772.84  206.76   1
   1   4   2 7391.20  211.08   3
  -1  -4   2 7557.27  132.77   7
  -1   4  -2 7082.71  201.51   7
   1   4   2 7392.73  184.11   4
  -1   4  -313654.71  230.12   5
   1  -4  -313806.51  284.53   6
  -1  -4   313125.18  264.37   2
   1  -4  -314457.89  263.53   3
  -1   4  -313784.75  285.14   7
  -1   4  -313774.80  258.77   3
   1  -4  -313354.24  280.49   8
  -1  -4   313719.33  276.69   1
   1   4   313860.69  261.44   4
   1   4   314564.59  305.40   3
  -1  -4   313689.15  167.86   7
   1   4   314095.95  234.40   5
   1  -4  -4 4413.31  172.08   8
  -1  -4   4 4429.06  169.83   2
   1  -4  -4 4717.39  172.55   6
  -1  -4   4 4583.90  159.48   1
   1   4   4 4436.60  142.66   5
  -1   4  -4 4445.93  149.09   5
  -1   4  -4 4582.00  170.73   7
   1   4   4 4238.63  108.03   2
  -1   4  -4 4325.65  157.66   3
  -1  -4   4 4245.85   90.41   7
  -1   4  -523559.75  392.04   3
   1   4   522708.68  300.60   2
  -1  -4   524887.67  374.31   1
   1   4   523418.08  358.86   5
  -1  -4   522437.21  219.49   7
  -1  -4   523243.11  423.37   2
   1  -4  -523770.57  428.34   8
   1  -4  -523450.52  384.65   7
  -1   4  -523845.49  403.67   7
  -1   4  -523385.80  373.40   5
   1  -4  -6 1420.57  116.75   8
  -1   4  -6 1488.75  108.68   7
  -1   4  -6 1412.81  106.87   3
  -1  -4   6 1560.95  123.36   2
   1   4   6 1760.48  108.24   5
  -1  -4   6 1338.01   88.31   1
   1   4   6 1357.47   88.45   2
  -1   4  -720628.71  428.93   3
   1  -4  -720762.41  462.47   8
  -1  -4   719488.68  448.15   2
   1   4   719614.22  358.19   2
  -1   4  -720130.13  418.05   7
  -1  -4   721041.17  358.80   1
   1   4   8  799.35   84.11   2
  -1  -4   8  863.58  109.85   2
  -1   4  -8  675.90   91.96   3
  -1  -4   8  732.88   69.23   1
   1  -4  -8  815.99  105.39   8
  -1   4  -8  706.21   85.90   7
   1  -4  -912197.79  408.46   8
  -1  -4   912210.46  277.49   1
  -1  -4   912291.03  401.29   2
  -1   4  -911779.74  354.36   7
   1   4   911831.09  325.15   2
  -1   4  -912197.86  376.63   3
  -1   4 -10 1070.01  125.74   3
  -1   4 -10 1156.31  117.15   7
   1   4  10 1122.10  110.08   2
   1  -4 -10 1087.78  138.29   8
  -1  -4  10 1195.24  140.78   2
   1   4  11 4792.01  230.87   2
  -1  -4  11 4468.88  273.48   2
   1  -4 -11 4296.99  276.54   8
  -1   4 -11 4465.22  255.92   3
  -1   4 -11 4430.93  232.41   7
  -1   4 -12  191.52   69.43   3
  -1  -4  12  234.34   86.54   2
   1   4  12  385.76   78.73   2
   1  -4 -12  314.55   99.46   8
  -1   4 -12  275.49   72.89   7
  -1   4 -13 1208.53  156.05   3
   1   4  13 1613.43  153.35   2
  -1   4 -13 1590.07  154.08   7
  -1  -4  13 1779.93  187.51   2
   1  -4 -13 1461.74  182.75   8
  -1  -4  14   57.33   69.47   2
   1   4  14   33.26   44.57   2
  -1   4 -14   10.46   38.67   7
   1  -4 -14    3.82   77.85   8
  -1   4 -14  -41.97   81.64   3
  -1   4 -15   75.05   63.61   3
   1   4  15  187.59   69.97   2
   1  -4 -15  144.98   71.66   8
  -1  -4  15  248.21   93.25   2
  -1   4 -15  121.13   52.49   7
  -1  -4  16    3.89   64.98   2
  -1   4 -16 -202.59   91.04   3
   1   4  16   16.83   48.33   2
   1  -4 -16  -98.03   79.16   8
  -1   4 -16   12.66   50.30   7
   1   4  17  745.15  125.15   2
   1  -4 -17  712.82  150.79   8
  -1   4 -17  669.74  119.30   7
  -1   4 -17  699.13  145.56   3
  -1  -4  17  737.54  142.99   2
   1  -4 -18   54.01   74.64   8
   1   4  18  130.67   68.56   2
  -1   4 -18  189.61   90.92   3
  -1   4 -18  127.51   63.02   7
  -1  -4  18  165.19   99.05   2
  -1  -4  19  991.80  173.05   2
  -1   4 -19  882.69  144.58   7
  -1   4 -19  838.88  172.23   3
   1   4  19 1016.09  153.15   2
   1  -4 -19  869.19  178.95   8
  -1  -4  20  130.77   96.09   2
   1  -4 -20  292.32  126.03   8
  -1   4 -20  128.95  105.67   3
  -1   4 -20  158.82   80.57   7
   1   4  20  228.36   89.85   2
   1   4  21  903.76  159.19   2
  -1   4 -21  945.32  193.75   3
  -1  -4  21 1043.21  183.17   2
  -1   4 -21  946.68  155.75   7
   1  -4 -21 1104.85  197.83   8
   1  -4 -22  194.92  109.33   8
  -1  -4  22  159.90  102.00   2
  -1   4 -22  211.26   87.75   7
   1   4  22   90.13   82.87   2
  -1   4 -22  312.90  127.63   3
  -1   4 -23  406.06  115.90   7
   1   4  23  405.16  117.46   2
  -1   4 -23  558.63  173.30   3
  -1  -4  23  730.68  163.02   2
   1   4  24  -22.00   61.98   2
  -1   4 -24  126.99   94.80   3
  -1  -4  24  153.44  112.68   2
  -1   4 -24  203.82   86.11   7
   1   4  25  204.07   93.47   2
  -1  -4  25   -2.41   81.35   2
  -1   4 -25   55.67   60.44   7
  -1   4 -25  257.62  119.85   3
   1   4  26   -3.74   63.57   2
  -1   4 -26   11.39   68.03   3
  -1  -4  26   62.60   66.57   2
  -1  -4  27   21.40   61.55   2
  -1   4 -27   39.35   83.59   3
   1   4  27  -13.33   52.56   2
  -1  -4  28    0.39   72.63   2
  -1   4 -28  -17.58   67.91   3
   1   4  29  161.26   85.68   2
   1  -4 -29  105.74  112.18   3
  -1  -4  29  -39.86   81.05   2
   1   4  30   47.14   70.32   2
  -1   5  29   18.22   51.34   2
  -1  -5 -29   32.08   66.80   7
   1  -5  29   -1.59   59.33   2
   1  -5  28  180.74  111.10   6
   1  -5  28  254.40  119.90   2
  -1   5  28  146.93   98.32   2
   1   5 -28   10.19   94.19   3
   1   5 -27 -151.88  110.87   3
   1  -5  27  181.10   99.30   6
   1  -5  27   32.03   69.90   2
  -1   5  27   56.20   82.68   2
  -1   5  26   38.85   68.30   2
   1  -5  26  113.23   99.22   6
   1   5 -26  101.33  102.03   3
   1  -5  26 -101.19   81.26   2
  -1  -5 -26   85.27  103.47   8
  -1   5  25  186.89   88.27   2
   1   5 -25  313.05  136.20   3
   1  -5  25  137.16  101.14   6
   1  -5  25  110.98   84.12   2
  -1  -5 -25  -24.37   87.10   8
  -1  -5 -24  171.14  102.83   8
   1   5 -24  208.18  129.05   3
   1  -5  24  334.60  119.39   6
  -1   5  24   45.47   69.29   2
   1  -5  24  263.72  120.64   2
  -1   5  23  114.35   94.03   2
   1   5 -23   58.77   81.76   3
  -1  -5 -23 -143.12  118.47   8
   1  -5  23   90.45   83.25   6
   1  -5  23   73.61   82.73   2
  -1  -5 -22  351.68  129.81   8
   1  -5  22  499.58  139.58   6
   1   5 -22  434.03  141.13   3
  -1   5  22  327.28  112.46   2
   1  -5  22  300.59  112.66   2
   1  -5  21   41.96   65.65   2
  -1  -5 -21  260.71  121.16   8
   1   5 -21  190.59   93.44   3
  -1   5  21   50.11   60.37   2
   1  -5  21   49.24   68.01   6
   1   5 -20  307.36  128.85   3
   1  -5  20  235.19  108.43   6
   1   5 -20  164.94   54.10   7
   1  -5  20  123.85   87.40   2
  -1  -5 -20  169.65  107.90   8
  -1   5  20  318.88  104.85   2
   1  -5  19  676.91  147.55   6
   1   5 -19  682.87  101.23   7
   1   5 -19  889.02  183.79   3
   1  -5  19  587.95  131.52   2
  -1   5  19  612.01  133.15   2
  -1  -5 -19  795.07  169.69   8
  -1   5  18  273.11   94.27   2
  -1  -5 -18  544.92  137.83   8
   1  -5  18  334.92  104.63   2
   1   5 -18  124.98   87.96   3
   1   5 -18  244.48   60.80   7
   1  -5  18  251.76   99.61   6
   1   5 -17 1206.12  189.37   3
  -1   5  17 1047.43  160.85   2
   1  -5  17 1039.57  163.99   6
   1  -5  17 1334.58  180.43   2
  -1  -5 -17 1092.38  176.25   8
   1   5 -17 1113.90  116.13   7
   1  -5  16  401.45  116.27   6
  -1   5  16  450.30  112.57   2
   1   5 -16  470.67   74.99   7
  -1  -5 -16  498.31  133.71   8
   1  -5  16  628.58  128.68   2
   1   5 -16  531.00  135.03   3
   1   5 -15 1712.67  128.47   7
   1   5 -15 1998.61  220.38   3
  -1   5  15 1851.85  190.40   2
  -1  -5 -15 2045.22  218.06   8
   1  -5  15 1801.45  201.74   6
   1  -5  15 1928.19  195.43   2
   1  -5  14  513.05  120.89   6
   1   5 -14  446.60  116.13   3
   1  -5  14  577.21  116.58   2
  -1   5  14  529.73  112.42   2
   1   5 -14  465.52   67.79   7
  -1  -5 -14  530.03  119.05   8
  -1  -5 -13 2658.39  232.42   8
   1   5 -13 2649.66  141.69   7
   1  -5  13 2926.06  230.65   6
   1  -5  13 2789.24  223.33   2
  -1   5  13 2832.44  217.59   2
   1   5 -13 2991.97  244.60   3
   1  -5  12 3595.71  239.71   6
  -1   5  12 3263.47  220.66   2
   1   5 -12 3140.48  145.65   7
   1   5 -12 3299.28  159.75   1
   1  -5  12 3696.01  244.43   2
  -1  -5 -12 3277.98  245.26   8
   1   5 -12 3594.85  255.78   3
   1   5 -11 1123.23   81.58   7
   1  -5  11 1549.05  155.38   6
  -1  -5 -11 1188.64  145.45   8
   1   5 -11 1535.81  163.95   3
   1   5 -11 1360.54  104.59   1
   1  -5  11 1499.35  154.91   2
  -1   5  11 1357.75  142.50   2
   1   5 -10 8650.20  254.01   1
  -1   5  10 8948.33  331.31   2
   1   5 -10 8702.42  208.72   7
   1  -5  10 8318.01  336.99   2
   1  -5  10 9225.01  344.09   6
   1   5 -10 8103.15  359.57   3
  -1  -5 -10 8663.91  347.52   8
   1   5  -9  746.04  114.01   3
  -1   5   9  644.07   94.90   2
   1   5  -9  574.06   50.20   7
  -1  -5  -9  695.00   77.44   2
   1   5  -9  624.71   70.77   1
   1  -5   9  579.98   34.33   1
  -1  -5  -9  609.94   98.11   8
   1  -5   9  805.37  107.21   2
   1  -5   9  794.49  107.34   6
   1  -5   812935.71  365.18   6
   1   5  -812808.83  388.10   3
  -1  -5  -811842.80  374.55   8
   1   5  -811673.04  205.22   7
   1  -5   813075.16  369.74   2
  -1   5   812714.19  352.23   2
  -1  -5  -812413.24  291.52   2
  -1  -5  -7 2733.32  124.33   2
  -1  -5  -7 2933.26  176.04   8
   1  -5   7 2718.34  165.77   6
   1  -5   7 2740.95  168.89   2
  -1   5   7 2805.01  160.76   2
   1   5  -7 2659.22   90.84   7
   1   5  -7 2634.57  171.94   3
   1  -5   6 9599.59  246.84   5
   1   5  -6 9717.75  163.44   7
  -1  -5  -6 9902.07  304.39   8
  -1   5   6 9448.77  279.60   2
   1  -5   6 9665.28  286.60   6
   1  -5   6 9304.84  287.47   2
  -1  -5  -6 9699.64  206.68   2
   1   5  -6 9833.12  309.53   3
  -1  -5  -5 4621.32  196.65   8
   1  -5   5 4442.80  183.33   3
   1  -5   5 4430.67  153.46   5
   1   5  -5 4550.45  201.56   3
  -1   5   5 4590.88  188.44   2
   1   5  -5 4249.72  195.33   2
   1   5  -5 4334.72  106.52   7
   1  -5   5 4305.95  186.64   6
  -1  -5  -4 4717.56  190.79   8
   1   5  -4 4998.26  199.56   3
  -1   5   4 5109.70  189.47   8
   1  -5   4 5557.53  190.17   3
   1   5  -4 5050.11  195.50   2
   1  -5   4 5154.78  192.17   6
   1  -5   4 5226.17  193.89   7
   1  -5   4 4787.21  146.52   5
  -1  -5  -4 4572.67  151.11   5
  -1   5   4 5362.47  192.40   6
   1   5  -4 4816.53  114.88   7
   1  -5   316709.91  313.66   3
  -1  -5  -315969.70  252.09   5
  -1   5   317164.26  326.14   8
  -1   5   317175.48  332.68   6
  -1   5   315901.05  322.92   7
   1   5  -316636.22  324.14   2
   1  -5   316400.35  251.06   5
   1   5  -315820.97  349.62   3
  -1  -5  -315594.44  330.40   8
   1  -5   316261.83  329.98   6
  -1   5   2   75.02   22.04   6
   1   5  -2   54.95   31.06   3
   1  -5   2   42.84   24.33   6
   1   5  -2  115.67   27.13   2
  -1  -5  -2   82.75   19.53   5
  -1   5   2   54.31   23.03   8
  -1   5   2   63.60   23.72   3
  -1   5   2   85.11   31.53   7
  -1  -5  -2   42.95   30.83   8
   1  -5   2   81.76   25.17   3
   1  -5   2   67.16   12.17   4
  -1   5   115303.00  299.09   6
   1   5  -113925.07  247.79   4
  -1   5   114044.82  266.19   3
  -1  -5  -114119.49  199.18   5
   1  -5   113831.76  255.80   8
  -1   5   114069.57  294.86   7
  -1  -5  -114462.35  304.40   8
  -1   5   114462.52  273.11   8
   1   5  -114390.46  234.09   2
  -1  -5  -114644.46  252.57   4
   1  -5   114997.40  267.81   3
   1  -5   114686.64  289.79   6
   1   5  -114624.82  315.80   3
  -1   5   0  130.88   14.98   4
   1   5   0  177.78   22.92   2
   1  -5   0  144.84   35.16   6
  -1   5   0  174.50   39.56   7
   1   5   0  133.96   29.43   4
   1  -5   0  171.18   33.19   8
  -1   5   0  121.52   29.69   3
   1  -5   0  158.29   29.57   3
   1   5   0   96.54   31.09   3
  -1  -5   0  149.16   28.20   4
   1   5   113642.97  248.93   4
  -1  -5   113766.27  159.77   6
  -1  -5   114122.92  248.99   4
   1  -5  -114122.13  282.32   6
   1   5   113997.15  307.27   3
   1  -5  -114422.69  272.05   8
  -1   5  -114416.23  293.52   7
  -1   5  -114113.84  264.62   3
  -1  -5   114271.97  230.01   7
   1   5   113647.73  147.07   2
  -1  -5   113961.08  204.75   2
  -1   5  -114139.27  197.86   5
   1  -5  -114969.50  268.16   3
   1   5   2   96.75   12.65   6
  -1  -5   2  117.37   25.30   2
  -1  -5   2  120.60   27.68   4
   1  -5  -2  119.46   27.36   3
   1  -5  -2  129.92   35.40   6
   1   5   2  111.87   35.58   3
  -1  -5   2  115.63   22.22   7
  -1  -5   2  123.29   32.44   1
  -1   5  -2   71.11   25.10   3
   1   5   2  113.30   28.83   4
   1  -5  -2   75.70   25.84   8
  -1   5  -2   67.78   18.32   5
  -1   5  -2   99.23   32.13   7
   1   5   316563.86  358.29   3
   1  -5  -316924.45  309.95   3
   1  -5  -316770.22  330.87   8
   1  -5  -316760.27  325.15   6
  -1  -5   317660.30  336.47   1
  -1  -5   317367.44  229.26   7
   1   5   316745.78  296.26   4
   1   5   316240.85  195.26   6
  -1  -5   316119.31  290.22   2
  -1   5  -316298.25  327.02   7
  -1   5  -316824.51  316.49   3
  -1   5  -316420.62  254.24   5
   1   5   316780.82  259.81   5
  -1  -5   316887.57  288.86   4
   1   5   315671.38  157.28   2
  -1  -5   4 4951.83  178.68   1
   1  -5  -4 5172.72  194.88   8
   1   5   4 4752.43  110.78   2
  -1   5  -4 4850.31  181.08   3
   1  -5  -4 4999.53  179.28   3
   1   5   4 4951.32  151.15   5
  -1   5  -4 5007.53  185.25   7
   1  -5  -4 5054.51  185.71   6
   1   5   4 4839.77  169.88   4
  -1  -5   4 4931.74  178.43   2
  -1  -5   4 4731.03  117.41   7
  -1   5  -4 4683.53  154.25   5
  -1   5  -5 4293.58  183.94   3
   1   5   5 4623.96  132.85   2
  -1  -5   5 4913.78  195.14   2
   1  -5  -5 4773.99  186.40   3
  -1   5  -5 4625.93  185.64   7
  -1  -5   5 5073.46  181.67   1
   1   5   5 4665.46  158.53   5
  -1  -5   5 4696.14  117.80   7
   1  -5  -5 4426.05  195.38   8
  -1  -5   6 9323.35  289.25   2
  -1   5  -6 9407.58  278.69   3
   1  -5  -6 9613.55  302.15   8
   1   5   6 9922.15  253.81   5
   1   5   6 9510.62  219.69   2
  -1   5  -6 9695.14  277.25   7
  -1  -5   6 9514.48  248.78   1
  -1  -5   6 9341.58  172.25   7
  -1   5  -7 2848.38  158.60   7
  -1  -5   7 2646.55  169.04   2
  -1  -5   7 2725.22  134.60   1
   1   5   7 2707.77  131.92   2
  -1   5  -7 2725.83  162.52   3
   1  -5  -7 2907.22  178.66   8
  -1  -5   812156.27  373.51   2
  -1  -5   812674.22  293.01   1
  -1   5  -812524.68  342.99   7
   1   5   812353.75  307.21   2
   1  -5  -812159.92  383.48   8
  -1   5  -811330.62  360.33   3
  -1   5  -9  529.37   93.31   3
   1  -5  -9  547.47   98.30   8
   1   5   9  530.35   74.02   2
  -1  -5   9  629.95  100.61   2
  -1   5  -9  486.59   77.32   7
  -1  -5   9  579.41   64.71   1
   1  -5 -10 8786.73  365.74   8
  -1   5 -10 8601.29  307.74   7
  -1   5 -10 8892.36  343.45   3
  -1  -5  10 8799.64  351.46   2
  -1  -5  10 8271.58  240.98   1
   1   5  10 9101.02  302.52   2
  -1   5 -11 1270.19  146.76   3
   1  -5 -11 1460.31  166.55   8
  -1  -5  11 1193.52   92.42   1
  -1   5 -11 1221.46  128.37   7
  -1  -5  11 1315.72  158.20   2
   1   5  11 1395.58  125.57   2
  -1   5 -12 3675.54  248.56   3
  -1  -5  12 3657.65  250.21   2
   1   5  12 3275.56  203.35   2
   1  -5 -12 3517.45  260.11   8
  -1   5 -12 3656.44  218.55   7
  -1   5 -13 2665.57  199.01   7
   1   5  13 2885.34  198.37   2
  -1   5 -13 2537.00  229.79   3
   1  -5 -13 2709.06  239.85   8
  -1  -5  13 2659.54  229.16   2
  -1   5 -14  379.20  100.40   3
   1  -5 -14  410.26  112.02   8
   1   5  14  621.69  105.08   2
  -1   5 -14  489.89   95.69   7
  -1  -5  14  542.73  122.39   2
  -1   5 -15 1671.95  170.76   7
   1   5  15 1983.81  179.63   2
   1  -5 -15 1991.39  226.25   8
  -1  -5  15 1816.11  201.79   2
  -1   5 -15 1843.02  207.58   3
  -1   5 -16  521.56  104.80   7
  -1  -5  16  529.38  122.84   2
  -1   5 -16  496.73  129.41   3
   1   5  16  464.86   97.82   2
   1  -5 -16  578.65  146.04   8
  -1   5 -17 1185.13  182.32   3
   1  -5 -17 1094.48  184.66   8
  -1   5 -17 1077.13  145.90   7
   1   5  17 1098.53  146.63   2
  -1  -5  17 1155.44  174.39   2
  -1   5 -18  334.95   93.96   7
  -1   5 -18  250.55  106.73   3
  -1  -5  18  246.15  107.63   2
   1  -5 -18  494.18  137.42   8
   1   5  18  342.52   93.34   2
   1   5  19  761.38  137.59   2
  -1   5 -19  700.58  157.84   3
  -1  -5  19  891.09  165.42   2
  -1   5 -19  739.94  136.88   7
   1  -5 -19  778.70  163.55   8
   1  -5 -20  244.10  114.23   8
  -1  -5  20  340.15  123.34   2
   1   5  20  433.03  107.05   2
  -1   5 -20  287.03   90.65   7
  -1   5 -20  308.17  119.80   3
  -1   5 -21   29.35   75.11   3
  -1   5 -21   34.53   49.57   7
   1   5  21  259.93   90.37   2
  -1  -5  21  183.07  103.26   2
   1  -5 -21  243.01  121.05   8
   1  -5 -22  471.33  158.07   8
   1   5  22  409.53  116.51   2
  -1   5 -22  362.72  110.15   7
  -1  -5  22  266.36  107.77   2
  -1   5 -22  338.25  141.53   3
   1   5  23  189.74   89.65   2
  -1   5 -23   78.40   53.80   7
   1  -5 -23  110.78   92.68   8
  -1   5 -23  -23.04   84.31   3
  -1  -5  23   54.93   68.98   2
  -1   5 -24  252.52  115.07   3
  -1   5 -24  314.18   98.77   7
  -1  -5  24  356.99  125.78   2
   1   5  24  252.28   98.35   2
   1  -5 -24  194.95  116.74   8
   1   5  25   63.55   67.28   2
  -1  -5  25  284.01  126.90   2
  -1   5 -25  191.98  121.69   3
  -1   5 -26  -18.37   80.24   3
  -1  -5  26  165.98  106.75   2
   1   5  26   53.27   65.93   2
   1   5  27   17.74   57.53   2
  -1   5 -27    6.71   79.63   3
  -1   5 -28   -8.40   68.99   3
  -1  -5  28   50.11   84.87   2
   1   5  28  -44.61   62.90   2
   1   5  29   66.41   73.56   2
  -1   6  29  309.99  117.40   2
   1  -6  28  245.74  112.05   2
   1  -6  28  175.71  111.12   6
  -1   6  28  147.76   97.28   2
   1   6 -28  430.38  161.13   3
   1  -6  27   44.15   81.58   2
   1  -6  27   55.01   76.82   6
  -1   6  27   72.50   90.23   2
   1   6 -27  125.94  113.76   3
  -1  -6 -27    0.46  106.91   8
   1  -6  26  -60.51   81.76   6
  -1   6  26   40.42   62.16   2
   1  -6  26  155.82  117.98   2
  -1  -6 -26   95.09   93.49   8
   1   6 -26   55.27  107.80   3
  -1  -6 -25   56.42   67.46   8
   1   6 -25  -21.38   94.85   3
   1  -6  25  -10.43   79.56   6
   1  -6  25   67.24   68.79   2
  -1   6  25  -43.73   66.48   2
   1   6 -24   68.41   87.27   3
  -1   6  24   21.65   59.98   2
   1  -6  24  157.15  103.66   6
  -1  -6 -24   -9.59   77.23   8
   1  -6  24   86.38   88.44   2
   1  -6  23   -3.91   62.37   6
   1  -6  23    0.63   65.15   2
  -1   6  23  -38.82   75.51   2
  -1  -6 -23    8.75   87.94   8
   1   6 -23  -12.61   87.57   3
   1   6 -22 -142.19  101.58   3
   1  -6  22   -0.93   70.30   6
  -1   6  22   51.65   73.26   2
   1  -6  22   98.55   79.30   2
  -1  -6 -22  -37.48   92.86   8
   1  -6  21  -13.51   77.75   6
   1  -6  21  169.28   98.72   2
   1   6 -21  -24.87   71.88   3
  -1   6  21   45.96   71.96   2
  -1  -6 -21   51.84   86.79   8
  -1   6  20  459.19  118.54   2
   1   6 -20  295.39  118.98   3
  -1  -6 -20  290.54  121.93   8
   1  -6  20  317.99  116.38   6
   1  -6  20  606.38  145.48   2
  -1  -6 -19    3.05   86.42   8
   1   6 -19  196.35  115.47   3
   1  -6  19  111.12   95.03   6
  -1   6  19   73.60   83.13   2
   1  -6  19   96.44   77.62   2
   1   6 -19   69.77   35.70   7
   1   6 -18  793.95   98.28   7
  -1   6  18  788.27  146.71   2
   1  -6  18  733.66  145.08   6
   1  -6  18  864.79  155.02   2
  -1  -6 -18 1045.93  186.88   8
   1   6 -18  922.60  177.53   3
   1   6 -17  561.93   83.13   7
  -1   6  17  561.90  120.53   2
  -1  -6 -17  567.30  141.84   8
   1  -6  17  670.15  138.34   2
   1   6 -17  553.63  144.97   3
   1  -6  17  497.79  133.64   6
   1   6 -16 1811.68  136.26   7
   1  -6  16 2312.64  231.30   6
   1  -6  16 2189.24  223.59   2
  -1  -6 -16 2522.59  257.00   8
   1   6 -16 2191.96  241.30   3
  -1   6  16 1978.19  208.18   2
   1  -6  15 1242.57  171.80   6
  -1  -6 -15 1051.46  166.43   8
  -1   6  15 1132.11  156.36   2
   1   6 -15 1393.74  190.54   3
   1  -6  15 1104.15  163.17   2
   1   6 -15  997.79   97.78   7
   1  -6  14 4579.35  294.62   2
  -1  -6 -14 4746.64  315.90   8
   1   6 -14 3788.05  178.19   7
  -1   6  14 4007.54  273.88   2
   1   6 -14 4614.29  323.33   3
   1  -6  14 3809.77  281.55   6
   1   6 -13  418.05   58.77   7
  -1   6  13  629.85  113.89   2
   1  -6  13  795.94  134.59   6
   1  -6  13  703.19  132.11   2
   1   6 -13  622.90  133.84   3
  -1  -6 -13  701.58  132.06   8
   1   6 -12 7108.20  364.88   3
   1   6 -12 6263.17  203.98   7
   1  -6  12 7255.23  338.23   6
  -1  -6 -12 6700.06  342.46   8
  -1   6  12 6536.37  309.98   2
   1  -6  12 7361.95  342.68   2
  -1  -6 -11 1213.76  150.64   8
   1   6 -11 1158.59  154.33   3
  -1   6  11 1059.93  125.33   2
   1  -6  11 1265.97  144.85   6
   1   6 -11 1031.62   78.50   7
   1  -6  11 1449.64  154.86   2
  -1  -6 -10 4543.43  260.58   8
   1   6 -10 4637.31  272.78   3
   1   6 -10 4010.53  145.47   7
  -1   6  10 4631.21  240.76   2
   1  -6  10 4500.52  254.38   6
   1  -6  10 3688.87   98.25   1
   1  -6  10 4602.70  255.26   2
   1  -6   9  205.83   69.22   2
  -1   6   9  198.95   60.71   2
   1   6  -9   84.65   54.40   3
  -1  -6  -9  232.32   46.84   2
   1  -6   9  176.42   26.63   1
   1  -6   9  325.08   78.34   6
  -1  -6  -9  111.82   51.88   8
   1   6  -9  160.73   29.39   7
   1  -6   8 4207.08  222.95   6
  -1  -6  -8 4846.59  244.18   8
  -1   6   8 4298.37  210.70   2
   1  -6   8 4391.89  225.13   2
   1   6  -8 4173.41  130.52   7
   1   6  -8 4250.62  232.47   3
  -1  -6  -8 4337.92  168.82   2
  -1  -6  -7  434.43   78.62   8
   1  -6   7  454.46   76.53   6
   1   6  -7  412.06   40.39   7
  -1   6   7  399.50   69.42   2
   1  -6   7  379.84   71.31   2
   1   6  -7  437.84   85.02   3
   1  -6   6 3132.95  176.74   6
   1   6  -6 3126.33  186.00   3
   1   6  -6 3226.90  107.08   7
   1  -6   6 3124.44  139.56   5
  -1   6   6 3077.34  172.12   2
  -1  -6  -6 3169.44  179.88   8
   1   6  -5  364.29   64.57   3
   1  -6   5  509.97   73.99   6
   1   6  -5  454.49   42.24   7
  -1  -6  -5  525.42   75.52   8
   1  -6   5  525.91   54.42   5
  -1  -6  -419400.00  407.17   8
   1  -6   419817.39  383.28   3
  -1  -6  -417732.67  300.89   5
   1   6  -419090.66  389.22   2
   1   6  -418229.39  263.15   7
   1  -6   418239.75  284.80   5
   1   6  -418753.28  410.41   3
   1  -6   419595.53  388.53   6
  -1   6   3 8930.67  262.68   7
  -1  -6  -3 8328.44  185.54   5
   1  -6   3 9373.13  252.88   3
  -1  -6  -3 9075.27  270.82   8
   1  -6   3 8630.56  183.06   5
  -1   6   3 9234.69  256.19   6
  -1   6   3 8945.00  250.22   3
   1   6  -3 9449.28  284.53   3
   1  -6   3 9108.39  257.23   6
   1  -6   3 8400.16  127.79   4
   1   6  -3 9012.34  244.35   2
  -1  -6  -218012.80  374.51   8
  -1   6   218980.92  369.74   7
   1   6  -218039.64  392.47   3
   1  -6   220040.43  355.70   3
  -1   6   219217.73  360.38   6
  -1   6   219823.50  366.51   8
   1  -6   218965.12  357.20   6
   1   6  -219011.50  320.39   2
  -1   6   218961.04  353.28   3
  -1  -6  -217928.71  236.92   5
  -1  -6  -1 4918.52  193.96   8
   1  -6   1 4927.69  169.95   8
   1   6  -1 4837.30  151.77   4
   1  -6   1 5194.38  178.18   3
  -1   6   1 5673.24  190.48   6
   1  -6   1 5021.14  180.77   6
  -1  -6  -1 4760.31  114.38   5
  -1   6   1 4896.88  173.34   3
  -1   6   1 5319.61  195.74   7
  -1   6   1 5451.88  184.74   8
  -1  -6  -1 5118.85  154.34   4
   1   6  -1 5147.67  147.11   2
   1   6  -1 5117.48  204.06   3
   1  -6   029038.42  411.56   8
  -1  -6   025140.79  202.27   6
  -1  -6   030757.40  374.10   4
  -1  -6   028908.13  469.09   8
   1   6   027557.27  361.13   4
   1  -6   028562.77  423.59   6
   1   6   028747.09  299.33   2
   1   6   029140.01  479.41   3
  -1   6   027821.09  445.68   7
  -1  -6   028931.74  380.97   7
  -1   6   030258.98  435.74   6
  -1   6   027647.99  407.16   3
   1  -6   029905.64  419.66   3
  -1  -6   1 4939.86  133.18   2
   1   6   1 4664.81  104.73   2
  -1   6  -1 4732.35  112.16   5
  -1   6  -1 4993.10  178.09   6
   1   6   1 4678.47  151.16   4
  -1  -6   1 5069.74  154.32   4
   1   6   1 4996.34  199.68   3
   1  -6  -1 5055.27  174.34   3
  -1  -6   1 4813.33  105.37   6
   1  -6  -1 5048.68  177.43   8
   1  -6  -1 4795.00  175.25   6
  -1  -6   1 4881.25  149.31   7
  -1   6  -1 5022.87  189.06   7
  -1   6  -1 4856.48  174.60   3
   1   6   218425.93  313.19   4
   1  -6  -218423.73  350.48   8
   1   6   219132.28  393.66   3
  -1  -6   218118.63  284.43   2
  -1  -6   219013.70  307.10   4
   1  -6  -218811.89  350.11   6
  -1   6  -219145.19  365.53   7
  -1   6  -218506.28  342.66   3
  -1   6  -219879.22  361.91   6
   1  -6  -219918.46  352.05   3
   1   6   217194.84  176.57   2
  -1  -6   218503.57  240.25   6
   1   6   216797.96  171.81   6
  -1  -6   219213.14  287.39   7
  -1   6  -218247.22  238.25   5
  -1  -6   3 8898.19  190.48   7
   1   6   3 8691.65  222.10   4
   1   6   3 8323.02  129.67   2
   1  -6  -3 9317.24  250.08   3
  -1  -6   3 8972.51  215.41   4
   1  -6  -3 9140.04  260.42   8
  -1  -6   3 8889.76  223.03   2
  -1   6  -3 8779.19  256.71   7
  -1   6  -3 8851.67  189.66   5
   1   6   3 9130.53  190.01   5
  -1  -6   3 8685.94  187.21   6
  -1   6  -3 9150.20  249.62   3
   1   6   3 8719.07  149.00   6
   1   6   3 9430.10  285.95   3
   1  -6  -3 8972.34  251.04   6
  -1  -6   418118.97  351.97   2
   1  -6  -420061.50  383.74   6
  -1   6  -418053.57  380.32   7
   1   6   419086.92  345.18   4
   1   6   418568.97  219.52   2
  -1  -6   419123.95  374.03   1
   1   6   419206.34  255.87   6
   1   6   419251.19  296.19   5
   1   6   419997.80  426.93   3
   1  -6  -419122.09  375.86   3
   1  -6  -419540.83  401.77   8
  -1  -6   419274.29  272.37   7
  -1   6  -418718.29  307.59   5
  -1   6  -418269.82  375.96   3
   1   6   5  703.43   64.13   5
  -1  -6   5  558.70   46.90   7
   1  -6  -5  624.92   81.54   8
  -1  -6   5  658.07   76.25   2
   1  -6  -5  632.52   75.70   6
  -1   6  -5  569.26   72.14   3
  -1  -6   5  654.28   70.40   1
   1   6   5  667.36   50.28   2
  -1   6  -5  712.71   79.35   7
   1  -6  -6 2870.05  179.15   8
   1   6   6 3152.08  123.27   2
  -1   6  -6 2956.35  163.88   3
   1   6   6 3245.75  144.10   5
  -1  -6   6 3080.39  150.31   1
  -1   6  -6 3154.48  164.23   7
  -1  -6   6 3120.06  111.73   7
  -1  -6   6 2965.15  165.11   2
   1  -6  -7  428.85   77.38   8
  -1   6  -7  405.76   66.85   7
  -1  -6   7  573.71   84.75   2
  -1   6  -7  410.15   70.53   3
   1   6   7  445.21   54.94   2
  -1  -6   7  477.10   46.02   7
  -1  -6   7  540.35   64.56   1
   1  -6  -8 4337.05  239.64   8
  -1  -6   8 4286.72  179.55   1
   1   6   8 4111.90  175.94   2
  -1   6  -8 4211.09  217.21   3
  -1   6  -8 4460.86  212.12   7
  -1  -6   8 4289.04  224.21   2
   1   6   9  184.99   45.67   2
  -1  -6   9  245.93   44.17   1
   1  -6  -9  268.29   77.89   8
  -1  -6   9  256.49   71.38   2
  -1   6  -9   88.37   38.17   7
  -1   6  -9  179.87   62.99   3
  -1  -6  10 3690.35  234.02   2
   1  -6 -10 4664.98  268.15   8
  -1   6 -10 4100.13  218.65   7
  -1   6 -10 4104.68  242.12   3
  -1  -6  10 4341.30  184.53   1
   1   6  10 4437.19  208.67   2
  -1  -6  11 1091.64   94.50   1
  -1  -6  11 1104.87  143.49   2
   1   6  11 1311.51  124.84   2
  -1   6 -11 1030.02  114.51   7
  -1   6 -11 1400.94  151.60   3
   1  -6 -11 1192.65  154.97   8
   1  -6 -12 6943.34  366.54   8
  -1   6 -12 6925.38  340.87   3
  -1  -6  12 6243.35  332.27   2
  -1   6 -12 6731.67  302.89   7
   1   6  12 6892.85  286.80   2
  -1  -6  12 5891.72  212.07   1
  -1   6 -13  697.22  133.17   3
   1   6  13  650.69  101.17   2
  -1   6 -13  505.20   93.27   7
   1  -6 -13  669.80  138.26   8
  -1  -6  13  697.66  127.25   2
   1  -6 -14 4744.24  328.11   8
  -1   6 -14 4039.85  252.40   7
  -1   6 -14 3645.74  281.05   3
  -1  -6  14 4463.34  300.37   2
   1   6  14 4120.39  246.02   2
   1   6  15 1302.81  145.45   2
   1  -6 -15 1269.36  191.32   8
  -1   6 -15 1391.90  154.90   7
  -1   6 -15 1161.35  177.51   3
  -1  -6  15 1127.36  167.42   2
   1   6  16 2128.58  192.84   2
  -1   6 -16 2675.78  253.59   3
  -1   6 -16 2101.23  193.88   7
  -1  -6  16 1922.52  217.41   2
   1  -6 -16 2075.37  247.22   8
   1   6  17  779.78  124.38   2
  -1  -6  17  619.19  136.47   2
  -1   6 -17  778.52  155.86   3
   1  -6 -17  698.85  162.64   8
  -1   6 -17  606.64  114.57   7
  -1   6 -18  938.24  165.49   3
   1   6  18  829.54  131.30   2
  -1   6 -18  774.10  130.91   7
   1  -6 -18  953.91  181.47   8
  -1  -6  18  926.78  169.60   2
   1  -6 -19   71.93   90.71   8
  -1   6 -19  258.33  108.49   3
  -1   6 -19   18.74   44.36   7
   1   6  19   89.46   50.37   2
  -1  -6  19  125.81   95.67   2
  -1   6 -20  155.41   97.75   3
  -1  -6  20  175.15  103.10   2
   1   6  20  261.32   91.52   2
   1  -6 -20  182.69  105.35   8
  -1   6 -20  402.42  105.22   7
   1   6  21   90.61   65.34   2
   1  -6 -21   41.91   79.67   8
  -1  -6  21  -14.50   70.04   2
  -1   6 -21  -16.51   58.97   7
  -1   6 -21  -16.51   89.16   3
  -1  -6  22  138.88   91.91   2
  -1   6 -22 -126.18  107.21   3
  -1   6 -22  -19.28   57.91   7
   1   6  22  136.65   73.37   2
   1  -6 -22  -64.97   78.80   8
   1  -6 -23   -5.37   86.66   8
  -1   6 -23    3.09   48.20   7
  -1   6 -23    1.48   78.01   3
  -1  -6  23  169.70   97.63   2
   1   6  23   46.76   67.62   2
  -1   6 -24  135.48   73.01   7
  -1  -6  24  144.40   87.87   2
  -1   6 -24  157.57   94.56   3
   1   6  24   18.24   60.87   2
   1  -6 -24   86.96   88.14   8
  -1   6 -25  225.43  131.64   3
   1  -6 -25   50.21   79.22   8
  -1  -6  25  123.72  105.93   2
   1   6  25  -82.26   69.14   2
  -1   6 -26  160.78  110.85   3
  -1  -6  26   63.02   74.71   2
   1   6  26   68.44   68.41   2
  -1   6 -27  155.82  113.99   3
  -1  -6  27   -6.56   74.03   2
   1   6  27   17.60   72.85   2
   1   6  28  147.38  101.59   2
  -1  -6  28  -16.03   72.65   2
  -1  -6  28  132.85   99.73   6
  -1   6 -28    1.42   79.66   3
  -1   7  29   66.63   82.66   2
   1  -7  28  114.30  102.05   2
  -1  -7 -28   11.69   65.41   8
  -1   7  28    1.15   54.45   2
   1  -7  28  -20.77   65.94   6
   1   7 -28   -1.44   57.02   3
   1  -7  27   86.73   79.22   2
   1  -7  27  135.13  100.68   6
   1   7 -27   73.14   97.46   3
  -1  -7 -27  174.82  115.01   8
  -1   7  27  -81.29   76.31   2
   1   7 -26   61.54   85.04   3
   1  -7  26   16.16   91.70   6
  -1   7  26    0.36   60.70   2
  -1  -7 -26   96.17   74.83   8
   1  -7  26   35.33   77.73   2
  -1  -7 -25  127.56  101.40   8
   1  -7  25   27.57   76.42   6
   1  -7  25  190.76  114.82   2
   1   7 -25   49.58   83.24   3
  -1   7  25    5.88   64.22   2
   1  -7  24  320.96  119.43   2
   1  -7  24  134.37   90.73   6
  -1  -7 -24  287.61  129.88   8
   1   7 -24  101.11  103.65   3
  -1   7  24  226.15  108.27   2
  -1  -7 -23   48.11   96.78   8
  -1   7  23   63.98   82.08   2
   1  -7  23  129.50   91.18   6
   1   7 -23  191.94  116.75   3
   1  -7  23   20.85   77.09   2
   1  -7  22  441.96  131.98   6
   1  -7  22  256.12  108.29   2
  -1   7  22  377.17  118.55   2
  -1  -7 -22  145.20  100.44   8
   1   7 -22  248.03  126.18   3
   1  -7  21   76.07   77.12   6
  -1  -7 -21  107.30   94.26   8
   1  -7  21   86.00   84.00   2
  -1   7  21   73.50   67.51   2
   1   7 -21  143.57   97.03   3
   1   7 -20  488.27  145.31   3
  -1   7  20  338.17  112.40   2
   1  -7  20  444.03  133.55   6
   1  -7  20  516.91  137.92   2
  -1  -7 -20  433.80  141.44   8
  -1   7  19  284.88  109.78   2
   1  -7  19  353.67  122.70   6
   1  -7  19  416.41  117.27   2
   1   7 -19  423.74  133.69   3
  -1  -7 -19  517.18  140.67   8
   1   7 -18  300.07   62.71   7
   1  -7  18  391.54  123.69   6
   1  -7  18  298.26  104.86   2
  -1   7  18  313.02  100.23   2
   1   7 -18  356.07  124.18   3
  -1  -7 -18  431.28  134.84   8
   1  -7  17  602.11  145.73   6
   1   7 -17  579.78  140.98   3
  -1  -7 -17  572.86  140.02   8
  -1   7  17  501.60  116.70   2
   1  -7  17  288.82   99.62   2
   1   7 -17  540.90   77.36   7
  -1   7  16  183.37   76.96   2
   1   7 -16  260.08  113.40   3
   1  -7  16  124.89   78.74   2
   1  -7  16  234.73   97.62   6
   1   7 -16  164.32   43.76   7
  -1  -7 -16  185.40   79.90   8
   1   7 -15 1572.25  203.75   3
   1  -7  15 1512.75  184.01   6
  -1  -7 -15 1625.98  200.98   8
   1   7 -15 1397.94  111.63   7
  -1   7  15 1566.80  180.69   2
   1  -7  15 1704.08  193.43   2
   1  -7  14  575.74  124.67   6
   1   7 -14  636.27   73.11   7
   1  -7  14  660.23  124.62   2
  -1   7  14  707.84  121.81   2
  -1  -7 -14  563.27  130.48   8
   1   7 -14  678.44  139.70   3
  -1   7  13 3259.15  234.21   2
   1   7 -13 3145.32  152.37   7
  -1  -7 -13 3307.43  262.38   8
   1   7 -13 3238.60  269.05   3
   1  -7  13 3503.62  253.42   2
   1  -7  13 3442.91  246.00   6
   1   7 -12  905.71  149.42   3
  -1   7  12  723.19  110.34   2
   1  -7  12  930.07  133.95   6
   1   7 -12  634.34   68.44   7
   1  -7  12  741.14  131.47   2
  -1  -7 -12  844.10  140.45   8
   1  -7  11 3515.87  106.97   1
   1  -7  11 4341.96  256.50   6
  -1   7  11 4228.18  242.08   2
   1   7 -11 4695.59  285.96   3
   1   7 -11 4083.89  156.41   7
   1  -7  11 4186.88  255.15   2
  -1  -7 -11 4228.67  275.87   8
   1   7 -10 1122.39  144.65   3
  -1  -7 -10 1158.04  142.42   8
   1   7 -10 1021.98   77.13   7
   1  -7  10 1313.96  142.15   6
   1  -7  10 1122.49   68.40   1
   1  -7  10 1086.95  132.94   2
  -1   7  10 1128.83  125.54   2
   1  -7   9 1026.27  124.74   6
  -1  -7  -9 1263.62  144.13   8
   1   7  -9 1294.94  147.00   3
   1  -7   9 1151.90  127.71   2
   1   7  -9 1178.51   78.56   7
  -1   7   9 1259.14  124.70   2
   1   7  -8 6692.74  180.50   7
   1   7  -8 6394.71  296.85   3
  -1   7   8 7022.59  274.91   2
   1  -7   8 6206.20  267.88   6
  -1  -7  -8 7199.21  306.54   8
   1  -7   8 6652.99  282.77   2
   1   7  -7 3971.68  135.10   7
   1  -7   7 4017.99  212.06   6
  -1  -7  -7 4000.92  224.77   8
  -1   7   7 4108.77  206.10   2
   1   7  -7 4211.19  231.88   3
   1  -7   6 6632.23  201.03   5
  -1  -7  -6 6539.37  274.20   8
   1   7  -6 6758.41  173.22   7
  -1   7   6 6664.37  251.77   2
   1  -7   6 6730.54  257.93   6
   1   7  -6 6462.57  276.95   3
   1   7  -5 1602.47   86.69   7
  -1  -7  -5 1474.41  127.62   8
   1  -7   5 1506.02  122.57   6
   1   7  -5 1568.27  139.36   3
   1  -7   5 1550.67   91.03   5
   1  -7   411778.23  318.52   6
   1   7  -411981.74  350.39   3
   1  -7   411539.93  227.10   5
   1   7  -411163.13  231.25   7
   1   7  -412076.16  315.20   2
  -1  -7  -411711.84  336.54   8
   1   7  -3 8242.53  240.39   2
  -1   7   3 7988.74  265.68   7
  -1  -7  -3 7758.42  178.61   5
  -1  -7  -3 7983.74  273.31   8
   1   7  -3 7613.67  277.44   3
  -1   7   3 7722.98  250.61   3
   1  -7   3 8218.21  255.83   6
  -1  -7  -212864.16  204.12   5
   1  -7   212872.55  311.34   8
  -1  -7  -213679.41  353.33   8
   1   7  -214371.90  289.77   2
  -1   7   214132.15  341.00   7
   1   7  -213280.80  359.81   3
   1  -7   213721.37  322.77   6
  -1   7   213527.07  326.27   3
  -1   7   1 7111.18  239.58   7
   1  -7   1 7141.99  225.87   3
  -1  -7  -1 6908.16  245.74   8
  -1  -7  -1 6593.51  131.92   5
   1  -7   1 6658.56  217.39   8
  -1  -7  -1 6989.80  185.13   4
   1   7  -1 6769.27  185.00   4
   1   7  -1 6954.30  253.87   3
  -1  -7  -1 6098.70  109.74   6
   1  -7   1 6769.96  222.12   6
  -1   7   1 6740.85  221.53   3
   1   7  -1 6842.25  179.82   2
   1   7   0 3651.06  137.37   4
   1   7   0 3781.49  119.20   2
  -1   7   0 3586.47  163.73   3
  -1  -7   0 4256.63  120.32   5
   1  -7   0 3717.65  163.48   6
   1   7   0 3584.52  184.32   3
   1  -7   0 3689.89  163.33   3
  -1  -7   0 3759.37  182.65   8
  -1  -7   0 3525.42  144.83   7
   1  -7   0 3901.01  167.60   8
  -1   7   0 3930.91  178.22   7
  -1  -7   0 3967.37  138.15   4
  -1  -7   0 3417.72   87.15   6
  -1  -7   1 6661.18  180.32   4
   1  -7  -1 6405.14  214.48   3
  -1  -7   1 5866.53  128.17   6
   1   7   1 6133.93  134.57   2
   1  -7  -1 6279.82  212.02   6
   1  -7  -1 6269.83  218.17   8
  -1   7  -1 6087.16  125.22   5
  -1   7  -1 6132.64  222.02   7
   1   7   1 6320.40  241.80   3
  -1   7  -1 6363.59  214.31   3
  -1  -7   1 6512.09  189.50   7
   1   7   1 5520.29  104.00   6
   1   7   1 6156.75  179.10   4
  -1   7  -213438.60  330.09   7
   1   7   212602.08  178.26   2
  -1   7  -213132.17  205.17   5
   1   7   213322.88  274.09   4
  -1  -7   213623.37  220.93   6
   1  -7  -213014.50  313.53   6
  -1  -7   214003.54  270.22   7
  -1  -7   213651.55  264.05   4
  -1  -7   213506.97  261.15   2
   1   7   212411.75  162.86   6
   1   7   213853.62  359.40   3
  -1   7  -213714.76  320.38   3
   1  -7  -212974.10  320.52   8
   1  -7  -3 7793.18  256.91   8
   1   7   3 7388.55  145.54   6
   1   7   3 7562.71  214.29   4
  -1  -7   3 7568.04  185.33   6
  -1   7  -3 7659.47  179.24   5
   1   7   3 7640.09  278.13   3
  -1   7  -3 7956.50  252.96   7
  -1  -7   3 7976.71  200.89   7
  -1  -7   3 8032.92  210.30   4
   1  -7  -3 7608.20  241.08   6
  -1  -7   3 7682.96  211.79   2
  -1   7  -3 7672.04  247.57   3
  -1  -7   410896.05  277.47   2
  -1   7  -411713.49  314.58   7
  -1  -7   410756.83  242.09   6
   1   7   411817.10  351.13   3
   1   7   411498.68  229.60   5
  -1  -7   411746.34  261.47   4
   1   7   410669.26  178.48   2
   1   7   411431.27  277.38   4
  -1  -7   411406.12  235.66   7
   1  -7  -411568.50  323.95   8
   1   7   411194.79  201.50   6
  -1   7  -411549.73  313.55   3
   1  -7  -411063.05  304.47   6
   1  -7  -5 1703.53  134.66   8
  -1  -7   5 1490.65   84.93   7
   1   7   5 1678.80  114.34   4
  -1  -7   5 1555.43  114.65   2
  -1   7  -5 1501.13  121.23   3
   1   7   5 1562.60   76.63   2
  -1  -7   5 1535.54  100.68   6
   1   7   5 1568.82   85.36   6
   1   7   5 1508.63   91.23   5
  -1   7  -5 1553.80  118.20   7
   1  -7  -5 1547.18  117.63   6
  -1   7  -6 6581.71  255.65   3
   1  -7  -6 6633.06  271.82   8
  -1  -7   6 6160.86  172.29   7
  -1  -7   6 6305.74  243.36   2
  -1   7  -6 6562.56  245.46   7
   1   7   6 6024.28  183.55   6
   1   7   6 6542.79  203.22   5
   1   7   6 6113.89  169.04   2
  -1  -7   7 4153.86  210.92   2
   1  -7  -7 4279.46  231.34   8
  -1   7  -7 4006.29  209.67   3
   1   7   7 3982.42  154.27   2
  -1   7  -7 3870.62  192.90   7
  -1  -7   7 4021.98  143.09   7
  -1  -7   8 6304.35  183.98   7
  -1   7  -8 6695.80  282.17   3
  -1  -7   8 6753.54  282.97   2
   1   7   8 6348.37  214.02   2
  -1   7  -8 6554.80  256.65   7
   1  -7  -8 7064.32  307.55   8
  -1   7  -9 1204.58  130.86   3
   1   7   9 1198.79  103.85   2
   1  -7  -9 1348.47  149.55   8
  -1  -7   9 1240.60  133.29   2
  -1   7  -9 1280.43  119.78   7
  -1  -7  10 1059.28  131.95   2
  -1   7 -10 1421.94  148.93   3
  -1   7 -10 1097.10  117.12   7
   1   7  10 1284.23  115.59   2
   1  -7 -10 1260.38  151.48   8
  -1   7 -11 4109.94  259.53   3
   1  -7 -11 4080.78  275.78   8
  -1   7 -11 4299.90  230.91   7
  -1  -7  11 3757.21  247.80   2
   1   7  11 4624.75  226.28   2
  -1   7 -12  572.21   93.51   7
   1   7  12  832.67  109.70   2
   1  -7 -12  901.62  151.88   8
  -1   7 -12  830.52  133.71   3
  -1  -7  12  644.36  116.66   2
  -1  -7  13 3353.67  253.50   2
  -1   7 -13 3394.61  220.49   7
   1  -7 -13 3474.81  277.87   8
   1   7  13 3768.94  224.46   2
  -1   7 -13 3425.62  257.01   3
  -1  -7  14  531.26  122.65   2
   1  -7 -14  775.47  149.00   8
   1   7  14  540.96   95.72   2
  -1   7 -14  569.07   98.26   7
  -1   7 -14  574.83  122.13   3
  -1  -7  15 1232.24  171.27   2
   1  -7 -15 1434.04  198.46   8
   1   7  15 1395.43  152.62   2
  -1   7 -15 1528.39  164.50   7
  -1   7 -15 1429.02  191.17   3
   1   7  16  284.13   77.91   2
  -1  -7  16  339.19  112.99   2
  -1   7 -16  217.14  102.19   3
  -1   7 -16   95.01   54.00   7
   1  -7 -16  102.07   83.51   8
   1  -7 -17  507.31  138.92   8
  -1   7 -17  531.64  107.70   7
  -1   7 -17  553.79  139.12   3
   1   7  17  574.74  107.27   2
  -1  -7  17  546.31  134.46   2
  -1   7 -18  305.79   84.00   7
   1   7  18  379.82   97.04   2
   1  -7 -18  417.17  138.76   8
  -1   7 -18  425.48  124.90   3
  -1  -7  18  279.39  107.89   2
  -1   7 -19  335.64   93.26   7
  -1   7 -19  743.26  159.60   3
  -1  -7  19  474.84  138.98   2
   1   7  19  383.03   94.99   2
   1  -7 -19  528.35  157.49   8
  -1  -7  20  379.05  124.85   2
   1  -7 -20  366.27  130.10   8
  -1   7 -20  415.50  126.07   3
  -1   7 -20  434.51  103.49   7
   1   7  20  427.01  104.27   2
  -1   7 -21  100.73  101.56   3
  -1   7 -21   22.36   51.95   7
   1  -7 -21  192.21  101.66   8
  -1  -7  21  152.11   99.42   2
   1   7  21   37.89   52.37   2
  -1   7 -22  261.24  102.48   3
   1   7  22  273.83   94.54   2
   1  -7 -22  444.71  141.26   8
  -1  -7  22  449.75  135.23   2
  -1   7 -22  359.00  100.10   7
  -1  -7  23   79.05   87.10   2
  -1   7 -23   72.30   85.18   3
  -1   7 -23  199.46   82.57   7
   1   7  23   67.99   64.94   2
   1  -7 -23   43.43  100.32   8
  -1   7 -24  228.78  119.06   3
   1  -7 -24  186.09  119.21   8
   1   7  24  142.76   83.58   2
  -1  -7  24  274.10  107.46   2
   1   7  25  -98.34   72.11   2
  -1   7 -25   16.78   86.42   3
   1  -7 -25   44.18   75.28   8
  -1  -7  25   48.83   77.26   2
  -1   7 -26   52.04   91.28   3
   1   7  26   88.73   70.12   2
  -1  -7  26  124.27   89.60   2
   1  -7 -26   21.72   83.05   8
   1   7  27    0.32   51.87   2
  -1  -7  27    3.48   84.92   6
  -1  -7  27   86.38   69.78   2
  -1   7 -28   44.90  102.81   3
  -1  -7  28 -123.05   96.38   2
  -1  -7  28 -150.70   97.51   6
  -1   8  29  160.35   99.91   2
  -1  -8 -28  320.40  144.34   8
  -1   8  28   -0.39   51.98   2
   1  -8  27  -90.45   85.07   2
  -1   8  27   22.82   51.17   2
   1  -8  27  128.77   85.11   6
  -1  -8 -27   28.91   77.53   8
   1   8 -27   72.22   78.89   3
   1  -8  26    6.66   71.76   6
   1  -8  26   39.81   71.45   2
  -1  -8 -26   18.55   88.08   8
  -1   8  26   54.70   58.60   2
   1   8 -26  117.25  103.82   3
  -1  -8 -25  187.48  106.70   8
   1   8 -25  108.46   94.84   3
   1  -8  25   99.64  101.11   6
   1  -8  25  162.32  124.57   2
  -1   8  25  325.31  120.58   2
   1   8 -24   46.94   93.37   3
  -1  -8 -24   73.31   89.53   8
   1  -8  24  141.59   99.77   2
  -1   8  24   67.32   78.24   2
   1  -8  24   87.09   91.63   6
  -1  -8 -23  312.39  132.21   8
   1   8 -23  148.82  106.99   3
   1  -8  23  508.34  154.69   6
   1  -8  23  568.50  152.63   2
  -1   8  23  205.28  101.92   2
   1   8 -22  226.11  126.16   3
   1  -8  22  221.69  102.70   2
  -1   8  22  253.81  104.32   2
   1  -8  22  118.86   93.08   6
  -1  -8 -22  171.25  103.63   8
  -1  -8 -21  648.82  175.42   8
   1   8 -21  458.95  134.05   3
   1  -8  21  367.11  128.82   6
  -1   8  21  648.24  146.12   2
   1  -8  21  624.44  150.62   2
  -1   8  20  168.18   85.58   2
  -1  -8 -20  139.01  103.30   8
   1   8 -20  206.65  121.08   3
   1  -8  20  130.02   98.55   6
   1  -8  20  211.65  104.84   2
  -1   8  19  662.41  131.75   2
   1  -8  19  509.98  136.34   6
  -1  -8 -19  548.02  148.27   8
   1   8 -19  689.36  167.30   3
   1  -8  19  589.85  142.13   2
   1  -8  18  315.11  110.87   2
   1   8 -18  343.64  123.87   3
  -1  -8 -18  372.49  126.58   8
   1  -8  18  173.58   86.39   6
  -1   8  18  111.63   70.47   2
  -1   8  17  359.89  108.71   2
   1  -8  17  219.40  104.91   6
   1   8 -17  183.49   48.11   7
   1   8 -17  242.56  109.52   3
   1  -8  17  158.52   91.83   2
  -1  -8 -17  220.15  107.46   8
  -1  -8 -16  573.89  138.00   8
   1  -8  16  636.02  134.42   2
   1  -8  16  524.84  127.17   6
   1   8 -16  390.98  135.12   3
  -1   8  16  490.10  113.88   2
   1   8 -16  479.06   68.74   7
  -1   8  15   63.93   60.08   2
  -1  -8 -15  -21.24   74.87   8
   1  -8  15  169.55   71.74   6
   1  -8  15  108.76   69.00   2
   1   8 -15   27.65   26.99   7
   1   8 -15  104.44   92.08   3
  -1  -8 -14  119.13   74.75   8
   1   8 -14   97.12   70.58   3
  -1   8  14  122.22   68.11   2
   1  -8  14  127.74   81.08   2
   1   8 -14  124.10   36.73   7
   1  -8  14  131.37   67.14   6
   1   8 -13  335.09   53.09   7
   1  -8  13  316.17   93.93   6
   1  -8  13  251.10   23.29   1
   1  -8  13  282.28   94.88   2
  -1  -8 -13  578.40  125.51   8
  -1   8  13  296.76   81.11   2
   1   8 -13  362.81   97.38   3
  -1   8  12   97.77   53.00   2
   1   8 -12   83.00   26.34   7
   1   8 -12  121.50   79.66   3
   1  -8  12  115.84   64.56   2
   1  -8  12   82.41   18.96   1
   1  -8  12  199.34   75.98   6
  -1  -8 -12  173.71   84.16   8
  -1  -8 -11 2908.50  231.26   8
  -1   8  11 3009.66  209.31   2
   1  -8  11 2851.62  214.96   6
   1  -8  11 2636.10  208.05   2
   1   8 -11 2795.09  134.65   7
   1  -8  11 2594.07  111.10   1
   1   8 -11 2859.96  231.26   3
   1   8 -10  313.44   87.11   3
  -1  -8 -10  301.12   86.05   8
   1  -8  10  315.73   85.30   6
  -1   8  10  360.24   78.55   2
   1  -8  10  322.63   82.38   2
   1  -8  10  384.63   47.92   1
   1   8 -10  273.53   43.84   7
  -1   8   9 7120.32  300.26   2
   1  -8   9 7682.28  324.13   2
   1  -8   9 7276.19  309.76   6
   1   8  -9 7006.52  336.63   3
  -1  -8  -9 7403.47  339.74   8
   1   8  -9 7518.76  208.60   7
   1  -8   8 1511.28  139.71   6
  -1   8   8 1500.24  135.48   2
   1   8  -8 1539.41  158.76   3
  -1  -8  -8 1334.69  149.54   8
   1   8  -8 1499.34   91.95   7
  -1  -8  -713595.88  421.89   8
   1   8  -713576.43  270.33   7
   1  -8   713351.76  387.17   6
  -1   8   713844.82  388.76   2
   1   8  -714054.84  432.52   3
   1   8  -6  999.24   75.82   7
   1   8  -6 1016.02  124.74   3
   1  -8   6 1007.03  115.33   6
   1  -8   6  983.26   78.20   5
  -1  -8  -6  919.45  118.53   8
   1  -8   514487.51  274.03   5
  -1  -8  -514603.81  415.59   8
   1   8  -514303.15  434.46   3
   1   8  -514684.38  288.48   7
   1  -8   515360.13  387.38   6
  -1  -8  -4 2310.58  163.89   8
   1   8  -4 2092.06  157.83   3
   1  -8   4 1943.04  143.19   6
   1   8  -4 2186.10  115.95   7
   1  -8   4 2013.28   96.01   5
   1  -8   4 1969.75   62.79   4
   1  -8   310062.67  295.62   6
   1   8  -3 9639.71  327.52   3
  -1   8   3 9790.43  309.48   7
   1   8  -3 9940.49  273.59   2
  -1  -8  -3 9262.74  320.21   8
  -1   8   310122.74  306.12   3
   1  -8   2  391.48   66.76   6
  -1   8   2  392.72   67.20   7
  -1   8   2  322.12   57.67   3
   1   8  -2  286.78   63.32   3
   1  -8   2  398.97   62.52   8
  -1  -8  -2  319.88   65.36   8
  -1  -8  -2  400.12   37.50   5
   1   8  -2  378.88   50.59   2
  -1   8   1 3919.55  184.62   3
  -1  -8  -1 3459.93   93.72   5
   1   8  -1 3713.49  199.60   3
   1  -8   1 3847.69  177.18   6
  -1  -8  -1 3789.61  198.34   8
   1   8  -1 3874.63  144.29   2
   1  -8   1 3534.68  173.30   8
  -1  -8  -1 3380.94   93.93   6
  -1   8   1 3833.39  188.31   7
  -1  -8   0 2227.02   79.95   6
   1   8   0 2466.00  105.45   2
   1   8   0 2549.87  168.15   3
   1  -8   0 2336.15  146.23   8
   1   8   0 2225.94   78.54   6
  -1   8   0 2286.94   72.52   5
  -1  -8   0 2687.23  167.78   8
   1   8   0 2444.14  116.12   4
   1  -8   0 2242.18  138.18   6
  -1   8   0 2331.82  150.82   7
  -1  -8   0 2327.01   74.34   5
  -1  -8   0 2661.67  115.93   4
  -1   8   0 2389.31  144.84   3
   1   8   1 3460.47  139.94   4
   1   8   1 3257.88   90.97   6
   1   8   1 3642.11  115.47   2
  -1   8  -1 3450.59   91.93   5
   1   8   1 3683.42  200.12   3
   1  -8  -1 3489.49  166.22   6
  -1  -8   1 3418.06  107.20   6
  -1   8  -1 3924.95  187.54   7
  -1  -8   1 3723.63  138.34   4
  -1   8  -1 3450.69  177.24   3
   1  -8  -1 3670.99  178.75   8
  -1   8  -2  282.30   53.73   3
   1   8   2  344.34   31.17   6
  -1  -8   2  402.21   51.53   7
  -1   8  -2  353.15   63.12   7
  -1  -8   2  343.58   39.60   6
  -1   8  -2  382.73   36.10   5
   1   8   2  302.01   65.36   3
  -1  -8   2  355.70   45.07   4
   1  -8  -2  279.70   58.59   8
   1   8   2  365.03   50.31   4
   1   8   2  378.07   36.26   2
   1  -8  -2  316.86   55.67   6
   1   8   3 9104.62  171.02   6
   1  -8  -3 9707.87  302.54   8
  -1  -8   3 9724.82  252.34   2
   1   8   310000.12  335.43   3
  -1  -8   3 9006.70  212.23   6
  -1   8  -3 9791.29  299.53   7
   1   8   3 9561.72  250.60   4
  -1   8  -3 9411.77  292.48   3
  -1  -8   3 9678.27  234.85   4
  -1  -8   3 9967.79  246.25   7
   1  -8  -3 9440.87  279.94   6
   1   8   4 1992.85  162.26   3
   1   8   4 2088.86   86.62   2
   1   8   4 2143.97  100.66   5
   1   8   4 2094.77  123.52   4
   1  -8  -4 1950.63  135.77   6
   1  -8  -4 2219.99  156.50   8
  -1   8  -4 1992.02  141.89   7
  -1  -8   4 2113.73  113.24   4
  -1  -8   4 2026.31  126.25   2
  -1  -8   4 2182.53  114.38   7
  -1   8  -4 2051.97  143.39   3
  -1  -8   4 2137.35  113.40   6
   1   8   4 2040.38   90.68   6
   1   8   515377.24  432.15   3
   1   8   514692.25  282.71   5
  -1   8  -514582.01  377.56   7
  -1   8  -514974.38  390.21   3
   1  -8  -515225.06  370.35   6
   1   8   514796.02  265.77   6
   1   8   514560.36  240.21   2
  -1  -8   514707.86  315.59   6
  -1  -8   514930.69  351.35   2
   1  -8  -514936.24  412.08   8
  -1  -8   515067.01  312.07   4
  -1  -8   514976.33  292.84   7
   1   8   514380.98  330.81   4
   1  -8  -6 1215.89  128.77   8
   1   8   6  943.91   78.15   5
   1   8   6 1070.53   79.23   6
  -1  -8   6 1044.23  104.79   2
  -1  -8   6  976.68   76.72   7
  -1   8  -6 1117.26  108.97   7
  -1  -8   6  970.29   91.35   6
  -1   8  -6  810.96   98.04   3
   1   8   6 1057.36   73.17   2
   1   8   712983.65  296.78   6
   1   8   713063.29  275.62   2
  -1  -8   713576.57  381.88   2
  -1  -8   712802.38  277.09   7
  -1   8  -713971.12  378.93   7
  -1  -8   713269.76  345.98   6
  -1   8  -713189.97  397.04   3
   1  -8  -714428.91  434.15   8
  -1  -8   8 1384.36   93.33   7
  -1   8  -8 1559.61  146.12   3
  -1  -8   8 1397.41  138.24   2
   1  -8  -8 1724.22  166.35   8
   1   8   8 1464.03  102.88   2
  -1   8  -8 1537.00  132.78   7
  -1   8  -9 7465.05  289.50   7
  -1  -8   9 6993.64  213.57   7
   1  -8  -9 7335.19  342.47   8
   1   8   9 7047.54  242.55   2
  -1  -8   9 6642.98  302.86   2
  -1   8  -9 7325.03  320.64   3
   1   8  10  381.89   66.23   2
  -1   8 -10  344.66   70.19   7
   1  -8 -10  375.07   97.52   8
  -1   8 -10  347.82   82.87   3
  -1  -8  10  273.40   78.04   2
  -1  -8  11 2489.79  203.46   2
  -1   8 -11 2515.18  204.20   3
   1   8  11 2769.83  174.70   2
   1  -8 -11 2823.49  232.50   8
  -1   8 -11 2523.34  179.07   7
   1  -8 -12  159.73   73.30   8
  -1   8 -12   21.37   43.72   7
   1   8  12  115.69   48.97   2
  -1  -8  12  103.16   65.65   2
  -1   8 -12  174.55   81.83   3
  -1  -8  13  370.77  102.81   2
   1   8  13  450.48   82.92   2
  -1   8 -13  291.23   80.50   3
   1  -8 -13  457.83  119.96   8
  -1   8 -13  159.60   54.32   7
  -1   8 -14  144.40   76.62   3
  -1   8 -14   82.53   40.05   7
  -1  -8  14  189.71   89.67   2
   1  -8 -14  277.09  105.06   8
   1   8  14  202.26   64.24   2
   1  -8 -15  -11.95   80.21   8
  -1   8 -15    6.29   47.92   7
   1   8  15   52.44   46.40   2
  -1  -8  15   94.46   81.98   2
  -1   8 -15   71.10   68.55   3
  -1   8 -16  823.94  153.53   3
   1  -8 -16  452.23  143.66   8
   1   8  16  517.98   97.19   2
  -1  -8  16  490.33  120.19   2
  -1   8 -16  555.65  103.50   7
  -1   8 -17  210.62   95.44   3
   1  -8 -17  108.15   89.36   8
   1   8  17  205.65   72.89   2
  -1   8 -17  156.30   67.19   7
  -1  -8  17  350.24  114.89   2
  -1  -8  18  363.75  118.06   2
   1  -8 -18  317.95  118.08   8
  -1   8 -18  260.00   80.50   7
   1   8  18  394.43   98.05   2
  -1   8 -18  300.28  115.01   3
   1  -8 -19  515.67  148.96   8
  -1   8 -19  595.15  161.26   3
  -1  -8  19  500.42  141.85   2
  -1   8 -19  497.57  106.28   7
   1   8  19  589.84  113.60   2
   1   8  20  232.75   83.63   2
   1  -8 -20  354.92  128.14   8
  -1   8 -20  106.33   64.50   7
  -1   8 -20  263.96  127.62   3
  -1  -8  20  267.97  118.47   2
  -1   8 -21  536.74  153.24   3
   1   8  21  530.62  121.96   2
   1  -8 -21  513.92  153.38   8
  -1  -8  21  606.62  148.39   2
  -1   8 -21  687.62  129.93   7
  -1   8 -22  132.66   65.30   7
  -1   8 -22  206.12  112.56   3
  -1  -8  22  235.95  107.47   2
   1   8  22  262.15   90.93   2
   1  -8 -22   90.10   87.54   8
  -1  -8  23  414.06  137.40   2
   1  -8 -23  526.57  165.55   8
   1   8  23  504.89  125.68   2
  -1   8 -23  528.69  152.76   3
  -1  -8  24  -45.67   75.78   2
  -1   8 -24   83.23  108.36   3
   1   8  24   42.74   62.25   2
   1  -8 -24  113.88   96.35   8
  -1  -8  24  191.60  107.75   6
  -1   8 -25  249.43  117.67   3
  -1  -8  25  241.55  105.15   2
   1   8  25  132.41   75.90   2
   1  -8 -25  252.34  133.65   8
  -1  -8  25  228.28  116.47   6
  -1  -8  26  -22.30   64.78   6
  -1   8 -26  -47.54   87.48   3
   1  -8 -26  125.09  107.24   8
  -1  -8  26   55.03   78.05   2
  -1   8 -27 -108.57  109.74   3
   1  -8 -27  213.09  121.30   8
  -1  -8  27  112.60   95.35   2
  -1  -8  27 -108.19   89.86   6
  -1   9  28 -136.40   87.13   2
   1  -9  27 -136.27   97.08   2
   1  -9  27  410.01  163.40   6
   1   9 -27   58.58  102.40   3
  -1  -9 -27  314.59  138.22   8
  -1   9  27   28.68   61.32   2
  -1  -9 -26   52.11   76.85   8
   1  -9  26  122.59  108.20   2
   1   9 -26 -129.23   95.68   3
  -1   9  26  254.89  118.61   2
   1  -9  26  193.60  101.41   6
  -1   9  25   13.04   57.50   2
  -1  -9 -25    8.70   74.21   8
   1  -9  25   79.27  108.98   6
   1   9 -25   73.37  109.31   3
   1  -9  25  125.24   82.00   2
  -1   9  24  118.97   92.13   2
   1  -9  24  233.92  125.40   6
   1   9 -24   44.44   76.73   3
   1  -9  24  151.10  107.03   2
  -1  -9 -24  157.02  105.62   8
   1   9 -23 -137.08  100.80   3
  -1  -9 -23  145.61   83.82   8
   1  -9  23   73.58   86.80   2
  -1   9  23    9.12   76.87   2
   1  -9  23  113.84   93.32   6
   1   9 -22  201.81  109.10   3
  -1   9  22  168.80   82.23   2
   1  -9  22  187.97   90.07   2
   1  -9  22  202.71  111.64   6
  -1  -9 -22  275.86  131.94   8
   1   9 -21    5.01   71.17   3
  -1  -9 -21   96.90   89.85   8
  -1   9  21  200.03   90.70   2
   1  -9  21  171.35  100.36   2
   1  -9  21  129.85  106.15   6
   1   9 -20  190.07   99.37   3
  -1   9  20  278.77  103.75   2
  -1  -9 -20  351.61  137.40   8
   1  -9  20  378.74  127.48   2
   1  -9  20  234.14  113.35   6
  -1   9  19  185.25   75.67   2
   1   9 -19  485.98  145.96   3
   1  -9  19  323.20  117.66   2
   1  -9  19  220.73  111.97   6
  -1  -9 -19  266.02  113.76   8
   1  -9  18  452.05  137.11   6
  -1   9  18  285.48  100.41   2
  -1  -9 -18  314.49  146.79   8
   1  -9  18  198.07  106.52   2
   1   9 -18   89.58   87.35   3
   1  -9  17 1102.04  176.98   2
  -1   9  17 1118.02  167.73   2
   1   9 -17 1044.84  183.28   3
   1  -9  17 1029.65  177.38   6
  -1  -9 -17 1106.45  185.64   8
   1   9 -16   72.25   90.33   3
   1  -9  16  102.20   85.06   2
   1  -9  16   64.95   88.75   6
   1   9 -16   19.25   23.99   7
  -1   9  16  115.69   72.62   2
  -1  -9 -16   50.52   87.59   8
  -1  -9 -15 1053.14  176.76   8
   1  -9  15 1001.92  164.16   6
  -1   9  15 1182.38  159.42   2
   1   9 -15 1288.77  188.87   3
   1  -9  15 1193.25  174.76   2
   1   9 -15 1164.59  103.58   7
  -1   9  14  475.22  100.62   2
  -1  -9 -14  494.78  124.67   8
   1   9 -14  459.62  128.35   3
   1   9 -14  495.94   66.99   7
   1  -9  14  381.27  110.18   2
   1  -9  14  414.86  114.92   6
  -1   9  13  658.25  115.90   2
   1  -9  13  535.44   48.21   1
   1   9 -13  598.63  129.14   3
  -1  -9 -13  716.16  136.24   8
   1  -9  13  560.76  115.31   6
   1   9 -13  566.87   68.26   7
   1  -9  13  577.02  117.14   2
  -1   9  12  868.42  122.33   2
   1   9 -12  730.59  136.80   3
  -1  -9 -12  815.73  135.96   8
   1  -9  12 1081.13  147.46   2
   1  -9  12  789.36  126.21   6
   1   9 -12  882.86   82.73   7
   1  -9  12  884.72   69.88   1
   1   9 -11  611.53  118.25   3
   1  -9  11  618.29   63.25   1
   1  -9  11  631.44  106.36   6
   1  -9  11  499.88  105.89   2
  -1   9  11  591.30   98.95   2
  -1  -9 -11  709.19  128.92   8
   1   9 -11  636.81   68.43   7
   1   9 -10  667.63   68.96   7
   1   9 -10  637.37  114.79   3
  -1  -9 -10  488.38  106.50   8
  -1   9  10  662.79  101.69   2
   1  -9  10  556.44   99.44   6
  -1   9   9  801.44  107.62   2
   1   9  -9  866.62   76.48   7
   1   9  -9  636.11  113.98   3
   1  -9   9  754.69  109.93   6
  -1  -9  -9  992.21  135.33   8
  -1   9   8 3081.33  195.11   2
   1  -9   8 2916.57  202.90   6
   1   9  -8 2849.80  136.20   7
   1   9  -8 2713.94  207.86   3
  -1  -9  -8 2889.81  216.28   8
   1   9  -7  141.91   36.21   7
  -1   9   7  101.79   46.98   2
  -1  -9  -7  146.19   62.11   8
   1  -9   7  110.20   56.57   6
   1   9  -7   62.91   55.51   3
   1   9  -6 5524.65  279.43   3
   1  -9   6 5215.02  177.24   5
   1  -9   6 5565.31  250.41   6
  -1  -9  -6 5551.53  274.40   8
   1   9  -6 5485.97  191.23   7
   1  -9   5   16.12   37.52   6
   1  -9   5   42.78   21.28   5
  -1  -9  -5   21.90   42.23   8
   1   9  -5   37.01   25.36   7
   1   9  -4 4807.96  248.27   3
  -1   9   4 4652.90  235.04   3
   1  -9   4 4849.45  224.70   6
  -1  -9  -4 4640.23  245.80   8
  -1   9   3 3756.19  206.06   7
   1  -9   3 3176.05  175.31   6
   1   9  -3 3036.09  202.43   3
  -1   9   3 3224.87  187.34   3
  -1  -9  -3 3215.14  203.56   8
   1  -9   2 6647.74  245.74   6
   1   9  -2 6971.13  220.20   2
  -1  -9  -2 7094.34  286.14   8
   1   9  -2 6735.46  293.96   3
  -1   9   2 7742.52  288.16   7
   1  -9   2 6946.63  257.64   8
  -1   9   2 6628.83  266.14   3
   1  -9   1 8516.82  273.24   6
  -1   9   1 8275.80  286.92   3
  -1   9   1 8665.51  298.84   7
  -1  -9  -1 7547.44  134.58   5
  -1  -9  -1 8636.92  314.23   8
   1  -9   1 8923.50  291.08   8
   1   9  -1 8258.59  223.16   2
  -1  -9  -1 7735.35  156.87   6
   1   9  -1 8197.94  315.60   3
   1   9   0  624.01   45.76   6
   1  -9   0  531.26   71.27   6
  -1  -9   0  550.94   33.74   5
   1   9   0  648.76   62.71   4
  -1   9   0  751.34   95.57   7
   1   9   0  707.68   61.84   2
  -1   9   0  553.61   33.30   5
  -1  -9   0  664.52   95.99   8
   1  -9   0  654.02   84.99   8
  -1  -9   0  618.22   47.68   6
  -1  -9   0  598.84   57.10   4
   1   9   0  625.63   95.89   3
  -1   9   0  552.39   79.54   3
  -1  -9   1 8309.50  313.33   8
  -1   9  -1 8669.06  291.31   7
   1  -9  -1 7807.04  257.15   6
   1   9   1 7962.71  188.27   2
  -1  -9   1 7575.58  173.79   6
   1   9   1 8059.46  315.97   3
   1   9   1 7826.22  215.71   4
  -1   9  -1 7555.76  133.40   5
  -1  -9   1 8213.84  207.84   4
   1  -9  -1 8203.19  283.64   8
  -1   9  -1 7845.31  285.39   3
   1   9   1 7548.39  151.83   6
  -1  -9   2 6183.09  172.34   6
   1   9   2 6354.58  277.78   3
  -1   9  -2 7075.23  263.69   7
  -1   9  -2 6410.47  255.13   3
  -1  -9   2 6535.33  189.16   4
   1  -9  -2 6540.44  237.41   6
   1   9   2 6017.24  138.48   6
   1   9   2 6288.84  158.16   2
   1  -9  -2 6472.53  259.32   8
   1   9   2 6206.83  199.62   4
  -1   9  -3 3103.23  179.79   7
   1   9   3 3229.21  150.08   4
   1   9   3 2966.46  103.66   6
  -1   9  -3 2960.39  183.60   3
  -1  -9   3 3345.28  139.51   4
  -1  -9   3 3288.10  134.66   6
   1  -9  -3 3158.45  172.42   6
   1  -9  -3 3099.10  185.94   8
   1   9   3 3151.40  202.93   3
  -1  -9   4 4906.19  186.60   7
  -1  -9   4 4853.63  175.16   4
   1   9   4 4709.73  258.62   3
   1  -9  -4 4747.47  235.75   8
  -1  -9   4 4606.07  172.39   6
   1  -9  -4 5018.76  216.07   6
  -1   9  -4 4715.62  220.28   7
  -1  -9   4 4996.27  199.61   2
   1   9   4 4659.82  140.79   2
   1   9   4 4535.86  139.61   6
   1   9   4 4733.32  188.42   4
  -1   9  -4 4888.77  230.93   3
   1   9   5    7.32   14.19   6
   1   9   5    8.88   14.65   2
   1   9   5    3.70   13.52   5
   1   9   5   42.78   35.23   4
  -1  -9   5   12.68   17.52   7
   1  -9  -5    3.45   39.35   8
  -1  -9   5    8.72   16.80   4
   1   9   5  -35.50   65.28   3
   1  -9  -5   20.60   40.78   6
  -1  -9   5   41.45   28.43   6
  -1   9  -5  -24.63   42.43   7
  -1  -9   5   35.15   33.22   2
  -1   9  -5  -24.38   45.12   3
  -1  -9   6 5172.86  207.24   6
   1   9   6 5199.44  163.07   2
  -1   9  -6 5367.72  254.90   3
  -1  -9   6 5452.69  232.33   2
   1   9   6 5601.74  186.35   5
   1   9   6 5559.80  223.14   4
   1  -9  -6 5406.64  268.52   8
  -1  -9   6 5129.78  186.83   7
   1   9   6 5312.85  178.05   6
  -1   9  -6 5419.69  239.47   7
  -1  -9   7  163.33   58.79   2
   1   9   7  173.02   37.37   6
  -1  -9   7  198.84   53.45   6
  -1   9  -7  167.77   57.75   3
   1  -9  -7  197.29   72.09   8
  -1   9  -7  140.76   51.88   7
   1   9   7  187.45   38.03   2
  -1  -9   7  145.79   35.40   7
  -1  -9   8 3051.48  193.77   2
  -1   9  -8 2878.77  199.93   3
  -1   9  -8 3024.69  187.25   7
   1  -9  -8 2876.48  221.09   8
  -1  -9   8 2937.00  175.76   6
  -1  -9   8 2582.13  135.17   7
   1   9   8 2960.36  145.36   2
   1   9   9  854.47   86.35   2
  -1  -9   9  877.97   80.81   7
   1  -9  -9 1024.45  138.22   8
  -1   9  -9  961.92  116.09   7
  -1   9  -9  730.98  111.81   3
  -1  -9   9  800.90  111.63   2
  -1  -9   9  756.05   97.35   6
  -1   9 -10  601.53   91.79   7
  -1  -9  10  565.40   88.79   6
  -1  -9  10  636.02  104.04   2
  -1   9 -10  682.41  112.88   3
  -1  -9  10  721.43   75.26   7
   1   9  10  640.47   81.65   2
   1  -9 -10  712.88  122.45   8
  -1   9 -11  643.48  117.54   3
  -1  -9  11  574.51  109.23   2
   1  -9 -11  617.02  119.99   8
  -1   9 -11  581.43   94.54   7
   1   9  11  504.23   77.74   2
  -1  -9  11  455.86   85.85   6
  -1  -9  12  770.91  125.06   2
  -1   9 -12  784.35  109.02   7
   1   9  12  964.45  109.80   2
   1  -9 -12  784.33  139.17   8
  -1   9 -12  691.59  121.35   3
  -1   9 -13  564.80  117.93   3
   1   9  13  744.80  102.92   2
  -1   9 -13  508.40   92.15   7
  -1  -9  13  555.66  117.57   2
   1  -9 -13  756.87  140.49   8
   1   9  14  456.01   88.26   2
   1  -9 -14  505.43  132.39   8
  -1   9 -14  378.38  109.26   3
  -1  -9  14  469.15  115.61   2
  -1   9 -14  400.43   89.84   7
  -1   9 -15 1151.66  174.56   3
  -1  -9  15 1431.26  188.49   2
   1   9  15 1219.70  140.81   2
  -1   9 -15 1198.98  143.71   7
   1  -9 -15 1309.67  191.01   8
  -1  -9  16  116.82   90.07   2
  -1   9 -16   30.03   45.88   7
  -1   9 -16   48.12   78.77   3
   1   9  16   48.44   52.19   2
   1  -9 -16   93.29  114.38   8
   1  -9 -17 1005.19  195.46   8
  -1  -9  17 1000.80  170.90   2
  -1   9 -17 1095.87  181.83   3
  -1   9 -17 1004.39  139.33   7
   1   9  17 1360.43  160.49   2
  -1   9 -18  338.82  117.63   3
  -1   9 -18  193.79   74.48   7
   1   9  18  290.12   86.22   2
   1  -9 -18  388.66  131.60   8
  -1  -9  18  279.84  109.20   2
  -1   9 -19  425.72  129.89   3
  -1  -9  19  252.01  107.32   2
  -1   9 -19  307.72   85.02   7
   1  -9 -19  305.94  128.51   8
   1   9  19  371.98   95.56   2
  -1   9 -20  181.34   75.09   7
  -1   9 -20  384.65  127.45   3
   1   9  20  140.14   63.27   2
   1  -9 -20  397.60  133.51   8
  -1  -9  20  400.23  121.97   6
  -1  -9  20  333.48  130.84   2
  -1  -9  21  248.09  109.44   2
   1  -9 -21  146.56  106.13   8
  -1   9 -21   75.80   69.40   3
  -1  -9  21   99.11   82.40   6
  -1   9 -21   82.77   60.09   7
   1   9  21  149.94   76.65   2
  -1   9 -22  241.56   85.72   7
  -1   9 -22  142.41   98.51   3
   1  -9 -22  127.37  102.63   8
  -1  -9  22  153.40   90.56   6
   1   9  22  240.81   92.62   2
  -1  -9  22  152.38   84.52   2
   1  -9 -23   89.32   98.57   8
  -1  -9  23    5.03   65.00   6
  -1   9 -23   40.45   87.17   3
   1   9  23  147.35   74.03   2
  -1  -9  23  -14.81   93.32   2
  -1   9 -24  175.03  115.91   3
   1  -9 -24  216.90  113.99   8
  -1  -9  24  131.69   99.89   2
  -1  -9  24  195.17  110.86   6
  -1   9 -25  104.59  101.37   3
  -1  -9  25   29.64   65.49   2
   1  -9 -25 -119.97  107.40   8
  -1  -9  25   77.73   85.71   6
   1  -9 -26  100.91  113.82   8
  -1   9 -26   97.48  107.50   3
  -1  -9  26  -16.14   65.79   6
  -1  -9  26   -8.19   72.65   2
  -1   9 -27  147.39  104.11   3
  -1  -9  27   71.62   78.34   2
  -1  -9  27  226.74  125.72   6
   1  -9 -27   89.57  101.75   8
   1 -10  27   53.54  105.86   6
  -1  10  27  -44.62   60.37   2
  -1 -10 -27  141.94  119.47   8
   1 -10  26   92.69   91.29   6
  -1  10  26   32.37   83.79   2
   1 -10  26    5.27   75.20   2
  -1 -10 -26   63.91   85.95   8
   1  10 -26   67.74  105.15   3
   1  10 -25  233.03  135.35   3
   1 -10  25   36.00   89.28   6
   1 -10  25    1.95   70.71   2
  -1 -10 -25   36.31   95.83   8
  -1  10  25  -47.19   68.25   2
   1 -10  24  -19.11   88.44   2
   1  10 -24    2.57   72.19   3
   1 -10  24   91.95   70.89   6
  -1 -10 -24  -73.89  102.98   8
  -1  10  24   15.72   60.90   2
  -1  10  23   28.13   61.90   2
  -1 -10 -23  -32.12   93.33   8
   1 -10  23 -144.13   92.39   6
   1  10 -23  -94.30   89.25   3
   1 -10  23   -9.68   62.08   2
   1 -10  22   12.65   62.45   2
  -1  10  22   51.42   59.92   2
  -1 -10 -22   32.75  101.52   8
   1  10 -22  -12.79   81.72   3
   1 -10  22  119.31   80.28   6
  -1 -10 -21  -24.40   73.05   8
   1 -10  21   35.84   85.22   2
   1  10 -21  -56.86   90.07   3
  -1  10  21  -25.36   59.12   2
   1 -10  21  -73.46   81.65   6
  -1  10  20   33.53   55.34   2
   1 -10  20  159.91   94.37   6
  -1 -10 -20  303.18  135.35   8
   1  10 -20  226.70  110.00   3
   1 -10  20  158.13   96.12   2
  -1  10  19  -78.43   64.53   2
   1 -10  19   45.09   82.38   6
  -1 -10 -19  -74.70  104.86   8
   1  10 -19    7.19   74.72   3
   1 -10  19  -48.66   66.99   2
   1 -10  18  412.82  122.48   2
  -1 -10 -18  522.57  150.88   8
   1  10 -18  506.14  145.29   3
  -1  10  18  583.65  129.00   2
   1 -10  18  561.04  140.07   6
   1  10 -17  227.44  112.43   3
   1 -10  17  276.79  114.88   6
   1 -10  17  309.77  109.78   2
  -1  10  17  211.78   86.54   2
  -1 -10 -17  320.09  135.84   8
   1 -10  16 1438.69  198.73   2
  -1  10  16 1759.49  199.75   2
   1  10 -16 1333.79  113.72   7
   1  10 -16 1497.81  218.22   3
  -1 -10 -16 1596.22  224.44   8
   1 -10  16 1590.57  203.00   6
   1  10 -15  201.16   49.73   7
   1 -10  15  365.97  113.35   2
   1  10 -15  178.64  100.56   3
   1 -10  15  241.34  100.73   6
  -1 -10 -15  118.78   87.95   8
  -1  10  15  183.12   81.60   2
   1 -10  14 1550.69  188.04   6
   1 -10  14 1612.77  197.55   2
   1  10 -14 1608.92  120.60   7
  -1 -10 -14 1454.76  200.27   8
  -1  10  14 1873.09  190.97   2
   1  10 -14 1924.88  229.36   3
   1 -10  13 1084.80  155.52   6
  -1  10  13 1192.22  154.05   2
   1  10 -13 1133.75  172.49   3
  -1 -10 -13 1017.29  164.68   8
   1  10 -13 1151.40  101.16   7
   1 -10  13 1121.03  162.51   2
   1  10 -12 2272.01  136.46   7
  -1  10  12 2297.05  198.93   2
  -1 -10 -12 2029.03  216.93   8
   1 -10  12 2083.78  200.09   6
   1  10 -12 2336.68  223.60   3
  -1 -10 -11  594.04  123.86   8
   1 -10  11  448.50   99.68   6
  -1  10  11  522.67   99.73   2
   1  10 -11  469.58  111.67   3
   1  10 -11  492.73   66.12   7
   1 -10  10 2151.38  187.07   6
  -1  10  10 2649.76  198.42   2
   1  10 -10 2418.05  220.53   3
  -1 -10 -10 2473.33  221.86   8
   1  10 -10 2454.21  137.24   7
  -1 -10  -9   91.20   71.15   8
   1 -10   9   70.39   53.22   6
  -1  10   9  126.83   53.42   2
   1  10  -9  166.18   40.84   7
   1  10  -9  131.61   75.36   3
   1  10  -8  554.45   66.24   7
  -1  10   8  439.39   83.45   2
   1 -10   8  523.79   88.10   6
   1  10  -8  630.88  116.07   3
  -1 -10  -8  398.55   90.87   8
  -1 -10  -7  696.80  112.01   8
   1 -10   7  632.72   92.90   6
  -1  10   7  765.79  100.91   2
   1  10  -7  563.01  103.23   3
   1  10  -7  794.17   80.79   7
   1 -10   6  102.45   50.75   6
   1  10  -6   -5.75   84.15   3
   1 -10   6  101.16   28.50   5
   1  10  -6  116.41   33.33   7
  -1 -10  -6   59.89   58.44   8
   1  10  -5 4478.80  257.41   3
   1 -10   5 3939.22   86.71   4
  -1 -10  -5 4718.19  262.63   8
   1 -10   5 4099.26  144.34   5
   1 -10   5 5022.50  240.16   6
   1  10  -5 4713.36  194.48   7
  -1 -10  -4 3735.71  227.70   8
  -1  10   4 3333.22  210.09   3
   1  10  -4 3468.14  226.09   3
   1 -10   4 3628.99  200.57   6
  -1  10   3 3258.51  203.55   7
  -1  10   3 2975.63  190.71   3
   1 -10   3 3220.15  190.88   8
  -1 -10  -3 2958.87  210.02   8
   1  10  -3 2905.63  203.69   3
   1 -10   3 3188.30  185.53   6
  -1 -10  -212695.19  216.37   6
  -1 -10  -213623.80  423.66   8
   1 -10   214557.13  396.38   8
   1  10  -214180.56  442.63   3
   1 -10   214178.66  378.01   6
  -1  10   214100.47  410.97   3
  -1  10   214126.98  411.21   7
  -1  10   1  683.29   99.02   3
   1 -10   1  675.37   96.21   8
  -1  10   1  495.88   29.94   5
  -1 -10  -1  509.95   46.58   6
   1 -10   1  564.33   82.62   6
   1  10  -1  565.96  102.78   3
  -1 -10  -1  594.67  101.63   8
   1  10  -1  706.26   70.53   2
   1  10   017602.88  484.61   3
  -1  10   017972.53  442.29   3
   1  10   015770.04  247.09   6
  -1 -10   018234.14  480.93   8
  -1 -10   014232.63  149.39   5
   1  10   016887.77  318.08   4
  -1  10   017434.54  448.14   7
   1  10   016383.85  312.32   2
   1 -10   016865.47  401.60   6
   1 -10   017314.61  436.29   8
  -1 -10   016086.44  254.63   6
  -1 -10   1  532.09   51.23   6
   1 -10  -1 1004.05  119.08   8
  -1 -10   1  529.29   31.12   5
  -1 -10   1  591.62   57.83   4
   1 -10  -1  679.81   88.18   6
   1  10   1  600.22  103.75   3
  -1  10  -1  678.26   97.43   3
  -1 -10   1  711.50  114.47   8
   1  10   1  649.21   60.19   2
   1  10   1  612.72   65.10   4
   1  10   1  560.74   47.07   6
  -1  10  -1  887.31  111.45   7
   1 -10  -214293.55  398.94   8
  -1  10  -213923.08  390.36   7
   1  10   212800.54  220.61   6
  -1 -10   213910.58  281.97   4
  -1 -10   213030.30  261.78   6
   1 -10  -214029.51  364.55   6
   1  10   213266.48  298.02   4
   1  10   214038.39  432.69   3
  -1  10  -213452.36  391.68   3
   1  10   212939.69  247.00   2
  -1 -10   3 2840.89  133.49   6
   1 -10  -3 3315.74  201.82   8
  -1  10  -3 3313.35  192.70   7
  -1 -10   3 2954.47  132.81   4
   1 -10  -3 3198.20  177.71   6
   1  10   3 3144.15  153.85   4
   1  10   3 2640.91  103.14   6
   1  10   3 2855.84  204.19   3
  -1  10  -3 2938.75  195.64   3
   1 -10  -4 3695.63  222.10   8
   1  10   4 3826.85  237.36   3
  -1 -10   4 3610.71  158.62   6
   1 -10  -4 3503.45  188.33   6
  -1 -10   4 3607.23  152.31   4
   1  10   4 3549.61  168.85   4
   1  10   4 3562.23  128.43   6
  -1  10  -4 3143.10  206.69   3
  -1  10  -4 3623.62  204.82   7
   1  10   5 4108.36  262.84   3
  -1  10  -5 4540.55  240.12   3
  -1  10  -5 5143.72  245.63   7
  -1 -10   5 4683.22  180.31   4
   1  10   5 4767.48  158.31   5
  -1 -10   5 4671.23  211.81   2
   1 -10  -5 4865.03  255.23   8
   1  10   5 4641.89  200.45   4
   1  10   5 4444.35  154.99   6
  -1 -10   5 4553.20  188.52   6
   1  10   5 4381.30  149.00   2
   1 -10  -5 4436.36  219.01   6
   1  10   6  150.25   33.73   5
   1 -10  -6  130.99   61.17   8
  -1 -10   6   85.58   38.66   6
   1  10   6  112.32   26.65   2
   1  10   6   89.00   43.79   4
  -1  10  -6   95.98   46.99   7
  -1  10  -6   36.17   45.45   3
   1 -10  -6   67.02   38.27   6
   1  10   6  152.18   33.34   6
  -1 -10   6  118.10   49.84   2
   1  10   7  662.43   70.29   6
   1  10   7  720.62   89.58   4
  -1 -10   7  745.28   98.66   2
  -1  10  -7  617.62   92.15   7
  -1  10  -7  643.51  103.48   3
   1 -10  -7  856.36  124.35   8
   1  10   7  754.64   70.24   2
  -1 -10   7  778.81   88.91   6
  -1 -10   8  607.25   97.68   2
  -1  10  -8  386.30   74.46   7
  -1 -10   8  462.46   75.21   6
   1 -10  -8  426.99   99.06   8
  -1  10  -8  432.25   90.54   3
   1  10   8  515.61   63.41   2
  -1 -10   9  162.11   54.59   6
   1  10   9  185.99   45.53   2
   1 -10  -9  176.31   82.25   8
  -1  10  -9   66.93   48.60   7
  -1  10  -9   78.14   56.88   3
  -1 -10   9  139.88   68.52   2
   1 -10 -10 2580.81  223.72   8
  -1 -10  10 2452.28  180.64   6
  -1 -10  10 2267.37  192.85   2
   1  10  10 2313.42  148.54   2
  -1  10 -10 2448.32  204.72   3
  -1  10 -10 2469.52  187.77   7
   1 -10 -11  690.03  137.42   8
  -1  10 -11  604.52  113.34   3
  -1 -10  11  438.61   87.66   6
  -1  10 -11  482.71   91.47   7
  -1 -10  11  521.67  104.05   2
   1  10  11  541.35   81.67   2
  -1  10 -12 2152.18  205.60   3
  -1 -10  12 2106.26  188.72   6
  -1  10 -12 2037.02  174.53   7
   1  10  12 2424.40  173.02   2
   1 -10 -12 2347.87  230.61   8
  -1 -10  12 2083.04  200.42   2
   1  10  13 1011.62  121.14   2
  -1 -10  13 1102.92  158.38   2
  -1 -10  13 1292.97  155.10   6
  -1  10 -13 1181.48  168.94   3
  -1  10 -13 1143.89  138.62   7
   1 -10 -13 1224.15  178.83   8
  -1  10 -14 1674.99  200.69   3
  -1 -10  14 1329.78  170.88   6
   1  10  14 1675.45  156.49   2
  -1 -10  14 1672.28  197.40   2
   1 -10 -14 1463.79  207.08   8
  -1  10 -14 1737.58  169.65   7
   1 -10 -15  236.03  109.21   8
  -1 -10  15  161.35   89.51   6
  -1 -10  15  187.78   82.81   2
  -1  10 -15  145.85   65.35   7
   1  10  15  251.82   74.66   2
  -1  10 -15  202.35   93.83   3
  -1 -10  16 1499.40  201.05   2
  -1  10 -16 1448.90  163.15   7
  -1  10 -16 1603.37  214.90   3
  -1 -10  16 1541.86  190.64   6
   1  10  16 1542.94  164.45   2
   1 -10 -16 1714.05  232.55   8
  -1  10 -17  187.02  101.67   3
  -1 -10  17  213.36   89.99   6
  -1  10 -17   99.15   60.05   7
   1 -10 -17  304.72  121.64   8
  -1 -10  17  288.67  109.13   2
   1  10  17  235.13   76.95   2
   1  10  18  570.55  111.35   2
  -1 -10  18  592.91  136.43   6
  -1  10 -18  440.38  128.34   3
   1 -10 -18  322.97  124.07   8
  -1 -10  18  607.71  147.02   2
  -1  10 -18  622.31  113.65   7
  -1  10 -19  -15.74   74.52   3
  -1 -10  19   -0.58   69.90   2
   1  10  19   57.52   56.09   2
   1 -10 -19   61.64   92.21   8
  -1  10 -19   36.72   48.32   7
  -1 -10  19  -15.90   68.50   6
  -1 -10  20    8.91   73.69   2
   1 -10 -20  106.51   92.50   8
  -1 -10  20  205.34  105.32   6
   1  10  20   29.16   41.77   2
  -1  10 -20  107.62   57.14   7
  -1  10 -20   52.78   73.26   3
  -1 -10  21   28.32   78.69   2
   1 -10 -21 -147.42  109.43   8
  -1  10 -21 -179.88  103.30   3
  -1  10 -21   29.82   43.41   7
   1  10  21   89.78   61.99   2
  -1 -10  21  -41.96   71.47   6
   1  10  22   54.68   49.88   2
   1 -10 -22   61.72   98.95   8
  -1  10 -22   25.05   85.47   3
  -1 -10  22    8.77   59.40   6
  -1 -10  22  221.52  116.08   2
  -1 -10  23  -83.36   93.62   2
  -1 -10  23   36.27   83.61   6
  -1  10 -23 -151.02  102.35   3
   1 -10 -23  -75.36  103.03   8
   1 -10 -24 -107.01  106.92   8
  -1 -10  24  145.00  111.30   6
  -1 -10  24   -4.44   77.00   2
  -1  10 -24 -262.89  125.06   3
  -1 -10  25  -42.05   69.00   6
   1 -10 -25   71.59   84.04   8
  -1  10 -25  -11.14   87.27   3
  -1 -10  25   68.45   74.81   2
  -1 -10  26   92.19   77.79   2
  -1  10 -26  -50.97   91.06   3
   1 -10 -26   52.31   71.47   8
  -1 -10  26   86.81   81.14   6
  -1 -10  27   -2.05   64.58   6
  -1  10 -27   24.39   68.04   3
   1 -11  26  -76.58   78.02   6
  -1  11  26   77.01   73.64   2
  -1 -11 -26   -5.06   85.92   8
   1 -11  25  114.33   94.95   6
   1 -11  25  298.90  133.55   2
  -1 -11 -25   50.20  112.04   8
  -1  11  25  -51.53   67.97   2
   1  11 -25  138.37   99.70   3
   1 -11  24  191.92  101.42   2
   1 -11  24   46.03   77.09   6
  -1  11  24   -0.35   84.38   2
   1  11 -24   95.68  116.04   3
  -1 -11 -24   55.23   86.51   8
   1 -11  23   29.21   80.59   2
   1 -11  23  -38.04   69.73   6
  -1 -11 -23   86.16   98.98   8
   1  11 -23  122.46   98.35   3
  -1  11  23  -44.46   65.47   2
   1 -11  22   69.20   77.27   6
  -1 -11 -22  188.08  120.93   8
  -1  11  22  159.53   80.58   2
   1 -11  22   99.56   89.44   2
   1  11 -22  266.39  127.68   3
   1 -11  21  131.03  103.63   2
  -1  11  21  113.89   74.13   2
  -1 -11 -21  370.48  150.75   8
   1 -11  21  100.23   81.54   6
   1  11 -21   87.29   82.80   3
   1 -11  20  169.30   98.63   6
   1  11 -20  234.52  110.30   3
  -1 -11 -20  303.33  131.11   8
  -1  11  20  213.78   94.36   2
   1 -11  20  168.36   99.11   2
  -1 -11 -19  344.44  135.46   8
   1 -11  19  206.32  102.87   2
  -1  11  19   96.39   73.40   2
   1 -11  19  282.60  111.85   6
   1  11 -19  313.79  135.75   3
  -1 -11 -18  276.64  130.84   8
   1 -11  18  136.96   94.85   2
   1  11 -18   62.01   85.74   3
  -1  11  18  187.92   88.99   2
   1 -11  18  185.67   85.40   6
  -1 -11 -17  452.85  136.44   8
   1 -11  17  552.73  132.26   6
  -1  11  17  598.98  126.18   2
   1 -11  17  521.35  128.58   2
   1  11 -17  562.29  155.67   3
  -1 -11 -16  370.68  120.94   8
   1 -11  16  414.67  125.72   2
   1 -11  16  246.12  103.11   6
   1  11 -16  429.53  135.56   3
  -1  11  16  316.81   97.40   2
   1  11 -15  520.74  133.07   3
   1 -11  15  704.35  141.74   6
  -1  11  15  368.54   95.20   2
  -1 -11 -15  529.73  146.32   8
   1  11 -15  626.27   79.53   7
   1  11 -14  597.46   78.49   7
   1  11 -14  481.08  119.37   3
  -1  11  14  673.68  122.32   2
   1 -11  14  766.92  139.47   6
  -1 -11 -14  849.80  164.21   8
   1 -11  13  125.31   76.84   6
   1  11 -13   64.79   81.19   3
  -1  11  13  129.09   64.70   2
  -1 -11 -13   81.84   75.58   8
   1  11 -13  141.56   40.27   7
   1 -11  12  963.97  139.42   6
   1  11 -12 1552.93  118.17   7
   1  11 -12 1386.02  182.36   3
  -1 -11 -12 1684.94  203.92   8
  -1  11  12 1240.36  154.32   2
   1 -11  11  273.08   82.19   6
   1  11 -11  412.89   63.51   7
   1  11 -11  358.41  108.64   3
  -1  11  11  404.44   99.10   2
  -1 -11 -11  451.47  118.73   8
   1  11 -10 1259.83  172.24   3
  -1  11  10 1122.64  137.27   2
   1 -11  10 1250.51  150.63   6
   1  11 -10 1216.32  104.63   7
  -1 -11 -10 1168.35  167.22   8
   1  11  -9  285.59  102.57   3
  -1 -11  -9  268.56   91.95   8
   1  11  -9  247.21   52.90   7
   1 -11   9  340.98   89.34   6
  -1  11   9  281.13   73.51   2
  -1  11   8 2579.52  187.60   2
   1 -11   8 2811.70  203.21   6
   1  11  -8 3149.16  242.90   3
   1  11  -8 2858.50  158.04   7
  -1 -11  -8 2902.40  233.56   8
   1 -11   7  795.02  113.80   6
   1  11  -7  636.24   77.60   7
  -1 -11  -7  567.16  115.24   8
   1  11  -7  539.88  108.85   3
  -1  11   7  603.30   96.07   2
   1  11  -6 2519.07  151.40   7
   1 -11   6 2508.07  186.90   6
   1  11  -6 2492.69  207.28   3
   1 -11   6 2172.56   72.47   4
  -1 -11  -6 2153.81  197.51   8
   1 -11   6 2432.40  118.67   5
   1  11  -5   49.77   71.78   3
   1 -11   5  176.65   60.69   6
   1  11  -4 2688.34  211.42   3
   1 -11   4 2887.76  191.45   6
  -1  11   4 2656.21  199.22   3
  -1 -11  -4 3229.07  223.40   8
   1 -11   4 2709.44  186.63   8
   1 -11   3 2927.69  199.57   8
   1  11  -3 2469.25  203.53   3
  -1 -11  -3 3023.28  215.96   8
  -1  11   3 2922.68  203.57   3
   1 -11   3 3011.59  191.43   6
  -1  11   2  956.29  123.27   3
  -1  11   2 1109.71  128.51   7
  -1 -11  -2 1008.97  129.58   8
  -1  11   2  749.97   36.68   5
   1 -11   2 1017.18  110.75   6
   1 -11   2 1209.20  129.67   8
  -1  11   2  861.29   41.56   4
  -1 -11  -2  973.77   65.21   6
   1  11  -2 1133.35  142.11   3
   1 -11   1 5525.47  261.12   8
  -1  11   1 5755.60  269.73   7
  -1 -11  -1 4802.39  144.94   6
  -1  11   1 5293.93  267.39   3
   1 -11   1 5276.14  236.96   6
  -1 -11  -1 5468.02  282.48   8
   1  11  -1 5595.44  292.05   3
   1  11   0  425.87   56.37   2
  -1 -11   0  479.72   97.61   8
   1 -11   0  369.84   70.56   6
   1  11   0  502.01   61.01   4
  -1  11   0  383.00   80.16   3
  -1  11   0  638.47  101.32   7
   1  11   0  351.97   40.96   6
   1 -11   0  463.25   90.02   8
   1  11   0  330.54   99.81   3
  -1 -11   0  405.27   45.97   6
   1  11   1 5287.64  281.45   3
  -1  11  -1 5677.68  268.59   3
   1  11   1 5192.85  176.75   2
  -1 -11   1 5430.12  171.85   4
   1  11   1 4955.15  145.15   6
  -1 -11   1 5193.11  163.35   6
   1 -11  -1 5494.69  234.65   6
  -1  11  -1 5337.65  260.43   7
   1  11   1 5309.46  189.97   4
  -1 -11   1 5443.78  285.23   8
   1 -11  -1 5325.56  257.18   8
  -1 -11   2 1042.61   80.22   6
  -1  11  -2 1277.15  133.18   7
   1  11   2 1006.99   75.01   2
   1  11   2  951.21  132.31   3
   1 -11  -2 1152.76  130.74   8
  -1  11  -2 1000.05  121.28   3
  -1 -11   2 1014.16   77.07   4
  -1 -11   2 1174.28  142.65   8
   1  11   2  791.60   60.02   6
  -1 -11   2  825.61   38.91   5
   1 -11  -2 1157.45  112.78   6
   1  11   2  975.95   87.03   4
   1  11   3 2748.80  111.42   6
   1 -11  -3 2877.10  199.54   8
  -1 -11   3 2764.34  136.16   6
  -1 -11   3 2834.62  131.59   4
   1 -11  -3 2838.13  171.05   6
  -1  11  -3 3055.59  193.52   7
   1  11   3 2827.94  213.01   3
   1  11   3 2885.12  122.38   2
   1  11   3 2703.12  145.74   4
  -1  11  -3 3075.03  203.29   3
   1  11   4 2536.28  112.60   6
   1 -11  -4 2802.05  173.19   6
  -1 -11   4 2547.14  129.23   4
  -1  11  -4 2645.51  194.85   3
   1  11   4 2579.82  147.74   4
  -1  11  -4 2760.04  183.94   7
   1 -11  -4 2437.41  190.14   8
  -1 -11   4 2399.29  135.42   6
   1  11   4 2367.85  207.19   3
  -1 -11   5  188.70   48.01   6
  -1  11  -5  108.36   52.94   3
  -1 -11   5  184.02   39.14   4
  -1  11  -5  238.13   68.79   7
   1  11   5  207.63   36.83   6
   1  11   5  239.40   52.76   4
   1  11   5  182.84   34.34   2
   1 -11  -5  160.25   68.61   8
   1  11   5   35.87   69.90   3
   1 -11  -5  132.91   48.41   6
  -1 -11   6 2298.10  148.78   6
   1 -11  -6 2310.70  193.76   8
  -1 -11   6 2615.22  173.21   2
   1  11   6 2300.56  117.64   5
   1 -11  -6 2372.15  167.83   6
  -1  11  -6 2078.35  179.55   3
  -1  11  -6 2230.03  172.26   7
   1  11   6 2278.61  122.13   6
   1  11   6 2345.31  151.65   4
   1  11   6 2346.85  118.70   2
   1  11   7  526.49   60.19   2
  -1  11  -7  616.67   93.64   7
  -1  11  -7  620.14  108.50   3
   1  11   7  619.26   85.17   4
  -1 -11   7  638.68   98.92   2
  -1 -11   7  785.89   94.81   6
   1 -11  -7  618.14  112.39   8
  -1 -11   8 2844.86  200.08   2
  -1  11  -8 2733.64  195.02   7
   1  11   8 2922.97  188.42   4
  -1 -11   8 2702.22  173.17   6
  -1  11  -8 3119.28  224.82   3
   1  11   8 2857.40  145.80   2
   1 -11  -8 3106.42  236.67   8
   1  11   9  367.65   78.71   4
   1 -11  -9  380.15  108.49   8
  -1 -11   9  367.06   81.05   6
   1  11   9  299.94   54.93   2
  -1 -11   9  299.60   83.40   2
  -1  11  -9  271.09   68.06   7
  -1  11  -9  296.66   93.38   3
  -1 -11  10 1214.80  134.72   6
   1  11  10 1068.87  103.30   2
  -1  11 -10 1289.69  136.53   7
   1 -11 -10 1293.56  168.87   8
  -1 -11  10 1467.80  158.50   2
  -1  11 -10 1294.03  156.37   3
   1 -11 -11  285.50  104.19   8
  -1  11 -11  347.80   82.12   7
  -1 -11  11  418.74   88.99   6
   1  11  11  354.92   66.57   2
  -1 -11  11  432.07  100.52   2
  -1  11 -11  265.97   88.31   3
  -1  11 -12 1247.64  146.28   7
   1 -11 -12 1387.98  185.30   8
   1  11  12 1323.00  128.37   2
  -1 -11  12 1218.18  144.86   6
  -1  11 -12 1142.11  158.95   3
  -1 -11  12 1345.32  165.53   2
   1 -11 -13  122.94   83.87   8
  -1 -11  13  141.93   76.99   6
  -1  11 -13  124.20   54.44   7
  -1  11 -13  100.15   67.11   3
   1  11  13  140.98   52.69   2
  -1 -11  13  146.26   75.86   2
   1 -11 -14  428.99  124.01   8
  -1 -11  14  759.32  127.23   6
  -1 -11  14  765.49  139.22   2
  -1  11 -14  648.22  109.94   7
  -1  11 -14  636.58  134.48   3
   1  11  14  652.28  102.13   2
   1  11  15  614.49  102.70   2
  -1  11 -15  645.21  137.66   3
  -1 -11  15  424.10  107.05   6
  -1 -11  15  627.20  129.74   2
  -1  11 -15  474.79   99.68   7
   1 -11 -15  569.54  147.59   8
  -1 -11  16  316.81  102.70   2
  -1 -11  16  313.38   97.15   6
  -1  11 -16  199.06   93.65   3
   1  11  16  372.24   90.52   2
   1 -11 -16  342.12  117.44   8
  -1  11 -16  276.69   76.00   7
  -1 -11  17  493.05  128.93   6
   1 -11 -17  569.07  166.37   8
   1  11  17  577.58  108.16   2
  -1  11 -17  460.42  104.45   7
  -1 -11  17  426.65  125.40   2
  -1  11 -17  575.96  139.73   3
  -1  11 -18  137.28   87.54   3
  -1 -11  18  172.00   89.25   2
   1  11  18  167.57   68.37   2
  -1  11 -18  103.79   60.69   7
  -1 -11  18  232.71   99.69   6
   1 -11 -18  321.91  133.96   8
   1 -11 -19  352.68  138.96   8
  -1  11 -19  234.19  104.90   3
   1  11  19  227.27   76.04   2
  -1 -11  19  460.11  127.36   6
  -1 -11  19  295.41  110.57   2
  -1  11 -19  115.86   64.00   7
   1  11  20  212.37   76.34   2
  -1 -11  20  271.21  114.06   2
  -1  11 -20  321.89  125.25   3
   1 -11 -20   87.86   86.93   8
  -1 -11  20  504.15  140.78   6
  -1  11 -20  208.29   77.94   7
  -1 -11  21   73.86   78.82   2
  -1  11 -21  222.75  115.18   3
   1 -11 -21  231.27  120.97   8
  -1 -11  21  138.28   99.06   6
  -1 -11  22  219.99  100.67   6
  -1  11 -22  121.78   96.58   3
  -1 -11  22  207.33  105.47   2
   1 -11 -22  114.81  104.17   8
  -1 -11  23  -31.58   76.46   2
  -1  11 -23   26.25   82.26   3
   1 -11 -23  -90.02  101.83   8
  -1 -11  23   78.41   84.71   6
  -1 -11  24  340.97  137.75   6
  -1 -11  24   39.67   86.12   2
   1 -11 -24  149.59  121.39   8
  -1  11 -24 -152.31  109.12   3
  -1 -11  25   85.93  100.54   2
  -1  11 -25   70.86   90.72   3
   1 -11 -25   23.42   75.49   8
  -1 -11  25  127.70  104.98   6
  -1  11 -26  136.21   98.55   3
  -1 -11  26   -6.02   74.32   6
  -1 -11  26   -4.09   60.71   2
   1 -11 -26   40.07   82.57   8
   1 -12  26 -164.82  100.75   6
   1 -12  25   -0.41   75.14   6
  -1 -12 -25  142.77  109.36   8
   1  12 -25  138.03  113.35   3
   1  12 -24  151.74  121.96   3
  -1 -12 -24  248.68  146.65   8
  -1  12  24  125.15   98.95   2
   1 -12  24  123.99  101.99   6
   1  12 -23  221.47  133.76   3
   1 -12  23   79.49  100.46   6
  -1 -12 -23 -127.21  112.41   8
  -1  12  23  218.79   95.58   2
  -1 -12 -22  180.61  135.75   8
  -1  12  22   58.43   78.87   2
   1  12 -22  396.30  160.10   3
   1 -12  22  125.06  102.63   6
   1 -12  21  310.29  121.34   6
   1  12 -21  429.65  159.72   3
  -1 -12 -21  433.01  155.64   8
  -1  12  21  343.49  114.77   2
   1 -12  20  183.24  103.89   6
   1  12 -20  236.19  121.96   3
  -1 -12 -20  241.68  124.62   8
  -1  12  20   67.18   68.99   2
  -1  12  19  339.46  109.88   2
  -1 -12 -19  509.24  160.27   8
   1  12 -19  183.81  111.62   3
   1 -12  19  450.16  137.31   6
  -1 -12 -18 -111.79   92.62   8
  -1  12  18  123.36   73.55   2
   1  12 -18  110.23   83.49   3
   1 -12  18  112.67   82.02   6
  -1  12  17  131.98   73.32   2
   1 -12  17  171.17  106.49   6
  -1 -12 -17   54.21   81.36   8
   1  12 -17  228.22  120.39   3
  -1 -12 -16   68.30   85.64   8
   1 -12  16  141.89   85.38   6
  -1  12  16  170.36   75.77   2
   1  12 -16    3.19   90.58   3
  -1  12  15  -13.96   47.52   2
   1 -12  15   33.53   55.89   6
  -1 -12 -15  -30.65   74.08   8
   1  12 -15  128.45   83.52   3
   1 -12  14   18.75   68.66   6
  -1 -12 -14   42.93   75.03   8
  -1  12  14   11.67   46.68   2
   1  12 -14   37.01   81.19   3
   1  12 -14   38.21   25.30   7
  -1 -12 -13  465.65  124.90   8
  -1  12  13  548.94  110.10   2
   1  12 -13  388.57  119.35   3
   1 -12  13  450.38  111.56   6
   1  12 -13  484.81   74.38   7
  -1  12  12  391.87   92.93   2
   1  12 -12  424.50  117.89   3
   1  12 -12  323.49   60.01   7
  -1 -12 -12  275.27  109.93   8
   1 -12  12  423.60  104.45   6
   1 -12  11  886.30  137.70   6
  -1  12  11 1098.85  141.35   2
  -1 -12 -11  975.63  169.88   8
   1  12 -11  999.63  157.96   3
   1  12 -11 1001.28  100.57   7
   1 -12  10  472.29  101.49   6
  -1 -12 -10  470.52  116.27   8
   1  12 -10  495.35   73.73   7
   1  12 -10  428.62  120.27   3
  -1  12  10  580.91  109.00   2
   1  12  -9 2870.21  167.25   7
  -1  12   9 2787.80  205.13   2
   1 -12   9 2603.62  207.73   6
   1  12  -9 2508.85  229.14   3
  -1 -12  -9 2934.93  247.26   8
  -1 -12  -8  606.67  126.29   8
   1 -12   8  632.41  111.71   6
  -1  12   8  701.92  110.05   2
   1  12  -8  552.32   78.77   7
   1  12  -8  370.30  106.00   3
   1 -12   7 6506.57  206.26   5
  -1 -12  -7 7738.43  372.04   8
   1  12  -7 7411.64  274.06   7
   1 -12   7 7621.43  330.09   6
   1  12  -7 6922.89  359.76   3
  -1  12   7 7566.29  323.06   2
   1  12  -6  337.16   91.35   3
   1 -12   6  362.34   92.01   6
  -1 -12  -6  479.83  110.64   8
   1  12  -5 4880.69  295.56   3
  -1 -12  -5 5763.96  312.67   8
   1 -12   5 5182.07  266.50   6
  -1  12   4  460.07   93.17   3
   1  12  -4  457.28  102.51   3
   1 -12   4  601.85  103.61   8
   1 -12   4  548.50   94.23   6
  -1 -12  -4  606.92  117.89   8
  -1 -12  -3 3721.90  247.61   8
  -1  12   3 3055.88   97.64   4
   1 -12   3 3408.58  220.10   8
  -1  12   3 2796.09   80.17   5
   1 -12   3 3718.50  213.17   6
   1  12  -3 3702.53  255.13   3
  -1  12   3 3556.22  238.69   3
   1 -12   2   90.58   49.40   6
   1  12  -2  188.76   82.55   3
  -1  12   2   71.20   56.83   3
  -1 -12  -2  120.65   27.43   6
   1 -12   2  139.73   66.02   8
  -1 -12  -2  223.75   82.93   8
  -1  12   2  137.80   70.97   7
  -1 -12  -1 3700.27  245.05   8
  -1  12   1 3533.20  225.76   7
  -1  12   1 3352.20  219.94   3
   1 -12   1 3532.93  204.33   6
   1 -12   1 3729.44  228.19   8
   1  12  -1 3655.92  253.29   3
  -1 -12  -1 3114.93  123.89   6
  -1 -12   0    1.17   23.54   6
   1 -12   0   71.70   48.07   6
  -1  12   0   48.91   54.75   3
  -1  12   0   16.67   60.56   7
   1 -12   0  101.12   69.43   8
   1  12   0   47.30   72.99   3
  -1 -12   0   87.24   74.81   8
   1  12   1 3330.72  126.28   6
   1  12   1 3502.91  155.32   2
  -1  12  -1 3983.96  231.94   7
  -1 -12   1 3282.95  136.85   6
  -1 -12   1 4247.10  262.97   8
   1  12   1 3621.26  247.48   3
   1  12   1 3358.55  152.89   4
   1 -12  -1 3551.15  226.69   8
  -1  12  -1 3359.13  220.81   3
   1 -12  -1 3573.70  200.69   6
   1  12   2  124.11   62.76   3
   1 -12  -2   90.09   44.07   6
  -1 -12   2  112.54   32.30   6
   1  12   2  106.28   26.32   6
  -1  12  -2  259.60   74.43   7
  -1 -12   2  211.40   79.49   8
   1 -12  -2  298.61   82.92   8
  -1 -12   2   84.77   24.55   4
  -1  12  -2  172.27   75.31   3
   1  12   2  144.23   33.11   2
   1  12   2  114.97   34.88   4
   1  12   3 3297.72  246.84   3
   1  12   3 3122.29  158.63   4
  -1  12  -3 3474.90  213.30   7
  -1  12  -3 3363.76  223.32   3
  -1 -12   3 3362.78  155.95   6
  -1 -12   3 3333.46  142.12   4
  -1 -12   3 3473.37  243.62   8
   1 -12  -3 3483.14  228.15   8
   1  12   3 3039.25  122.92   6
   1  12   3 3275.29  138.42   2
  -1 -12   3 2873.94   78.25   5
   1 -12  -3 3226.13  190.01   6
   1  12   4  386.02   99.63   3
  -1 -12   4  492.23   69.03   6
   1  12   4  451.42   50.97   6
  -1  12  -4  492.88  100.46   7
   1 -12  -4  663.35  109.55   8
  -1  12  -4  498.11  102.28   3
   1  12   4  547.53   74.52   4
  -1 -12   4  438.93   55.57   4
   1 -12  -4  486.46   84.99   6
  -1  12  -5 5217.13  263.36   7
   1  12   5 4960.87  307.62   3
  -1 -12   5 5498.73  221.75   6
   1  12   5 5384.61  185.94   2
   1 -12  -5 5122.81  246.61   6
  -1  12  -5 4946.86  278.83   3
  -1 -12   5 4888.96  185.43   4
   1 -12  -5 5233.16  286.11   8
   1  12   5 5212.58  220.62   4
   1  12   5 4767.81  168.86   6
  -1 -12   6  519.09   66.27   4
   1  12   6  352.26   52.12   6
   1 -12  -6  393.01   79.49   6
  -1  12  -6  585.71  104.23   7
   1  12   6  375.61   52.73   2
   1  12   6  531.21   83.03   4
   1 -12  -6  456.33  105.31   8
  -1 -12   6  482.01   76.64   6
  -1  12  -6  324.53   92.99   3
  -1 -12   7 7314.86  280.20   6
   1 -12  -7 7703.28  369.06   8
   1  12   7 6644.00  212.26   5
   1  12   7 7209.84  225.81   2
   1  12   7 7373.57  282.12   4
  -1  12  -7 7558.19  321.47   7
  -1  12  -7 7091.86  343.47   3
  -1  12  -8  694.86  113.78   7
   1  12   8  676.39   76.11   2
  -1 -12   8  646.76  104.67   2
   1 -12  -8  827.50  139.49   8
   1  12   8  621.36   97.20   4
  -1 -12   8  608.65   91.80   6
  -1  12  -8  622.36  110.67   3
   1  12   9 2836.25  191.55   4
  -1 -12   9 2636.46  184.30   6
  -1  12  -9 2875.54  209.32   7
  -1 -12   9 2528.43  199.54   2
   1 -12  -9 2927.46  243.05   8
  -1  12  -9 2951.68  232.75   3
   1  12   9 2772.55  154.55   2
  -1  12 -10  546.94  116.87   3
  -1 -12  10  457.31  102.17   2
  -1  12 -10  421.01   95.67   7
   1  12  10  460.43   71.39   2
   1 -12 -10  573.43  125.48   8
   1  12  10  444.67   85.65   4
  -1 -12  10  422.80   81.01   6
   1  12  11 1071.86  109.90   2
   1 -12 -11 1235.37  175.06   8
  -1 -12  11 1019.59  147.23   2
  -1  12 -11  989.36  127.61   7
  -1  12 -11 1011.23  147.75   3
  -1 -12  11 1304.52  146.25   6
   1 -12 -12  321.36  113.58   8
  -1  12 -12  366.31  104.44   3
   1  12  12  364.29   70.99   2
  -1 -12  12  378.83   91.51   6
  -1 -12  12  496.36  118.57   2
  -1  12 -12  292.37   77.71   7
  -1 -12  13  527.49  105.59   6
  -1  12 -13  439.73   91.12   7
  -1  12 -13  394.00  109.37   3
   1  12  13  606.95   94.30   2
  -1 -12  13  607.24  123.25   2
   1 -12 -13  570.47  140.33   8
  -1 -12  14   77.39   65.83   2
  -1  12 -14    1.91   69.45   3
   1  12  14   81.92   46.51   2
  -1  12 -14   45.82   50.12   7
  -1 -12  14   40.42   58.06   6
   1 -12 -14  -22.26   76.76   8
  -1  12 -15   18.11   59.23   3
  -1 -12  15   65.69   65.15   6
   1 -12 -15   -8.41   81.37   8
   1  12  15   77.00   40.07   2
  -1  12 -15   61.55   55.61   7
  -1 -12  15   73.00   70.33   2
  -1 -12  16   80.69   69.82   2
  -1 -12  16   47.23   58.40   6
   1  12  16  164.41   64.00   2
  -1  12 -16  157.31   58.36   7
  -1  12 -16   99.75   76.89   3
   1 -12 -16  229.90  117.39   8
  -1  12 -17  122.35   62.94   7
  -1 -12  17  149.25   92.24   2
  -1  12 -17  300.31  119.32   3
   1  12  17  117.78   57.38   2
   1 -12 -17  163.76  108.64   8
  -1 -12  17  194.72   88.26   6
  -1 -12  18    4.35   68.81   2
   1  12  18  101.75   52.99   2
   1 -12 -18  189.61  119.59   8
  -1  12 -18  197.59  108.29   3
  -1  12 -18   79.74   58.51   7
  -1 -12  18  282.44  103.64   6
  -1  12 -19  254.76   82.80   7
  -1 -12  19  303.80  113.02   6
   1 -12 -19  320.44  139.71   8
  -1 -12  19  133.15   94.75   2
  -1  12 -19  322.31  133.58   3
  -1 -12  20   93.76   83.48   6
  -1  12 -20  362.13  137.40   3
   1 -12 -20   62.79   86.03   8
  -1 -12  20   85.79   84.70   2
  -1 -12  21  271.04  111.61   6
  -1  12 -21  812.65  191.45   3
  -1 -12  21  424.53  133.10   2
   1 -12 -21  472.01  154.98   8
  -1  12 -22  168.77  107.85   3
  -1 -12  22  164.91   99.21   2
   1 -12 -22  -13.31   96.53   8
  -1 -12  22   73.65   76.18   6
  -1 -12  23    0.36  101.30   6
  -1 -12  23  230.14  114.79   2
   1 -12 -23   94.46  113.38   8
  -1 -12  24   61.57   82.68   6
   1 -12 -24  168.26  110.78   8
  -1  12 -24   32.21   93.07   3
  -1 -12  24   30.71   83.65   2
  -1  12 -25  178.50  115.74   3
  -1 -12  25  -61.56   75.66   6
   1 -12 -25  -95.53  100.29   8
  -1 -12  25   38.48   89.60   2
  -1  12 -26  253.22  134.73   3
  -1 -12  26    5.73   86.57   6
   1 -13  25   27.51   57.57   6
   1  13 -25  -46.22   78.03   3
  -1 -13 -25  -53.88   98.28   8
   1  13 -24   61.29   62.15   3
  -1 -13 -24  237.59  136.27   8
   1 -13  24   18.65   89.94   6
  -1  13  23  -34.40   55.98   2
   1  13 -23  145.12  122.89   3
  -1 -13 -23   61.92   84.32   8
   1 -13  23  -28.26   75.47   6
  -1  13  22   87.84   64.34   2
   1 -13  22   90.98   83.39   6
   1  13 -22   -8.79   92.18   3
  -1 -13 -22   29.56   81.86   8
   1  13 -21   22.67   86.27   3
  -1 -13 -21  180.65  123.12   8
  -1  13  21  -94.87   73.26   2
   1 -13  21   22.02   82.79   6
  -1  13  20 -158.88   84.59   2
  -1 -13 -20  290.75  134.77   8
   1 -13  20   98.84  103.04   6
   1  13 -20   40.31   79.87   3
  -1  13  19  137.30   73.04   2
   1  13 -19  103.07  105.58   3
  -1 -13 -19  117.78  102.89   8
   1 -13  19   52.74   69.26   6
   1  13 -18  204.15  108.88   3
   1 -13  18  311.09  115.40   6
  -1 -13 -18  153.45   96.43   8
  -1  13  18   53.69   57.03   2
  -1  13  17  276.68   98.43   2
  -1 -13 -17  260.02  119.74   8
   1  13 -17  296.08  119.40   3
   1 -13  17  445.62  118.23   6
   1  13 -16  156.59  105.41   3
  -1 -13 -16  102.17   96.99   8
  -1  13  16   86.87   66.10   2
   1 -13  16  136.63   88.87   6
  -1  13  15  566.90  121.88   2
   1  13 -15  465.62  134.18   3
  -1 -13 -15  504.75  139.75   8
   1 -13  15  674.94  141.18   6
  -1 -13 -14  148.87   92.35   8
  -1  13  14  148.20   77.86   2
   1 -13  14  214.22   94.57   6
   1  13 -14  229.81  110.36   3
  -1 -13 -13 1200.96  191.46   8
   1  13 -13  967.02  175.75   3
   1  13 -13 1141.85  111.57   7
   1 -13  13 1122.45  161.72   6
  -1  13  13 1142.72  157.98   2
  -1  13  12  329.15   94.79   2
   1  13 -12  322.38  121.32   3
   1  13 -12  285.12   61.41   7
  -1 -13 -12  477.60  137.79   8
   1 -13  12  349.15  103.67   6
  -1 -13 -11 1471.47  201.69   8
   1  13 -11 1435.69  197.20   3
   1 -13  11 1348.51  168.97   6
   1  13 -11 1459.65  128.03   7
  -1  13  11 1374.47  157.75   2
  -1  13  10  323.25   85.92   2
   1  13 -10  333.32  114.25   3
   1 -13  10  261.93   91.70   6
  -1 -13 -10  347.33  114.14   8
   1  13 -10  315.01   66.45   7
  -1 -13  -9  230.09   98.85   8
   1  13  -9  296.49   61.21   7
   1  13  -9  346.96  109.15   3
  -1  13   9  342.11   79.99   2
   1 -13   9  318.55   86.07   6
   1 -13   8  552.42  101.16   6
   1  13  -8  462.81   76.00   7
  -1 -13  -8  384.04  107.50   8
  -1  13   8  453.86   92.94   2
   1  13  -8  291.14   98.19   3
   1 -13   7  861.37  122.30   6
   1  13  -7  756.23  131.32   3
  -1  13   7  684.77  103.63   2
  -1 -13  -7  765.90  135.89   8
   1 -13   6 1342.38  151.55   6
  -1  13   6 1145.25   84.42   5
   1  13  -6 1159.55  162.80   3
  -1 -13  -6 1396.14  169.47   8
   1 -13   5 1171.44  142.07   8
  -1 -13  -5 1222.00  162.11   8
  -1  13   5  993.43   66.82   5
   1 -13   5 1023.99  128.22   6
   1  13  -5  997.90  147.50   3
   1 -13   4 1974.54  171.50   6
  -1  13   4 1620.01   83.59   4
  -1  13   4 1730.68  178.95   3
  -1 -13  -4 1839.86  189.14   8
  -1  13   4 1400.22   59.25   5
   1 -13   4 1630.00  164.17   8
   1  13  -4 1649.88  185.52   3
   1 -13   3 2629.36  186.95   6
   1 -13   3 2502.51  201.90   8
  -1  13   3 2321.27  199.05   3
   1  13  -3 2394.76  214.87   3
  -1  13   3 2010.41   73.31   4
  -1 -13  -3 3000.96  236.83   8
  -1  13   2 2445.81  208.68   3
   1 -13   2 2706.45  209.90   8
   1 -13   2 2876.90  195.08   6
  -1 -13  -2 3225.88  240.24   8
  -1 -13  -2 2457.78  113.60   6
   1  13  -2 2570.31  230.65   3
  -1  13   1 1067.58  135.19   3
   1 -13   1  851.98  107.76   6
   1 -13   1 1040.25  137.91   8
  -1  13   1  883.88  127.25   7
   1  13  -1  863.18  137.27   3
  -1 -13  -1  835.37   68.22   6
  -1 -13  -1 1070.68  151.79   8
  -1  13   0 3546.94  241.85   3
   1 -13   0 4071.72  256.43   8
  -1 -13   0 3650.92  144.62   6
  -1 -13   0 3951.60  269.01   8
   1  13   0 4018.47  271.70   3
  -1  13   0 4404.17  257.80   7
   1 -13   0 3799.21  215.20   6
  -1 -13   1 1024.94   81.92   6
  -1 -13   1 1157.20  153.01   8
   1  13   1 1091.70   90.01   4
   1 -13  -1  914.59  108.19   6
   1  13   1  885.02   69.45   6
   1 -13  -1 1107.69  134.12   8
   1  13   1  962.85  142.67   3
  -1  13  -1 1356.65  148.75   7
  -1  13  -1  766.81  120.73   3
   1  13   2 2317.01  111.24   6
   1 -13  -2 2707.77  209.82   8
  -1 -13   2 2677.14  225.24   8
   1  13   2 2632.40  143.22   4
   1  13   2 2283.88  210.12   3
  -1  13  -2 2766.62  212.45   3
   1 -13  -2 2418.54  173.63   6
  -1 -13   2 2483.16  132.30   6
  -1  13  -2 2846.39  210.54   7
   1  13   3 1984.44  204.06   3
   1 -13  -3 2700.03  212.47   8
   1 -13  -3 2361.45  167.91   6
   1  13   3 2406.68  126.62   2
  -1 -13   3 2838.95  233.82   8
   1  13   3 2348.59  141.41   4
  -1  13  -3 2590.56  196.59   7
   1  13   3 1975.47  104.12   6
  -1  13  -3 2266.57  195.33   3
  -1 -13   3 2406.22  117.56   4
  -1 -13   3 2292.95  135.02   6
   1 -13  -4 1611.51  141.55   6
  -1  13  -4 1600.53  167.89   3
   1  13   4 1653.18   98.07   6
  -1 -13   4 1403.87   57.01   5
  -1  13  -4 1768.63  167.92   7
  -1 -13   4 1991.06  133.23   6
   1 -13  -4 2020.40  189.10   8
   1  13   4 1750.83  128.80   4
   1  13   4 1647.06  103.57   2
  -1 -13   4 1687.49  104.03   4
   1  13   4 1770.43  197.54   3
  -1 -13   5 1000.97   84.19   4
   1  13   5 1042.25  156.53   3
   1  13   5 1002.28   85.49   2
  -1  13  -5  822.80  125.60   3
  -1  13  -5 1203.88  137.98   7
   1 -13  -5 1005.94  117.60   6
   1  13   5 1034.40   80.68   6
  -1 -13   5  995.15  100.48   6
  -1 -13   5  912.54   62.33   5
   1 -13  -5 1015.43  138.97   8
   1  13   5 1087.35  105.41   4
   1  13   6 1481.62  126.98   4
  -1 -13   6 1446.01  126.00   6
   1  13   6 1185.78  163.43   3
  -1  13  -6 1482.71  152.43   7
   1  13   6 1433.41  103.63   2
   1 -13  -6 1420.86  165.28   8
   1 -13  -6 1256.03  130.91   6
  -1  13  -6 1155.59  147.52   3
  -1 -13   6 1235.56   84.80   5
  -1  13  -7  703.52  119.48   3
  -1 -13   7  957.44  107.03   6
   1  13   7  797.82   78.23   2
  -1 -13   7  603.99   65.04   5
   1  13   7  858.39  102.26   4
   1 -13  -7  949.36  148.29   8
  -1  13  -7  903.51  120.76   7
   1  13   8  466.91   64.39   2
  -1 -13   8  275.02   63.78   6
   1 -13  -8  496.47  117.44   8
  -1  13  -8  337.27   92.57   3
   1  13   8  383.77   76.20   4
  -1  13  -8  421.75   90.88   7
  -1  13  -9  285.38   85.60   3
   1  13   9  293.06   53.22   2
  -1 -13   9  353.19   86.39   2
   1 -13  -9  341.96  100.58   8
   1  13   9  324.41   78.24   4
  -1  13  -9  220.23   69.03   7
  -1 -13   9  336.73   74.08   6
   1  13  10  337.31   60.82   2
  -1 -13  10  257.28   79.88   6
  -1  13 -10  364.27  109.19   3
  -1 -13  10  342.97   95.21   2
   1 -13 -10  240.87   98.29   8
  -1  13 -10  402.46   91.07   7
   1  13  10  198.58   65.38   4
  -1 -13  11 1234.95  147.21   6
   1  13  11 1348.02  122.09   2
  -1 -13  11 1529.20  171.74   2
   1  13  11 1295.40  145.97   4
  -1  13 -11 1244.08  171.75   3
  -1  13 -11 1557.81  163.84   7
   1 -13 -11 1521.07  201.41   8
  -1 -13  12  350.73   87.79   6
  -1  13 -12  349.87   93.67   7
  -1 -13  12  253.07   87.63   2
  -1  13 -12  287.46  103.27   3
   1  13  12  382.54   75.32   2
   1 -13 -12  466.00  128.58   8
   1  13  12  485.08  108.00   4
   1 -13 -13 1313.95  196.03   8
  -1 -13  13 1221.09  154.92   6
  -1  13 -13 1083.58  173.08   3
  -1 -13  13 1318.01  174.71   2
  -1  13 -13 1217.71  148.53   7
   1  13  13 1272.92  132.58   2
  -1 -13  14  142.11   78.63   6
  -1 -13  14  181.63   81.06   2
   1 -13 -14  147.71   96.09   8
  -1  13 -14  163.77   62.13   7
  -1  13 -14   60.76   65.88   3
   1  13  14  144.73   51.01   2
  -1  13 -15  567.69  107.04   7
  -1  13 -15  613.25  141.87   3
  -1 -13  15  406.17  110.86   2
   1  13  15  632.70  101.67   2
   1 -13 -15  613.45  149.03   8
  -1 -13  15  571.08  120.20   6
  -1 -13  16  113.07   75.22   2
   1 -13 -16  133.52   98.01   8
  -1  13 -16    3.95   72.18   3
  -1 -13  16  139.69   81.45   6
  -1  13 -16   46.49   52.99   7
  -1  13 -17  237.46  110.73   3
  -1  13 -17  209.91   70.03   7
   1 -13 -17  289.66  129.78   8
  -1 -13  17  206.40   88.09   2
  -1 -13  17  354.97  109.23   6
   1 -13 -18  375.70  138.84   8
  -1  13 -18  155.44   92.55   3
  -1 -13  18  191.41   96.31   6
  -1 -13  18  190.84   97.27   2
  -1  13 -18  144.46   67.92   7
  -1  13 -19   82.89   91.56   3
   1 -13 -19  168.20  121.54   8
  -1 -13  19   -4.95   61.68   6
  -1  13 -19   10.50   53.60   7
  -1 -13  19  101.73   73.94   2
  -1 -13  20   27.88   56.94   6
  -1  13 -20  148.25  106.47   3
   1 -13 -20   82.72  108.34   8
  -1 -13  20   60.00   77.18   2
  -1 -13  21  112.97   86.34   6
   1 -13 -21 -183.03  118.96   8
  -1 -13  21   -9.12   61.41   2
  -1  13 -21 -150.66  108.21   3
  -1  13 -22 -148.79  106.83   3
   1 -13 -22   43.34  100.08   8
  -1 -13  22  103.78  102.24   2
  -1 -13  22  149.91  100.59   6
  -1 -13  23   69.25   92.39   2
   1 -13 -23 -223.35  132.90   8
  -1 -13  23  -62.51   78.00   6
  -1  13 -23   -4.28   86.69   3
  -1 -13  24   16.06   80.10   2
  -1 -13  24   23.73   89.97   6
  -1  13 -24   94.62   92.66   3
   1 -13 -24  -70.38  102.17   8
  -1 -13  25  -78.11   71.64   6
  -1  13 -25  -26.01  101.18   3
   1 -13 -25   69.83  101.08   8
  -1 -13  25  152.50  119.94   2
  -1 -13  26   82.72   91.36   6
   1  14 -24   87.78  112.19   3
   1 -14  24 -153.08   98.31   6
   1  14 -23  -67.20   86.37   3
  -1 -14 -23  129.73   90.11   8
   1 -14  23 -184.85  102.42   6
  -1 -14 -22   35.60   85.17   8
   1  14 -22   49.02   76.21   3
   1 -14  22   43.91   78.28   6
   1 -14  21   22.09   71.82   6
  -1  14  21   86.34   69.58   2
   1  14 -21  124.35  103.38   3
  -1 -14 -21  173.45  121.57   8
  -1  14  20   -6.69   53.24   2
  -1 -14 -20  191.06  110.88   8
   1 -14  20    5.74   63.39   6
   1  14 -20   37.24   90.36   3
   1 -14  19  -65.98   79.27   6
  -1  14  19   74.53   64.63   2
   1  14 -19  136.11  111.29   3
  -1 -14 -19  -40.79   88.29   8
   1  14 -18  267.03  110.97   3
  -1  14  18  319.53  106.29   2
  -1 -14 -18   71.57   89.18   8
   1 -14  18  226.35  106.57   6
  -1 -14 -17  125.80   93.05   8
  -1  14  17   80.73   61.31   2
   1  14 -17  232.84  117.91   3
   1 -14  17  239.42  105.05   6
   1  14 -16  702.85  170.63   3
  -1  14  16  892.25  149.71   2
   1 -14  16  727.33  150.45   6
  -1 -14 -16  655.42  161.54   8
  -1  14  15  184.46   77.15   2
   1  14 -15  321.30  123.64   3
  -1 -14 -15  130.58   91.74   8
   1 -14  15  174.60  100.33   6
  -1  14  14 1312.94  172.32   2
   1 -14  14  912.49  156.47   6
   1  14 -14 1098.35  190.91   3
  -1 -14 -14 1166.49  198.41   8
   1 -14  13  211.12   91.73   6
  -1 -14 -13  315.43  129.98   8
  -1  14  13  386.60  100.92   2
   1  14 -13  156.22   50.38   7
   1  14 -13  215.20   99.35   3
   1  14 -12 1489.06  133.96   7
   1 -14  12 1206.03  163.60   6
   1  14 -12 1362.23  201.23   3
  -1  14  12 1446.55  170.90   2
  -1 -14 -12 1644.37  221.85   8
   1  14 -11  258.67  110.75   3
   1 -14  11  297.72   98.80   6
  -1 -14 -11  288.44  115.13   8
   1  14 -11  226.98   60.23   7
  -1  14  11  179.14   74.80   2
   1  14 -10  663.70  148.21   3
   1  14 -10  875.79  105.18   7
  -1  14  10  852.51  127.99   2
  -1 -14 -10  585.56  136.43   8
   1 -14  10  780.68  132.50   6
   1 -14   9  803.54  126.81   6
   1  14  -9  482.74  120.67   3
  -1 -14  -9  749.33  146.72   8
   1  14  -9  754.95   99.88   7
  -1  14   9  647.55  109.29   2
  -1  14   8  267.35   76.64   2
  -1 -14  -8  208.32   88.54   8
   1  14  -8  189.92   90.50   3
   1 -14   8  240.35   85.61   6
  -1 -14  -7  186.39   71.98   8
   1  14  -7  107.71   79.83   3
   1 -14   7  259.31   85.69   6
  -1 -14  -6   -9.54   60.97   8
   1  14  -6   75.17   73.92   3
   1 -14   6  -12.50   52.21   8
   1 -14   6   17.43   53.01   6
   1 -14   5   32.67   46.85   6
   1 -14   5  -23.31   53.43   8
   1  14  -5 -126.88   82.09   3
  -1  14   5   54.02   25.02   4
  -1 -14  -5   63.37   69.50   8
  -1 -14  -4 2847.10  239.34   8
   1 -14   4 2680.15  198.74   6
  -1  14   4 2542.18  219.60   3
   1 -14   4 2335.08  202.81   8
   1  14  -4 2487.65  227.67   3
  -1  14   4 1918.54   86.01   4
   1 -14   3   83.20   67.74   6
   1  14  -3  182.96  103.66   3
  -1  14   3  -18.51   69.17   3
  -1 -14  -3  109.86   84.36   8
   1 -14   3   99.14   74.77   8
   1 -14   2 5506.05  304.48   8
   1  14  -2 5005.02  328.57   3
  -1 -14  -2 4747.88  162.72   6
  -1 -14  -2 5713.20  330.89   8
  -1  14   2 5455.70  311.76   3
   1 -14   2 4981.44  260.05   6
   1 -14   1  527.82   93.16   6
   1  14  -1  428.01  102.24   3
  -1  14   1  603.64  117.68   7
  -1 -14  -1  462.34  104.62   8
   1 -14   1  369.60   92.09   8
  -1 -14  -1  383.27   50.46   6
  -1  14   1  291.53   85.67   3
  -1 -14   0 2658.35  228.81   8
   1 -14   0 2241.87  175.22   6
   1 -14   0 2527.70  214.68   8
  -1 -14   0 2287.97  120.72   6
  -1  14   0 2571.24  214.38   3
  -1  14   0 2528.50  205.81   7
   1  14   0 2539.22  232.32   3
  -1  14  -1  662.91  117.09   7
   1  14   1  296.13   43.47   6
  -1  14  -1  503.46  102.50   3
  -1 -14   1  532.23  118.51   8
  -1 -14   1  504.58   61.41   6
   1 -14  -1  764.70  126.79   8
   1 -14  -1  388.10   78.36   6
   1  14   1  388.52  106.04   3
   1  14   2 4650.57  319.99   3
  -1 -14   2 4877.78  189.89   6
  -1  14  -2 4993.49  279.70   7
   1 -14  -2 5455.46  309.26   8
  -1  14  -2 5400.49  308.54   3
   1  14   2 5008.25  196.27   4
  -1 -14   2 5613.75  333.37   8
   1 -14  -2 4668.19  243.33   6
   1  14   2 4158.80  154.97   6
  -1 -14   3   32.07   28.49   6
   1  14   3   28.45   72.57   3
  -1  14  -3   71.48   74.15   7
   1  14   3   45.16   32.73   4
   1 -14  -3   52.05   51.32   6
   1 -14  -3  136.47   83.11   8
  -1 -14   3  116.54   86.37   8
  -1  14  -3   40.41   64.74   3
   1  14   4 2091.50  139.87   4
   1 -14  -4 2233.63  171.01   6
   1  14   4 2370.57  230.09   3
  -1 -14   4 2712.61  235.10   8
  -1  14  -4 2181.33  186.94   7
  -1 -14   4 2223.66  144.22   6
   1 -14  -4 2367.10  210.95   8
  -1  14  -4 2276.03  206.33   3
  -1  14  -5  -23.00   59.97   3
   1  14   5   38.32   36.04   4
   1 -14  -5  -13.70   61.46   8
   1  14   5    4.93   26.27   2
   1  14   5  -11.64   87.34   3
  -1 -14   5    9.74   29.94   6
  -1 -14   5   16.60    8.59   5
   1 -14  -5   76.59   46.40   6
  -1  14  -5   45.32   51.78   7
  -1 -14   6   80.96   40.13   6
  -1  14  -6   67.73   51.90   7
   1  14   6  -28.43   75.65   3
   1  14   6   78.87   36.06   4
  -1  14  -6   19.61   61.84   3
   1  14   6   43.67   27.64   2
   1 -14  -6   93.26   72.77   8
   1  14   7  246.10   64.41   4
   1  14   7  139.36   38.81   2
  -1 -14   7  103.84   46.55   6
  -1  14  -7  101.60   70.04   3
  -1  14  -7  140.11   68.00   7
   1 -14  -7  178.21   87.72   8
   1 -14  -8  195.99   85.53   8
   1  14   8  169.79   55.12   4
  -1 -14   8  261.32   70.69   6
   1  14   8  250.70   49.58   2
  -1  14  -8  253.61   75.47   7
  -1  14  -8  158.07   82.99   3
  -1 -14   9  659.48  104.81   6
   1  14   9  634.83  102.49   4
   1 -14  -9  821.26  145.59   8
   1  14   9  719.70   81.54   2
  -1  14  -9  547.01  125.29   3
  -1  14  -9  746.39  120.75   7
  -1  14 -10  647.68  128.31   3
  -1  14 -10  772.18  124.12   7
   1  14  10  593.88   80.46   2
   1  14  10  610.77  102.86   4
   1 -14 -10  639.99  135.83   8
  -1 -14  10  640.17  107.04   6
  -1  14 -11  294.63   84.88   7
   1  14  11  166.17   50.75   2
  -1 -14  11  308.05   77.42   6
   1  14  11  267.40   79.17   4
  -1  14 -11  189.99   91.78   3
   1 -14 -11  330.03  117.89   8
   1  14  12 1281.87  154.64   4
  -1  14 -12 1427.22  193.08   3
  -1 -14  12 1091.43  143.47   6
   1 -14 -12 1334.47  197.10   8
  -1 -14  12 1343.48  171.62   2
   1  14  12 1317.56  128.79   2
  -1  14 -12 1188.32  156.40   7
  -1  14 -13  266.36  110.92   3
  -1 -14  13  197.55   83.36   6
   1  14  13  247.68   80.55   4
  -1  14 -13  256.04   80.51   7
   1 -14 -13  242.83  111.61   8
  -1 -14  13  208.65   82.32   2
  -1 -14  14  977.04  147.24   6
  -1  14 -14 1255.86  192.98   3
  -1 -14  14 1022.08  165.68   2
   1  14  14 1121.92  156.91   4
  -1  14 -14 1215.93  155.07   7
   1 -14 -14 1077.66  189.98   8
   1  14  15  253.00   91.96   4
  -1 -14  15  262.84   86.42   6
  -1  14 -15  163.54   62.86   7
  -1 -14  15   92.88   78.71   2
  -1  14 -15  276.14  102.34   3
   1 -14 -15  126.14   92.90   8
  -1  14 -16  668.99  154.83   3
  -1 -14  16  720.37  140.96   6
  -1 -14  16  570.51  140.90   2
  -1  14 -16  719.76  127.87   7
   1 -14 -16  651.79  153.16   8
  -1 -14  17  114.46   73.97   6
  -1  14 -17   75.93   57.69   7
   1 -14 -17  141.43  111.97   8
  -1  14 -17   95.44   78.58   3
  -1 -14  17   -2.91   71.00   2
   1 -14 -18  261.07  123.97   8
  -1 -14  18  234.07  103.23   6
  -1  14 -18  228.44  107.36   3
  -1  14 -18  281.93   85.78   7
  -1 -14  18  292.12  107.49   2
  -1  14 -19   57.67   92.50   3
  -1 -14  19  -48.43   76.46   2
   1 -14 -19  125.75   96.77   8
  -1 -14  19    4.44   59.94   6
  -1 -14  20   24.26   68.83   6
  -1 -14  20  -74.56   77.20   2
   1 -14 -20  243.09  124.16   8
  -1  14 -20  104.81   90.59   3
  -1  14 -21 -239.49  119.12   3
  -1 -14  21 -204.05  109.51   2
  -1 -14  21  -35.74   55.89   6
   1 -14 -22  122.76  105.70   8
  -1  14 -22   -7.46   79.91   3
  -1 -14  22  -25.41   61.19   6
  -1 -14  22   12.92   73.97   2
  -1 -14  23   -8.18   52.14   6
  -1  14 -23  -10.49   85.05   3
  -1 -14  23 -184.41   99.06   2
   1 -14 -24  -45.31   86.33   8
  -1 -14  24    0.39   61.99   6
  -1  14 -24  -49.17   78.66   3
  -1 -14  24  141.34  114.28   2
  -1 -14  25  -98.09   81.29   6
   1 -15  24   40.79   67.39   6
   1 -15  23   15.28   54.29   6
   1  15 -23  198.03  116.02   3
   1 -15  22   15.32   65.33   6
   1  15 -22  142.41  102.08   3
  -1 -15 -22  120.55  110.52   8
   1 -15  21   14.56   70.82   6
   1  15 -21  -19.39   67.97   3
  -1 -15 -21  -66.78   88.26   8
  -1 -15 -20  203.23  136.06   8
   1  15 -20  123.90  113.99   3
   1 -15  20   -0.34   74.85   6
   1 -15  19  179.37  105.05   6
  -1 -15 -19  199.12  116.06   8
  -1  15  19  107.02   75.58   2
   1  15 -19   99.57   93.36   3
   1 -15  18  152.74   91.49   6
  -1  15  18  147.79   75.23   2
  -1 -15 -18   97.57  102.91   8
   1  15 -18  256.26  126.81   3
   1 -15  17   36.01   74.14   6
   1  15 -17  152.47  103.59   3
  -1  15  17  173.29   82.32   2
  -1 -15 -17   80.97   92.78   8
   1 -15  16  168.42   84.22   6
   1  15 -16  234.96  115.56   3
  -1 -15 -16  234.78  129.27   8
  -1  15  16  121.75   67.11   2
   1  15 -15  433.98  140.00   3
  -1  15  15  297.76   94.04   2
   1 -15  15  191.33   99.83   6
  -1 -15 -15  139.21   96.62   8
  -1 -15 -14   52.65   88.17   8
   1 -15  14   82.89   69.44   6
  -1  15  14   68.99   52.32   2
   1  15 -14   58.83   84.55   3
   1 -15  13  306.50   95.54   6
  -1  15  13  324.81   94.46   2
  -1 -15 -13  461.97  139.87   8
   1  15 -13  247.48  110.91   3
   1 -15  12  352.84  102.48   6
   1  15 -12  366.97  123.88   3
  -1 -15 -12  465.27  131.97   8
   1  15 -12  348.86   73.86   7
  -1  15  12  380.88   96.43   2
   1 -15  11  124.59   79.94   6
   1  15 -11  169.08   89.27   3
   1  15 -11  148.16   53.79   7
  -1  15  11  103.64   54.82   2
  -1 -15 -11  222.92  109.36   8
  -1 -15 -10 1105.56  182.74   8
  -1  15  10 1217.82  152.05   2
   1  15 -10  931.40  171.22   3
   1 -15  10  894.19  142.34   6
   1  15  -9   -1.96   80.35   3
  -1 -15  -9  117.22   94.95   8
  -1  15   9  -27.12   52.47   2
   1 -15   9    1.13   52.20   6
   1 -15   8 1809.82  185.63   6
  -1  15   8 1684.13  173.63   2
  -1 -15  -8 1691.93  211.02   8
   1  15  -8 1406.95  192.17   3
   1  15  -7  112.90   81.63   3
  -1  15   7  169.73   45.04   4
  -1 -15  -7  156.55   92.53   8
   1 -15   7  108.96   79.40   8
   1 -15   7  211.74   77.49   6
   1 -15   6 1508.53  178.87   8
   1  15  -6 1184.63  180.55   3
  -1 -15  -6 1629.92  198.35   8
   1 -15   6 1297.30  159.17   6
  -1  15   6 1141.69   86.70   4
   1  15  -5  745.96  149.82   3
   1 -15   5  745.57  116.62   6
   1 -15   5  551.96  113.77   8
  -1 -15  -5  891.81  160.53   8
  -1  15   5  580.20   54.66   4
  -1  15   4   59.24   15.66   4
   1  15  -4   11.82   68.92   3
   1 -15   4  187.05   76.63   8
  -1 -15  -4  115.24   80.28   8
  -1  15   4  121.58   76.25   3
   1 -15   4  124.74   60.68   6
   1  15  -3 1302.64  178.25   3
  -1 -15  -3 1188.44  166.14   8
  -1  15   3 1039.02  156.23   3
   1 -15   3 1208.09  161.92   8
   1 -15   3 1119.25  133.10   6
  -1 -15  -2  104.51   78.80   8
   1 -15   2   56.31   53.68   8
  -1  15   2   17.45   57.95   3
   1  15  -2    9.40   66.93   3
   1 -15   2  104.43   56.29   6
  -1 -15  -1  635.91  130.08   8
   1 -15   1  874.85  133.69   8
  -1 -15  -1  696.47   67.31   6
   1 -15   1  581.24   95.22   6
   1  15  -1  733.54  138.98   3
  -1  15   1  489.20  109.73   3
  -1 -15   0   78.30   62.96   8
   1 -15   0  188.46   61.67   6
  -1 -15   0   68.74   28.93   6
   1 -15   0   71.19   66.44   8
  -1  15   0   -6.65   67.30   3
  -1  15   0  104.54   63.80   7
   1  15   0  103.13   66.07   3
  -1  15  -1  594.00  115.59   7
   1 -15  -1  736.26  127.87   8
  -1 -15   1  551.25   64.35   6
   1  15   1  566.35  125.09   3
   1 -15  -1  625.21   97.06   6
  -1  15  -1  452.99  106.94   3
  -1 -15   1  667.44  131.09   8
   1 -15  -2  214.91   81.18   8
  -1  15  -2  137.00   69.43   7
  -1 -15   2   92.08   74.23   8
   1  15   2   48.70   28.89   4
   1  15   2  116.24   81.68   3
  -1  15  -2   58.40   61.76   3
  -1 -15   2  129.95   39.65   6
   1 -15  -2   85.98   52.38   6
  -1 -15   3 1135.56  166.20   8
  -1  15  -3 1039.16  157.42   3
  -1  15  -3 1249.08  150.01   7
   1  15   3 1056.12   96.90   4
   1  15   3 1151.48  170.34   3
   1 -15  -3 1106.29  125.62   6
  -1 -15   3 1139.48  102.10   6
   1 -15  -3 1230.10  161.41   8
  -1 -15   4  187.68   92.87   8
   1  15   4  177.07   86.50   3
   1  15   4  134.25   40.19   4
  -1  15  -4  172.46   68.01   7
  -1  15  -4  167.04   83.22   3
   1 -15  -4   82.98   46.98   6
   1 -15  -4  130.75   74.81   8
  -1 -15   4  193.99   52.45   6
   1  15   5  501.54  128.89   3
   1 -15  -5  807.11  141.98   8
   1  15   5  602.09   73.90   2
  -1  15  -5  790.13  125.12   7
  -1 -15   5  682.80  141.83   8
   1  15   5  548.28   78.72   4
  -1 -15   5  563.67   81.99   6
  -1  15  -5  700.37  130.94   3
   1 -15  -5  688.41  106.23   6
  -1  15  -6 1271.29  168.64   3
   1  15   6 1356.07  106.93   2
   1  15   6 1323.17  122.38   4
   1  15   6 1273.99  185.54   3
  -1  15  -6 1406.39  158.64   7
   1 -15  -6 1270.77  176.11   8
  -1 -15   6 1290.26  124.13   6
   1 -15  -7  122.79   80.49   8
  -1  15  -7  140.58   83.10   3
  -1  15  -7  134.28   67.48   7
  -1 -15   7  112.45   48.18   6
   1  15   7  119.04   37.91   2
   1  15   7  150.45   52.58   4
   1  15   8 1496.55  142.38   4
  -1 -15   8 1724.82  154.37   6
  -1  15  -8 1857.00  181.83   7
   1 -15  -8 1513.09  202.85   8
   1  15   8 1723.92  125.42   2
  -1  15  -8 1684.97  203.83   3
  -1  15  -9   51.35   77.44   3
   1  15   9   53.16   39.09   2
  -1  15  -9    9.34   58.12   7
  -1 -15   9  109.18   56.46   6
   1  15   9   87.95   62.12   4
   1 -15  -9  136.39   94.57   8
   1 -15 -10 1393.91  196.96   8
  -1  15 -10 1077.87  168.89   3
  -1 -15  10 1062.27  132.21   6
  -1  15 -10 1080.92  142.91   7
   1  15  10 1081.76  132.69   4
   1  15  11  155.01   75.11   4
  -1  15 -11  236.28  105.07   3
   1 -15 -11  156.38   97.69   8
  -1  15 -11   69.46   63.88   7
  -1 -15  11  204.96   68.93   6
   1 -15 -12  386.18  136.81   8
   1  15  12  413.73   95.37   4
  -1  15 -12  444.99  121.68   3
  -1  15 -12  403.52   97.42   7
  -1 -15  12  287.32   79.43   6
  -1 -15  13  454.89  109.47   6
  -1  15 -13  346.69   89.83   7
   1 -15 -13  121.62   87.41   8
  -1  15 -13  273.24  102.86   3
   1  15  13  227.60   78.87   4
   1  15  14   50.01   65.40   4
  -1  15 -14  144.40   84.06   3
  -1 -15  14   40.39   52.93   6
  -1  15 -14   -2.81   39.25   7
   1 -15 -14   35.92   87.24   8
  -1  15 -15  263.32   83.27   7
  -1 -15  15  236.02   87.93   6
  -1  15 -15  359.45  124.53   3
   1 -15 -15  284.11  119.25   8
  -1 -15  15  316.15  105.87   2
   1  15  15  257.60   92.62   4
   1 -15 -16  230.99  113.67   8
  -1  15 -16  145.15   87.23   3
   1  15  16   95.15   66.89   4
  -1 -15  16  216.54   95.48   6
  -1 -15  16   84.37   78.34   2
  -1  15 -16  144.55   69.73   7
   1 -15 -17  114.11  111.08   8
  -1  15 -17   76.68   85.31   3
  -1 -15  17   67.33   58.70   6
   1  15  17  192.49   85.01   4
  -1 -15  17   82.50   85.26   2
  -1  15 -17   40.34   47.19   7
   1 -15 -18  163.07  117.33   8
  -1 -15  18    7.11   59.29   6
  -1  15 -18  174.27  105.00   3
  -1 -15  18  184.74  108.56   2
   1  15  18  135.85   83.77   4
  -1 -15  19   82.44   64.14   6
   1 -15 -19  102.41  102.06   8
   1  15  19  105.75   81.04   4
  -1  15 -19   78.05   99.13   3
  -1 -15  19  189.55  102.86   2
  -1 -15  20  171.41   94.26   2
  -1  15 -20  193.97  109.35   3
  -1 -15  20  269.78  107.46   6
   1 -15 -20  102.48  105.43   8
   1  15  20  146.64   90.46   4
   1 -15 -21   53.34  102.46   8
   1  15  21   65.29   81.33   4
  -1 -15  21 -153.30   94.22   2
  -1  15 -21  -16.90   96.56   3
  -1 -15  21   76.88   72.82   6
  -1  15 -22  -52.61   81.11   3
  -1 -15  22  208.93  105.60   2
   1  15  22  160.28   99.00   4
   1 -15 -22   37.93   98.86   8
  -1 -15  22   21.30   61.88   6
  -1 -15  23   55.31   94.31   2
  -1  15 -23   15.18   89.08   3
   1  15  23   93.16   89.69   4
   1 -15 -23  102.16  107.97   8
  -1 -15  23 -233.35  106.92   6
   1  15  24  -50.82   85.40   4
  -1  15 -24   49.68  101.40   3
  -1 -15  24  -35.48   62.42   6
  -1 -15  24    8.95   70.86   2
  -1 -15  25   23.33   76.41   6
   1  15  25  222.25  134.00   4
   1 -16  23 -140.38   92.69   6
  -1 -16 -22  -32.76   87.97   8
   1 -16  22   17.24   81.26   6
   1  16 -22   48.84   86.29   3
  -1 -16 -21  301.31  148.93   8
   1  16 -21   16.55   79.38   3
   1 -16  21   56.25   89.61   6
  -1 -16 -20   25.89   89.26   8
   1 -16  20   -4.95   86.51   6
   1  16 -20  165.66  107.72   3
   1 -16  19  133.36   96.98   6
   1  16 -19  155.28  115.55   3
  -1 -16 -19  203.99  121.60   8
   1 -16  18   25.02   68.29   6
   1  16 -18  153.09  106.48   3
  -1 -16 -18  -51.28   89.31   8
  -1 -16 -17  371.03  143.76   8
   1 -16  17  243.27  102.23   6
   1  16 -17  328.41  126.76   3
  -1  16  17  319.80  106.13   2
  -1  16  16   46.40   53.05   2
   1 -16  16   30.40   57.37   6
  -1 -16 -16  108.07   96.72   8
   1  16 -16   90.96   90.10   3
   1  16 -15   -5.91   78.86   3
  -1  16  15   42.11   41.64   2
   1 -16  15  -26.65   69.14   6
  -1 -16 -15  -36.79   86.71   8
   1 -16  14   63.54   72.43   6
  -1 -16 -14  -10.17   61.65   8
   1  16 -14   27.58   79.97   3
  -1  16  14  102.93   58.68   2
  -1  16  13  359.52  100.67   2
   1 -16  13  231.93   93.24   6
  -1 -16 -13  340.93  132.35   8
   1  16 -13  170.97  112.47   3
  -1  16  12  163.13   72.45   2
   1  16 -12   88.17  109.49   3
  -1 -16 -12  260.12  121.44   8
   1 -16  12  162.18   71.02   6
   1  16 -11  503.19  136.53   3
  -1 -16 -11  747.78  165.54   8
  -1  16  11  625.16  119.56   2
   1 -16  11  759.90  140.53   6
  -1  16  10   58.91   47.75   2
   1 -16  10  121.34   74.95   6
   1  16 -10   48.87   85.17   3
  -1 -16 -10  115.66   83.34   8
   1  16  -9 1253.36  198.57   3
  -1 -16  -9 1406.34  205.11   8
   1 -16   9 1385.66  169.27   6
  -1  16   9 1277.37  155.84   2
  -1  16   8  228.23   53.44   4
   1 -16   8  142.26   74.21   6
   1 -16   8  138.41   76.37   8
   1  16  -8  172.21  105.55   3
  -1 -16  -8  110.25   93.70   8
  -1  16   8  125.42   64.70   2
   1 -16   7 1650.64  181.65   6
  -1  16   7 1732.56  174.88   2
   1  16  -7 1922.16  228.70   3
  -1  16   7 1577.20  108.66   4
   1 -16   7 1871.63  203.86   8
  -1 -16  -7 2052.20  231.41   8
  -1  16   6  556.78   58.93   4
   1 -16   6  567.35  127.95   8
   1  16  -6  534.61  142.61   3
  -1 -16  -6  509.89  129.11   8
   1 -16   6  622.02  120.43   6
   1 -16   5 1159.36  143.94   6
  -1 -16  -5  866.16  159.71   8
   1  16  -5 1100.11  180.74   3
   1 -16   5  927.95  150.17   8
   1  16  -4  510.75  131.68   3
  -1 -16  -4  591.60  132.40   8
   1 -16   4  494.54  114.64   8
   1 -16   4  576.78  107.74   6
  -1  16   4  379.22  102.02   3
   1  16  -3  605.89  139.78   3
   1 -16   3  686.51  125.55   8
  -1 -16  -3  680.52  132.60   8
  -1  16   3  645.23  129.54   3
   1 -16   3  669.59  110.92   6
   1 -16   2  233.66   74.94   6
  -1 -16  -2  280.45   98.08   8
   1  16  -2   83.95   71.29   3
   1 -16   2  176.43   74.68   8
  -1  16   2  171.01   85.10   3
   1 -16   1  211.24   68.36   6
   1 -16   1  253.44   82.37   8
  -1 -16  -1  416.99  111.83   8
  -1  16   1  107.76   77.38   3
   1  16  -1   86.97   71.18   3
  -1 -16  -1  261.26   42.96   6
   1 -16   0  -21.66   48.56   6
   1 -16   0   11.08   53.33   8
  -1 -16   0   32.58   22.43   6
   1 -16  -1  224.58   60.33   6
  -1 -16   1  304.37  102.41   8
  -1 -16   1  251.18   46.79   6
  -1  16  -1  235.75   81.84   7
   1  16   1  266.58  100.44   3
   1 -16  -1  138.98   69.02   8
  -1  16  -1  161.57   79.27   3
   1 -16  -2   97.17   45.23   6
  -1 -16   2  274.92   52.79   6
  -1 -16   2  339.76  109.57   8
   1  16   2  222.41  105.13   3
  -1  16  -2  269.59   87.01   7
   1 -16  -2  285.89   93.95   8
  -1  16  -2  159.37   86.98   3
  -1 -16   3  691.59   81.90   6
  -1  16  -3  565.83  127.19   3
   1  16   3  613.66  132.11   3
   1  16   3  585.36   71.68   4
   1 -16  -3  756.19  135.49   8
   1 -16  -3  635.65  102.21   6
  -1  16  -3  759.50  124.28   7
  -1 -16   3  813.45  152.43   8
   1 -16  -4  599.35   97.20   6
   1  16   4  600.74   79.05   4
  -1 -16   4  515.26  128.39   8
   1 -16  -4  550.27  118.52   8
  -1  16  -4  459.08  108.96   3
  -1  16  -4  563.13  115.28   7
   1  16   4  638.40  146.81   3
  -1 -16   4  527.94   76.60   6
  -1 -16   5  842.80  101.52   6
  -1  16  -5  848.89  152.85   3
   1  16   5  933.37   99.92   4
   1  16   5 1035.21   98.63   2
   1 -16  -5 1028.62  160.18   8
   1 -16  -5  865.68  120.21   6
  -1  16  -5  783.72  131.71   7
  -1 -16   5 1014.13  170.92   8
   1  16   5  940.18  169.07   3
  -1  16  -6  608.88  120.58   7
  -1  16  -6  733.41  142.09   3
   1  16   6  522.25  132.80   3
   1  16   6  631.83   87.68   4
  -1 -16   6  743.83  156.49   8
  -1 -16   6  602.35   89.63   6
   1 -16  -6  567.18  126.97   8
   1  16   6  585.41   74.62   2
  -1 -16   7 1799.77  154.88   6
   1  16   7 1687.13  145.38   4
  -1  16  -7 1822.72  213.50   3
   1 -16  -7 1903.95  225.37   8
  -1  16  -7 1794.04  185.58   7
  -1  16  -8    9.81   61.97   3
   1  16   8  230.55   63.51   4
   1 -16  -8  163.33   79.23   8
  -1  16  -8  194.06   74.08   7
  -1 -16   8  181.32   62.01   6
  -1  16  -9 1387.88  188.22   3
  -1  16  -9 1341.74  162.01   7
  -1 -16   9 1359.19  147.63   6
   1  16   9 1412.46  144.84   4
   1 -16  -9 1648.55  215.56   8
  -1 -16  10  180.09   67.76   6
  -1  16 -10  135.50   84.58   3
   1  16  10  127.75   62.16   4
  -1  16 -10  160.26   70.74   7
   1 -16 -10  113.90   92.52   8
  -1  16 -11  730.12  124.91   7
   1  16  11  533.92   98.85   4
  -1  16 -11  557.43  133.25   3
   1 -16 -11  677.25  148.78   8
  -1 -16  11  623.29  107.17   6
  -1  16 -12  175.41   71.85   7
  -1 -16  12  188.36   70.37   6
   1 -16 -12  163.05  107.41   8
  -1  16 -12  115.42   86.64   3
   1  16  12  -28.06   45.51   4
  -1 -16  13  254.21   81.18   6
  -1  16 -13   93.25   73.26   3
   1  16  13  110.13   62.09   4
   1 -16 -13  192.56  100.44   8
  -1  16 -13  196.88   77.51   7
  -1  16 -14   64.41   78.47   3
  -1 -16  14   29.91   66.63   6
   1 -16 -14  -97.81   89.05   8
   1  16  14   27.28   55.70   4
  -1  16 -14   69.88   59.20   7
  -1  16 -15 -108.17   84.25   3
   1  16  15  -49.88   58.84   4
   1 -16 -15  -14.83   76.09   8
  -1  16 -15   -4.29   51.73   7
  -1 -16  15   71.99   57.73   6
   1 -16 -16    5.82   89.86   8
  -1  16 -16  134.98   89.15   3
  -1  16 -16  -16.83   49.28   7
  -1 -16  16   48.90   65.62   6
   1  16  16   41.39   62.04   4
   1 -16 -17  115.12  111.07   8
   1  16  17  299.55  106.34   4
  -1 -16  17  218.75   94.32   6
  -1  16 -17  394.27  122.01   3
  -1 -16  18   22.63   53.72   6
   1 -16 -18  -58.23  107.93   8
  -1  16 -18  147.67  114.75   3
   1  16  18   81.49   73.44   4
  -1  16 -19  195.79  117.89   3
   1 -16 -19  250.55  123.41   8
  -1 -16  19   57.22   72.93   6
   1  16  19  165.18   90.20   4
   1 -16 -20   22.92   85.62   8
  -1  16 -20   84.58   71.88   3
   1  16  20   38.42   75.05   4
  -1 -16  20   70.03   63.66   6
  -1  16 -21    0.41  115.35   3
   1  16  21    0.69   73.88   4
   1 -16 -21  100.40   97.17   8
  -1 -16  21  261.11  119.43   6
  -1  16 -22  132.17  110.61   3
  -1 -16  22  300.44  109.98   6
   1 -16 -22   74.00   76.29   8
   1  16  22  -56.84   77.52   4
  -1 -16  23    0.39   70.87   6
   1  16  23  142.12   89.21   4
  -1  16 -23   -1.37   72.03   3
  -1 -16  24   71.44   63.19   6
   1  16  24 -108.61   86.19   4
   1 -17  23   -8.40   59.26   6
   1  17 -22  -12.74   64.01   3
   1 -17  22   54.94   89.72   6
   1 -17  21   61.47   75.17   6
   1  17 -21   -4.97   75.87   3
  -1 -17 -21    8.74   74.06   8
   1  17 -20   18.58   73.93   3
   1 -17  20   94.58   78.11   6
  -1 -17 -20   26.70   75.75   8
   1 -17  19  -74.14   74.13   6
   1  17 -19   67.63   93.38   3
  -1 -17 -19   82.02   73.49   8
  -1 -17 -18    9.50   81.76   8
   1  17 -18  100.98   87.51   3
   1 -17  18   59.94   75.72   6
   1  17 -17  290.18  128.98   3
  -1 -17 -17  142.06   97.57   8
   1 -17  17  452.54  125.63   6
  -1 -17 -16  226.08  130.18   8
   1  17 -16   65.73   84.61   3
   1 -17  16   81.10   71.54   6
  -1  17  15  156.23   77.99   2
   1 -17  15  246.38  102.43   6
  -1 -17 -15  405.00  142.28   8
   1  17 -15  311.19  135.37   3
   1 -17  14  150.26   79.31   6
  -1 -17 -14  270.81  129.36   8
   1  17 -14  243.18  114.48   3
  -1  17  14  194.80   78.17   2
   1  17 -13  488.95  143.87   3
   1 -17  13  365.52  105.35   6
  -1 -17 -13  476.82  137.65   8
  -1  17  13  352.29   98.31   2
  -1 -17 -12  253.03  118.54   8
   1 -17  12  128.75   68.33   6
   1  17 -12  139.39   99.83   3
  -1  17  12  157.57   66.15   2
   1 -17  11  596.74  132.36   6
   1  17 -11  209.93  120.94   3
  -1  17  11  441.61  101.77   2
  -1 -17 -11  592.79  151.76   8
   1  17 -10  243.55  105.19   3
  -1  17  10  457.93  101.73   2
   1 -17  10  357.87  102.87   6
  -1 -17 -10  477.54  137.00   8
   1 -17   9  195.17   84.10   6
   1 -17   9  154.52   83.39   8
  -1 -17  -9  162.11   95.79   8
   1  17  -9   14.29   80.45   3
  -1  17   9   43.17   47.42   2
  -1 -17  -8  594.14  142.89   8
   1 -17   8  534.92  113.34   6
  -1  17   8  451.66  101.05   2
   1 -17   8  540.28  122.22   8
   1  17  -8  555.27  148.99   3
   1 -17   7  207.48   85.21   8
   1  17  -7  260.72  117.09   3
   1 -17   7  114.52   68.32   6
  -1 -17  -7  270.73  116.27   8
  -1  17   7   75.16   59.33   2
   1  17  -6  431.29  127.34   3
   1 -17   6  304.55   95.49   8
   1 -17   6  428.66  101.18   6
  -1 -17  -6  399.70  124.53   8
   1 -17   5  405.83   91.64   6
   1  17  -5  521.21  132.12   3
   1 -17   5  375.00  109.56   8
  -1 -17  -5  607.77  142.15   8
   1 -17   4  126.01   66.76   8
  -1 -17  -4  233.03  107.47   8
   1  17  -4   95.54   88.23   3
   1 -17   4   59.72   48.21   6
  -1  17   4   58.30   74.64   3
  -1 -17  -3 1130.81  172.92   8
   1 -17   3  707.18  115.66   6
   1 -17   3  708.69  135.58   8
  -1  17   3  774.22  139.23   3
   1  17  -3  938.45  163.41   3
   1 -17   2  184.90   68.18   6
  -1 -17  -2  103.67   89.72   8
   1  17  -2  132.97   89.30   3
   1 -17   2  228.04   93.25   8
  -1  17   2  246.20   90.23   3
  -1  17   1  747.08  140.26   3
   1  17  -1  556.47  133.47   3
  -1 -17  -1  827.74  155.44   8
   1 -17   1  760.08  117.08   6
  -1 -17  -1  669.80   69.04   6
   1 -17   1  869.44  150.41   8
  -1  17   0  316.54  104.08   3
   1 -17   0  557.98  118.77   8
  -1 -17   0  506.99  133.08   8
   1  17   0  549.20  132.62   3
   1 -17   0  356.05   82.02   6
  -1 -17   0  461.81   60.57   6
   1 -17  -1  590.06  120.90   8
  -1  17  -1  737.65  138.82   3
   1 -17  -1  643.57  103.79   6
  -1 -17   1  759.04  147.89   8
   1  17   1  628.09  137.55   3
  -1 -17   1  676.70   73.70   6
  -1 -17   2  214.65   48.24   6
  -1  17  -2  218.74   83.21   7
   1 -17  -2  311.83  107.94   8
   1 -17  -2  193.57   67.66   6
   1  17   2   77.41   82.37   3
  -1 -17   2  195.94   96.38   8
  -1  17  -2   90.87   64.97   3
   1  17   3  941.39   88.68   4
   1 -17  -3  751.73  109.93   6
   1  17   3  618.02  140.50   3
  -1 -17   3  802.67   89.70   6
  -1 -17   3  785.05  150.53   8
   1 -17  -3 1187.00  173.61   8
  -1  17  -3  829.47  147.54   3
  -1  17  -3  786.74  139.51   7
   1  17   4   67.36   73.03   3
   1 -17  -4   41.66   47.37   6
  -1 -17   4   59.82   66.71   8
  -1 -17   4   82.89   42.01   6
   1  17   4   64.23   39.35   4
   1 -17  -4   17.50   72.06   8
  -1  17  -4  155.13   81.85   7
  -1  17  -4  -18.16   68.29   3
  -1 -17   5  562.18   85.19   6
   1 -17  -5  507.82   97.40   6
  -1 -17   5  505.21  133.21   8
   1  17   5  375.87  121.61   3
   1  17   5  520.05   76.98   4
  -1  17  -5  427.06  120.73   3
  -1  17  -5  363.48   93.21   7
   1 -17  -5  569.14  130.47   8
  -1  17  -6  297.82   93.45   7
  -1  17  -6  328.25  113.76   3
  -1 -17   6  342.53   73.16   6
   1 -17  -6  317.22  108.89   8
   1  17   6  317.98   65.41   4
  -1 -17   6  292.59  124.20   8
  -1  17  -7  259.08   84.83   7
   1  17   7  195.18   56.56   4
  -1  17  -7   95.99   73.92   3
  -1 -17   7  185.56   58.73   6
   1 -17  -7  208.00   91.70   8
  -1 -17   7  196.76   98.74   8
  -1  17  -8  578.57  136.20   3
   1  17   8  480.72   85.58   4
  -1  17  -8  617.24  120.70   7
   1 -17  -8  525.66  136.55   8
  -1 -17   8  414.97   82.89   6
  -1  17  -9   40.10   68.05   3
  -1  17  -9  129.82   67.64   7
   1 -17  -9  194.95  105.08   8
   1  17   9  160.22   63.20   4
  -1 -17   9  129.39   56.42   6
   1 -17 -10  405.82  120.36   8
  -1  17 -10  510.41  114.98   7
   1  17  10  415.83   90.43   4
  -1 -17  10  374.49   86.61   6
  -1  17 -10  351.47  111.65   3
  -1 -17  11  435.65   94.51   6
   1 -17 -11  493.91  145.24   8
  -1  17 -11  518.78  134.00   3
   1  17  11  288.24   81.12   4
  -1  17 -11  463.38  107.01   7
  -1 -17  12  141.18   69.13   6
  -1  17 -12  136.89   92.63   3
   1 -17 -12   34.36   64.52   8
  -1  17 -12  219.05   86.29   7
   1  17  12  156.32   71.82   4
  -1  17 -13  224.64  100.50   3
  -1 -17  13  347.10   95.79   6
   1  17  13  231.95   83.33   4
   1 -17 -13  514.64  144.36   8
  -1  17 -13  259.74   84.33   7
  -1 -17  14  122.38   69.25   6
  -1  17 -14   61.55   61.21   7
  -1  17 -14  127.13   94.79   3
   1  17  14  232.23   79.62   4
   1 -17 -14  126.06   96.76   8
  -1 -17  15  269.40   90.56   6
  -1  17 -15  215.70  104.68   3
   1 -17 -15  241.98  124.33   8
  -1  17 -15  277.22   87.20   7
   1  17  15  232.87   95.87   4
  -1 -17  16  200.85   86.14   6
   1 -17 -16   -9.13   78.71   8
  -1  17 -16  140.79   96.79   3
   1  17  16   33.46   63.42   4
  -1 -17  17  167.98   86.61   6
  -1  17 -17  235.08  113.04   3
   1  17  17  258.81  101.73   4
   1 -17 -17  114.81   97.15   8
  -1  17 -18   33.18   71.35   3
   1 -17 -18   42.44   93.11   8
   1  17  18   80.25   70.68   4
  -1 -17  18   21.65   59.54   6
  -1 -17  19   32.42   52.69   6
   1  17  19   17.10   59.29   4
  -1  17 -19   18.97   87.53   3
  -1  17 -20  275.78  126.17   3
  -1 -17  20  147.69   89.64   6
   1 -17 -20   -7.60   88.51   8
   1  17  20   91.09   74.48   4
   1 -17 -21  -49.41   81.89   8
  -1  17 -21  130.36  116.24   3
  -1 -17  21 -131.50   84.34   6
   1  17  21    0.69   70.42   4
   1  17  22  138.23   90.84   4
   1 -17 -22   -0.52   73.54   8
  -1  17 -22   34.11   74.36   3
  -1 -17  22  -18.93   46.43   6
   1  17  23 -362.82  128.95   4
  -1 -17  23   67.13   82.81   6
   1 -18  22   97.54   76.30   6
   1 -18  21  150.03   94.96   6
   1  18 -20  -16.13   88.19   3
   1 -18  20  -10.41   56.81   6
  -1 -18 -20    4.30   82.54   8
   1 -18  19  137.77   98.47   6
   1  18 -19   60.38   65.00   3
  -1 -18 -19   74.13   99.82   8
   1  18 -18  -53.60   84.50   3
   1 -18  18    1.34   53.95   6
  -1 -18 -18  141.66  102.73   8
  -1 -18 -17  237.21  131.30   8
   1  18 -17  -44.64  108.61   3
   1 -18  17  104.71   76.17   6
  -1 -18 -16  187.36  123.09   8
   1  18 -16  189.86  117.98   3
   1 -18  16   39.66   56.23   6
   1 -18  15  102.79   77.14   6
   1  18 -15   94.60   97.24   3
  -1 -18 -15   95.71  101.09   8
   1 -18  14  325.84  105.74   6
  -1 -18 -14  257.14  133.43   8
   1  18 -14  435.41  153.07   3
   1  18 -13   41.68   79.58   3
   1 -18  13   41.79   59.78   6
  -1 -18 -13   95.94   92.43   8
   1  18 -12  661.11  165.48   3
  -1 -18 -12  780.75  180.16   8
   1 -18  12  724.93  140.45   6
  -1  18  12  470.34  108.96   2
   1 -18  11   16.69   57.10   6
  -1  18  11   37.07   53.47   2
   1  18 -11  -25.22   62.96   3
   1 -18  11   60.97   65.18   8
  -1  18  10   89.44   64.90   2
  -1 -18 -10  120.26   81.28   8
   1  18 -10   32.84   86.61   3
   1 -18  10   89.46   71.99   8
   1 -18  10   98.97   48.14   6
   1  18  -9  115.15  100.76   3
  -1  18   9   52.58   55.21   2
   1 -18   9  139.07   75.19   6
   1 -18   9   81.98   78.32   8
  -1 -18  -9  143.54   91.83   8
  -1 -18  -8   -8.11   85.54   8
   1 -18   8   15.19   53.22   6
   1 -18   8    7.58   68.19   8
   1  18  -8  -19.56   84.69   3
  -1  18   8  -28.47   61.22   2
  -1  18   7   30.66   45.79   2
   1 -18   7   87.74   72.89   8
   1  18  -7  146.31  107.41   3
  -1 -18  -7  118.50  102.40   8
   1 -18   7   67.04   57.68   6
   1  18  -6  277.80  118.83   3
   1 -18   6  217.77   81.12   6
  -1 -18  -6  196.85  100.88   8
   1 -18   6  122.21   72.78   8
   1 -18   5   81.46   58.35   6
   1  18  -5  -64.45   86.38   3
  -1 -18  -5  213.59  111.75   8
   1 -18   5   75.28   86.65   8
  -1  18   4  521.98  136.65   3
   1 -18   4  493.70  101.95   6
   1 -18   4  647.49  132.50   8
   1  18  -4  301.50  124.17   3
  -1 -18  -4  444.46  132.07   8
   1 -18   3  106.98   54.65   6
  -1 -18  -3  -54.34   75.49   8
   1 -18   3   77.44   71.25   8
  -1  18   3  -15.34   68.33   3
   1  18  -3  -30.90   83.59   3
   1 -18   2  805.16  120.49   6
   1 -18   2  695.14  140.67   8
   1  18  -2  768.66  155.99   3
  -1  18   2  739.01  143.65   3
  -1 -18  -2 1043.48  176.93   8
   1 -18   1  326.61  107.70   8
  -1 -18  -1  105.04   79.40   8
   1  18  -1   71.88   98.89   3
  -1  18   1  146.61   81.54   3
   1 -18   1  282.31   77.33   6
   1 -18   0  894.98  123.38   6
  -1  18   0  841.88  162.15   3
  -1 -18   0 1024.39  179.93   8
   1  18   0  861.62  162.72   3
   1 -18   0 1373.19  185.35   8
  -1  18  -1  213.98   91.29   3
  -1 -18   1  225.38  112.01   8
   1 -18  -1  254.18   90.64   8
   1  18   1  155.84   92.19   3
   1 -18  -1  114.03   53.40   6
   1 -18  -2  916.26  153.85   8
   1  18   2  641.59  144.67   3
  -1  18  -2  876.12  156.32   3
   1 -18  -2  731.47  112.47   6
  -1 -18   2  713.74  151.12   8
   1 -18  -3   89.17   53.65   6
  -1  18  -3  120.05   68.73   7
   1 -18  -3   40.26   71.91   8
  -1 -18   3   99.50   88.51   8
  -1  18  -3   36.80   62.55   3
   1  18   3   -9.63   83.56   3
  -1  18  -4  321.09  106.36   3
  -1 -18   4  545.54  143.45   8
   1  18   4  536.72  153.00   3
  -1  18  -4  524.03  117.21   7
   1 -18  -4  537.25  132.14   8
   1 -18  -4  677.16  107.77   6
  -1 -18   5  103.65   90.05   8
  -1 -18   5   90.97   44.12   6
   1  18   5   70.24   92.94   3
  -1  18  -5  -11.19   52.55   7
  -1  18  -5    1.02   65.51   3
   1 -18  -5   31.91   48.00   6
   1 -18  -5  -26.87   67.73   8
   1 -18  -6  180.11   94.98   8
  -1  18  -6  182.87   95.08   3
  -1  18  -6  191.26   81.64   7
  -1 -18   6  222.44   60.91   6
  -1 -18   6  392.65  127.11   8
  -1  18  -7   80.83   82.89   3
   1 -18  -7  339.97  120.55   8
  -1 -18   7  157.92   96.27   8
  -1  18  -7   86.34   65.18   7
  -1 -18   7   67.74   42.51   6
  -1 -18   8   46.22   41.90   6
   1 -18  -8 -122.31   86.39   8
  -1 -18   8   -1.43   75.05   8
  -1  18  -8   -3.75   62.98   3
  -1  18  -8   77.79   65.15   7
  -1 -18   9   80.06   50.55   6
   1 -18  -9  255.69  111.85   8
  -1  18  -9   75.71   76.21   3
  -1  18  -9   89.72   67.24   7
   1 -18 -10  245.49   99.39   8
  -1 -18  10  253.50   72.91   6
  -1  18 -10  153.83   90.97   3
  -1  18 -10  262.35   89.46   7
  -1 -18  11  159.36   68.66   6
   1 -18 -11   37.59   96.65   8
  -1  18 -11  112.89   80.14   3
  -1  18 -11   77.22   64.55   7
  -1  18 -12  734.69  164.79   3
  -1 -18  12  588.26  113.08   6
   1 -18 -12  591.49  154.31   8
  -1  18 -12  561.91  125.30   7
  -1  18 -13  103.49   58.36   7
  -1  18 -13  100.55   93.45   3
   1 -18 -13   30.63   78.98   8
  -1 -18  13   -6.63   38.12   6
  -1 -18  14  540.88  119.64   6
  -1  18 -14  408.92  131.41   3
  -1  18 -14  331.23   89.28   7
   1 -18 -14  414.09  145.40   8
  -1  18 -15  129.85   75.91   3
  -1 -18  15   35.58   55.34   6
   1 -18 -15  244.72  121.51   8
  -1  18 -16  206.47   93.33   3
  -1 -18  16  163.22   76.70   6
   1 -18 -16  153.15  102.61   8
  -1 -18  17   -4.46   42.85   6
   1 -18 -17   10.05   74.43   8
  -1  18 -17   44.53   62.85   3
  -1  18 -18   37.16   73.57   3
  -1 -18  18   67.33   64.60   6
   1 -18 -18  218.71  113.68   8
  -1  18 -19   59.95   98.35   3
   1 -18 -19  181.37  124.09   8
  -1 -18  19 -105.12   73.75   6
  -1  18 -20   27.02   79.38   3
  -1 -18  20   11.72   47.63   6
   1 -18 -20   22.08   83.99   8
  -1 -18  21  207.32   96.50   6
  -1  18 -21   55.35   87.86   3
   1 -18 -21   43.21   78.80   8
  -1 -18  22   -5.60   35.89   6
   1 -19  21 -123.01   82.39   6
   1 -19  20   11.68   55.10   6
  -1 -19 -19  193.21  108.42   8
   1 -19  19   76.17   68.82   6
   1  19 -19  139.81  124.14   3
  -1 -19 -18  -61.52   87.36   8
   1 -19  18   -4.79   50.26   6
   1  19 -18  -23.06   92.37   3
   1 -19  17  181.31   87.42   6
  -1 -19 -17  -69.00   92.16   8
   1  19 -17  -47.63   78.95   3
   1  19 -16  -10.67   79.27   3
  -1 -19 -16  107.59  106.01   8
   1 -19  16   50.74   69.06   6
   1  19 -15   54.09   86.37   3
  -1 -19 -15  185.73  122.75   8
   1 -19  15   48.75   69.01   6
   1 -19  14   74.80   62.53   6
   1  19 -14  -12.13   91.96   3
  -1 -19 -14  117.37  104.41   8
   1  19 -13   77.80   97.65   3
  -1 -19 -13  319.85  132.39   8
   1 -19  13  113.43   75.60   6
   1  19 -12    1.03   84.96   3
   1 -19  12   71.47   51.53   6
   1 -19  12  -35.37   75.47   8
  -1 -19 -12   67.38   92.44   8
   1 -19  11  213.84   83.01   6
   1  19 -11  174.82  110.30   3
   1 -19  11  119.65   84.18   8
  -1 -19 -11  389.22  133.74   8
   1 -19  10  245.28   93.56   8
  -1 -19 -10  295.64  123.10   8
   1 -19  10  161.19   79.40   6
   1  19 -10  123.36   91.88   3
   1  19  -9  253.28  109.80   3
   1 -19   9  193.62   87.08   8
   1 -19   9   51.25   47.68   6
  -1 -19  -9  266.52  118.60   8
  -1  19   9   38.82   47.85   2
  -1 -19  -8  372.44  122.01   8
   1 -19   8  370.50  112.13   8
   1  19  -8  264.91  113.45   3
   1 -19   8  456.39  116.57   6
  -1  19   8  409.50   97.43   2
   1 -19   7  324.84   96.76   6
   1  19  -7  187.21  106.12   3
   1 -19   7  227.31   95.55   8
  -1 -19  -7  312.93  117.22   8
  -1  19   7  136.27   67.71   2
   1  19  -6  398.94  134.03   3
  -1 -19  -6  532.36  144.13   8
   1 -19   6  622.00  138.80   8
   1 -19   6  451.42  104.18   6
   1 -19   5  436.95  106.60   6
   1  19  -5  353.16  123.33   3
   1 -19   5  284.02   97.67   8
  -1 -19  -5  351.43  119.27   8
   1  19  -4  294.19  125.06   3
  -1 -19  -4  407.62  134.69   8
   1 -19   4  150.01   83.41   8
   1 -19   4  288.64   82.53   6
  -1  19   4  347.64  111.21   3
   1  19  -3  211.42  109.88   3
  -1 -19  -3  209.11   92.01   8
   1 -19   3  161.88   58.43   6
  -1  19   3  161.03   76.45   3
   1 -19   3  227.37   84.89   8
   1 -19   2  295.91   87.61   6
   1  19  -2  160.95  103.10   3
   1 -19   2  311.03  113.18   8
  -1 -19  -2  211.60  105.09   8
  -1  19   2  131.22   88.31   3
   1 -19   1  128.86   55.74   6
   1 -19   1  138.16   85.65   8
  -1  19   1   47.43   67.73   3
  -1 -19  -1  124.70  101.94   8
   1  19  -1    1.45   78.88   3
  -1  19   0  207.00   99.51   3
   1 -19   0  335.99  104.82   8
   1  19   0  204.29  107.97   3
   1 -19   0  146.50   65.12   6
  -1 -19   0  148.06   96.21   8
   1 -19  -1  161.61   81.08   8
  -1 -19   1  168.02  105.51   8
  -1  19  -1  -13.32   80.19   3
   1  19   1   11.42   81.24   3
   1 -19  -1   18.73   41.95   6
  -1 -19   2  223.87  100.03   8
   1  19   2  152.50   85.30   3
  -1  19  -2  248.59  104.90   3
   1 -19  -2  183.22   92.65   8
   1 -19  -2  172.61   58.70   6
   1 -19  -3   87.84   46.48   6
  -1 -19   3  172.32  101.06   8
   1  19   3  100.21   86.68   3
  -1  19  -3   55.28   63.65   3
   1 -19  -3  157.04   85.94   8
   1 -19  -4  262.65   99.65   8
   1 -19  -4  206.32   69.32   6
   1  19   4  335.50  126.15   3
  -1 -19   4  298.83  108.50   8
  -1  19  -4   45.14   63.39   3
  -1 -19   5  254.08  101.22   8
  -1  19  -5  353.18  102.52   7
  -1  19  -5  375.06  118.62   3
   1 -19  -5  352.97  114.52   8
   1  19   5  586.56  159.17   3
   1 -19  -6  379.52  120.67   8
  -1  19  -6  421.94  125.66   3
  -1  19  -6  275.05   91.07   7
  -1 -19   6  552.39  141.68   8
  -1  19  -7  112.74   90.40   3
   1 -19  -7   88.49   79.24   8
  -1  19  -7  234.19   89.69   7
  -1 -19   7  211.59  104.04   8
   1 -19  -8  468.14  133.93   8
  -1 -19   8  674.75  155.68   8
  -1  19  -8  509.03  139.42   3
  -1  19  -8  484.70  114.81   7
  -1 -19   9  259.67  108.08   8
   1 -19  -9  300.29  119.45   8
  -1  19  -9  447.15  133.92   3
  -1  19  -9  253.27   92.59   7
  -1 -19  10   88.00   97.97   8
  -1  19 -10  286.81  115.48   3
  -1  19 -10  259.05   97.57   7
   1 -19 -10   88.18   84.43   8
  -1  19 -11  201.95   97.62   3
  -1  19 -11  319.25   94.36   7
   1 -19 -11   63.50   87.53   8
  -1  19 -12    2.22   61.39   3
  -1  19 -12   94.34   58.73   7
   1 -19 -12   98.03   87.67   8
  -1  19 -13  183.13   76.24   7
  -1  19 -13  -10.50   72.39   3
   1 -19 -13  152.35   89.65   8
   1 -19 -14   36.72   73.40   8
  -1  19 -14   12.58   68.29   3
   1 -19 -15  186.29  103.97   8
  -1  19 -15  -14.82   63.03   3
   1 -19 -16   18.68   63.24   8
  -1  19 -16  -43.30   69.43   3
  -1  19 -17    0.76   65.46   3
   1 -19 -17   89.30  101.85   8
   1 -19 -18 -107.61  103.79   8
  -1  19 -18   97.71   82.34   3
   1 -19 -19   59.55  105.43   8
  -1  19 -19   65.00   92.03   3
  -1  19 -20   39.57   75.08   3
   1 -20  20  -86.55   66.63   6
   1 -20  19    0.73   77.16   6
   1 -20  18  116.14   85.86   6
  -1 -20 -18   38.85   85.92   8
   1  20 -18  336.84  127.32   3
  -1 -20 -17  189.88  122.01   8
   1 -20  17   40.08   62.11   6
   1  20 -17   27.12   79.33   3
   1 -20  16   43.74   74.71   6
  -1 -20 -16   56.64   76.47   8
   1  20 -16  -65.13   89.98   3
   1  20 -15   55.24   86.73   3
  -1 -20 -15  174.75  107.97   8
   1 -20  15   60.31   70.95   6
   1 -20  14   74.02   59.92   6
  -1 -20 -14    6.88   80.24   8
   1 -20  14   59.73   75.60   8
   1  20 -14   51.47   96.43   3
   1 -20  13   48.11   69.60   8
  -1 -20 -13   86.20   92.47   8
   1 -20  13   95.87   78.08   6
   1  20 -13 -141.87   93.54   3
   1  20 -12   55.37   88.86   3
   1 -20  12    0.31   49.01   8
   1 -20  12   43.31   54.72   6
  -1 -20 -12   12.78   79.95   8
   1  20 -11  142.23  102.74   3
  -1 -20 -11  106.65   88.61   8
   1 -20  11   -1.82   51.02   6
   1 -20  11  253.93  106.30   8
   1  20 -10  -37.60   96.07   3
  -1 -20 -10   23.61   72.42   8
   1 -20  10  176.31  104.71   8
   1 -20  10   10.82   50.40   6
   1  20  -9  353.21  138.36   3
   1 -20   9  390.21  110.82   6
  -1 -20  -9  609.00  161.50   8
   1 -20   9  514.13  131.82   8
   1 -20   8  123.76   79.52   8
   1  20  -8  135.69  103.76   3
  -1 -20  -8  119.78  106.00   8
   1 -20   8    9.79   46.11   6
   1  20  -7  363.55  127.83   3
  -1 -20  -7  660.34  154.59   8
   1 -20   7  460.17  121.79   8
   1 -20   7  344.98   92.26   6
  -1  20   7  197.38   73.24   2
   1  20  -6  -21.96   79.42   3
  -1 -20  -6   85.15   91.01   8
   1 -20   6  -16.37   64.11   8
   1 -20   6   79.34   72.74   6
   1 -20   5  364.75  114.36   8
  -1 -20  -5  339.04  118.97   8
   1 -20   5  596.28  116.70   6
   1  20  -5  241.94  107.94   3
   1 -20   4   76.54   72.28   8
  -1 -20  -4   80.44   90.70   8
   1  20  -4   30.82   75.21   3
  -1  20   4   38.49   63.88   3
   1 -20   4  167.60   66.94   6
   1 -20   3  187.34   71.48   6
  -1  20   3  133.79   83.16   3
   1 -20   3  140.59   79.86   8
  -1 -20  -3  324.30  123.37   8
   1  20  -3   93.03   87.56   3
   1 -20   2    9.29   36.55   6
  -1 -20  -2   75.32   83.57   8
  -1  20   2    8.72   67.75   3
   1 -20   2   -1.65   63.08   8
   1  20  -2   21.58   80.88   3
   1 -20   1   46.09   51.18   6
  -1  20   1    0.87   77.19   3
   1 -20   1   -4.10   67.15   8
  -1 -20  -1   71.71   85.01   8
   1  20  -1   23.77   78.13   3
   1 -20   0   95.52   59.32   6
  -1 -20   0  174.78  108.76   8
   1  20   0  139.47   85.44   3
  -1  20   0   21.04   67.67   3
   1 -20   0    0.27   57.81   8
   1 -20  -1  126.39   84.32   8
   1  20   1  -38.14   84.61   3
   1 -20  -1   79.01   51.51   6
  -1 -20   1  177.23   93.81   8
  -1  20  -1   52.10   73.94   3
   1  20   2  -11.07   84.51   3
   1 -20  -2   92.26   51.70   6
   1 -20  -2    9.24   60.94   8
  -1  20  -2  -56.30   72.04   3
  -1 -20   2  -47.48   73.95   8
  -1  20  -3  273.56  109.45   3
   1 -20  -3  292.57   75.94   6
   1 -20  -3  201.68  102.73   8
  -1 -20   3   43.56   73.66   8
   1  20   3  244.47  106.10   3
  -1 -20   4  155.25   97.48   8
   1  20   4   34.66   79.01   3
   1 -20  -4  110.86   85.29   8
  -1  20  -4  -20.22   61.06   3
   1 -20  -4   61.77   50.18   6
   1 -20  -5  495.00  130.26   8
  -1  20  -5  356.71  124.90   3
  -1 -20   5  394.40  124.64   8
   1  20   5  290.18  109.76   3
   1 -20  -6   68.92   82.39   8
  -1  20  -6   21.32   76.57   3
  -1 -20   6   91.67   80.78   8
  -1  20  -6   44.04   56.84   7
  -1  20  -7  371.16  119.23   3
   1 -20  -7  515.10  143.39   8
  -1  20  -7  327.63  103.59   7
  -1 -20   7  477.22  135.12   8
  -1  20  -8   21.08   67.85   3
   1 -20  -8   99.69   97.57   8
  -1 -20   8   52.38   82.24   8
  -1  20  -8    6.15   58.19   7
  -1 -20   9  443.57  141.36   8
   1 -20  -9  318.16  127.97   8
  -1  20  -9  354.15  117.97   3
  -1  20  -9  436.48  116.75   7
   1 -20 -10   42.87   68.59   8
  -1  20 -10  110.70   79.80   3
  -1  20 -10   93.78   72.30   7
  -1 -20  10  166.04  101.63   8
  -1  20 -11   83.51   68.35   3
  -1  20 -11  157.36   77.45   7
  -1 -20  11  255.28  119.74   8
   1 -20 -11  274.58  121.99   8
  -1  20 -12   75.13   60.46   7
   1 -20 -12  133.84   91.54   8
  -1  20 -12   10.06   80.78   3
  -1  20 -13   -3.12   68.02   3
   1 -20 -13   49.17   67.64   8
  -1  20 -14 -123.43   86.66   3
   1 -20 -14   59.55  101.76   8
  -1  20 -15  164.93   89.96   3
   1 -20 -15 -150.75  103.73   8
   1 -20 -16   -1.74   72.27   8
  -1  20 -16  -79.27   85.55   3
   1 -20 -17   38.19   67.85   8
  -1  20 -17   61.57   79.21   3
  -1  20 -18   38.32   69.33   3
   1 -20 -18  -53.38   84.85   8
  -1  20 -19   38.16   67.68   3
   1 -21  18 -139.05   76.00   6
   1  21 -17  219.16  125.73   3
   1 -21  17 -151.20   82.94   6
   1 -21  17   64.97   78.42   8
   1 -21  16  -70.65   66.50   6
   1  21 -16  -92.00   88.19   3
   1 -21  16  153.97   94.44   8
  -1 -21 -16  152.57  106.78   8
   1  21 -15   29.00   63.87   3
   1 -21  15  126.00   71.84   6
  -1 -21 -15   93.63  109.85   8
   1 -21  15  133.89   81.74   8
   1 -21  14    2.43   44.32   6
   1  21 -14  211.25  123.21   3
  -1 -21 -14  145.81  117.69   8
   1 -21  14   43.54   63.77   8
   1  21 -13  181.50  106.96   3
  -1 -21 -13   62.65   75.61   8
   1 -21  13   93.26   84.49   8
   1 -21  13  -20.42   52.90   6
   1 -21  12   66.80   62.59   6
   1 -21  12   39.77   57.67   8
  -1 -21 -12  109.14  103.93   8
   1  21 -12  116.47   92.80   3
  -1 -21 -11  169.22  111.99   8
   1 -21  11  100.25   77.97   8
   1  21 -11   18.34   90.85   3
   1 -21  11  138.93   76.66   6
   1 -21  10  208.87   87.19   6
   1  21 -10   92.59   91.88   3
   1 -21  10  159.19   88.97   8
  -1 -21 -10   98.56   74.95   8
   1 -21   9   -3.76   55.15   8
   1 -21   9   32.12   55.51   6
   1  21  -9   34.47   88.46   3
  -1 -21  -9  185.57  115.65   8
   1 -21   8  136.28   69.27   6
  -1 -21  -8  261.37  117.07   8
   1 -21   8   38.69   62.53   8
   1  21  -8  151.47  101.85   3
   1 -21   7   13.21   54.57   6
  -1 -21  -7  -67.00  102.25   8
   1  21  -7  -30.34   80.76   3
   1 -21   7   27.43   64.72   8
   1 -21   6   23.52   67.26   8
   1  21  -6   93.94   74.32   3
  -1 -21  -6  190.97  113.02   8
   1 -21   6  176.75   72.01   6
   1 -21   5    7.92   42.55   6
  -1 -21  -5   38.68   78.72   8
   1 -21   5  129.94   87.44   8
   1  21  -5  -29.48   79.51   3
  -1 -21  -4   36.19   82.99   8
   1 -21   4   71.12   67.91   8
   1 -21   4  222.22   78.84   6
   1  21  -4  -96.30   88.81   3
   1 -21   3  291.43   80.05   6
   1  21  -3  258.23  114.30   3
  -1  21   3   97.40   82.34   3
   1 -21   3  282.49  105.73   8
  -1 -21  -3  290.64  125.57   8
   1 -21   2   91.18   71.79   8
   1  21  -2   90.33   90.66   3
  -1  21   2   31.81   70.16   3
   1 -21   2   61.56   48.48   6
  -1 -21  -2  -25.46   75.29   8
  -1  21   1  228.97  112.18   3
   1 -21   1  398.81   90.46   6
   1  21  -1  183.54  112.01   3
   1 -21   1  311.23  101.90   8
  -1 -21  -1  301.57  114.80   8
   1 -21   0   13.58   65.51   8
  -1 -21   0   -7.19   71.98   8
  -1  21   0  -67.23   79.25   3
   1  21   0 -182.38  117.18   3
   1 -21   0    9.80   35.21   6
   1 -21  -1  418.32  128.60   8
  -1 -21   1  492.44  150.82   8
  -1  21  -1  259.26  113.83   3
   1  21   1  376.78  135.72   3
   1 -21  -2   35.47   67.71   8
  -1 -21   2  118.58  101.26   8
   1  21   2 -121.18  100.28   3
  -1  21  -2   30.04   62.66   3
   1  21   3  124.65   97.43   3
  -1 -21   3  267.73  120.09   8
  -1  21  -3  225.06  108.40   3
   1 -21  -3  222.64  114.72   8
  -1 -21   4  104.76   73.02   8
   1 -21  -4  227.18   91.75   8
  -1  21  -4   67.32   80.72   3
   1 -21  -5  -34.85   74.34   8
  -1  21  -5   -0.62   89.65   3
  -1 -21   5   71.17   88.55   8
  -1 -21   6   80.10   80.63   8
  -1  21  -6  152.17   93.83   3
   1 -21  -6  218.32  103.18   8
  -1  21  -7  -42.27   78.10   3
  -1 -21   7  -22.23   73.00   8
   1 -21  -7  149.59   94.18   8
  -1  21  -8   54.73   58.52   7
  -1 -21   8  252.42  110.41   8
  -1  21  -8  160.83   90.83   3
   1 -21  -8  362.28  132.71   8
  -1  21  -9  208.18  107.19   3
  -1 -21   9   22.83   81.16   8
  -1  21  -9    5.21   44.83   7
   1 -21  -9  104.73   77.06   8
  -1  21 -10  234.46   91.61   7
   1 -21 -10  207.66  118.78   8
  -1 -21  10   69.28   70.78   8
  -1  21 -10  229.62  118.32   3
  -1  21 -11  228.37  102.02   3
   1 -21 -11  295.76  131.01   8
  -1 -21  11 -127.16   91.30   8
  -1  21 -11  -79.90   59.48   7
  -1 -21  12    7.43   78.25   8
   1 -21 -12   19.70   86.71   8
  -1  21 -12  202.95  104.53   3
   1 -21 -13  158.33  108.94   8
  -1  21 -13   52.79   78.05   3
   1 -21 -14   26.65   73.68   8
  -1  21 -14   29.35   79.45   3
  -1  21 -15   12.84   76.81   3
   1 -21 -15  109.05  103.43   8
  -1  21 -16  -59.15   71.98   3
   1 -21 -16   -0.45   84.34   8
   1 -21 -17   25.61   80.10   8
  -1  21 -17   19.61   63.57   3
  -1  21 -18  -34.23   74.22   3
   1 -22  17 -187.74   99.88   8
   1 -22  16   -0.39  104.71   8
   1 -22  15   20.28   53.47   8
  -1 -22 -15   18.10   80.94   8
   1  22 -15  188.24  113.23   3
   1 -22  14   43.23   66.13   8
  -1 -22 -14   74.71   97.67   8
   1  22 -14  109.37  109.98   3
  -1 -22 -13  -79.64   87.55   8
   1  22 -13   59.29   91.17   3
   1 -22  13   31.13   56.55   8
   1  22 -12  110.79  106.19   3
   1 -22  12  133.47   95.35   8
  -1 -22 -12  158.62  107.20   8
   1  22 -11  162.92  123.26   3
   1 -22  11   45.69   78.06   8
  -1 -22 -11  117.14   95.66   8
   1  22 -10  240.67  111.29   3
   1 -22  10  107.38   80.85   8
  -1 -22 -10   66.32  106.99   8
   1 -22   9   38.29   66.30   8
  -1 -22  -9  -17.14   84.34   8
   1  22  -9 -115.03   94.81   3
   1 -22   8  -26.58   69.08   8
  -1 -22  -8  118.25  104.01   8
   1  22  -8   61.60   89.08   3
   1 -22   7   45.74   60.20   8
  -1 -22  -7  130.21  108.99   8
  -1 -22  -6  123.50   97.38   8
   1 -22   6   17.09   63.78   8
   1  22  -6  -97.95   93.87   3
   1  22  -5  -15.18   65.77   3
   1 -22   5  123.23   86.13   8
  -1 -22  -5   96.57   92.05   8
   1  22  -4  122.81   95.94   3
  -1 -22  -4   98.43   95.22   8
   1 -22   4  132.46   82.26   8
  -1  22   3 -105.11   99.22   3
   1 -22   3   50.51   80.77   8
  -1 -22  -3  150.79   96.86   8
   1  22  -3   24.08   73.43   3
   1  22  -2  386.26  131.69   3
   1 -22   2  115.42   84.57   8
  -1  22   2   54.09   80.64   3
  -1 -22  -2  291.52  119.47   8
   1 -22   1  -40.11   82.52   8
  -1 -22  -1   31.30   72.63   8
   1  22  -1   21.97   82.35   3
  -1  22   1   68.58   67.01   3
   1  22   0  379.51  137.16   3
  -1  22   0  133.58   90.32   3
  -1 -22   0  183.22  112.48   8
   1 -22   0  358.80  119.41   8
   1  22   1 -114.21   96.58   3
   1 -22  -1   27.16   59.00   8
  -1  22  -1  -93.30   74.97   3
  -1 -22   1   64.92   87.35   8
   1 -22  -2  214.88  105.80   8
   1  22   2  274.55  121.76   3
  -1 -22   2  364.49  120.77   8
  -1  22  -2  208.15  106.76   3
  -1 -22   3   98.46   94.32   8
   1 -22  -3  143.77   92.98   8
  -1  22  -3  128.02   95.37   3
   1  22   3   89.08   79.11   3
   1 -22  -4   98.53   85.00   8
   1  22   4   57.56   98.11   3
  -1 -22   4  124.95   98.32   8
  -1  22  -4  168.72   99.43   3
  -1 -22   5   59.60   64.36   8
  -1  22  -5   42.37   82.66   3
   1 -22  -5  -21.41   76.37   8
  -1 -22   6   26.31   74.98   8
  -1  22  -6 -114.04   89.89   3
  -1  22  -7    0.68   72.19   3
   1 -22  -7   27.16   66.52   8
  -1 -22   7  101.37   88.32   8
   1 -22  -8   74.35   90.53   8
  -1  22  -8   -5.51   83.83   3
  -1 -22   8  -50.44   93.54   8
  -1  22  -9  -12.30   66.81   3
   1 -22  -9  -29.03   84.25   8
  -1 -22   9  136.39   85.90   8
  -1 -22  10  118.37   80.86   8
  -1  22 -10 -116.06   83.75   3
   1 -22 -10  137.51  107.07   8
   1 -22 -11  133.91   85.15   8
  -1 -22  11  -43.50   71.60   8
  -1  22 -11  169.14  107.06   3
  -1  22 -12  232.39  104.42   3
  -1 -22  12   75.74   91.21   8
   1 -22 -12   41.58   93.30   8
  -1  22 -13   60.50   85.67   3
   1 -22 -13  220.88  119.49   8
  -1 -22  13   -8.43   77.16   8
  -1  22 -14   -0.39  127.87   3
  -1 -22  14  225.36  114.31   8
   1 -22 -14    5.33   66.38   8
  -1 -22  15  155.44  114.89   8
   1 -22 -15  123.44  110.76   8
  -1  22 -15  129.10   94.63   3
  -1  22 -16   -0.42   77.67   3
  -1 -22  16   72.69   82.99   8
   1 -23  16   45.93   64.83   8
   1 -23  15   55.87   70.23   8
   1 -23  14   16.92   73.67   8
  -1 -23 -13  101.67  125.40   8
   1  23 -13  219.44  118.83   3
   1 -23  13   73.42   88.75   8
   1  23 -12  235.74  116.80   3
   1 -23  12  -41.78   70.52   8
  -1 -23 -12    4.02   97.83   8
   1  23 -11 -150.43  102.86   3
   1 -23  11   29.10   58.49   8
  -1 -23 -11   13.05   79.07   8
   1 -23  10  -51.13   74.09   8
   1  23 -10  -91.77   96.64   3
  -1 -23 -10   85.29   91.95   8
   1 -23   9    9.15   63.26   8
  -1 -23  -9   49.46   83.41   8
   1  23  -9  -83.25   83.52   3
  -1 -23  -8  134.98  108.70   8
   1 -23   8   83.26   75.28   8
   1  23  -8   37.61   84.11   3
  -1 -23  -7  -17.90   70.65   8
   1 -23   7  148.23   88.71   8
  -1 -23  -6  109.37   97.32   8
   1  23  -6  134.35  108.48   3
   1 -23   6  238.75  114.24   8
   1 -23   5   36.79   52.86   8
  -1 -23  -5  100.90   97.94   8
   1  23  -5  -19.27   73.23   3
   1 -23   4  304.35  122.50   8
  -1 -23  -4  240.98  127.02   8
   1  23  -4   35.34   80.33   3
   1  23  -3   25.35   82.29   3
   1 -23   3  178.86   98.82   8
  -1 -23  -3   50.13   79.30   8
  -1 -23  -2   22.88   61.23   8
   1 -23   2   -0.34   70.10   8
  -1  23   2  -16.72   73.72   3
   1  23  -2   59.18   68.32   3
  -1  23   1  126.78  105.49   3
  -1 -23  -1   90.24   77.57   8
   1  23  -1  201.24  107.14   3
   1 -23   1  102.95   95.02   8
   1  23   0  -20.79   88.58   3
   1 -23   0  -12.89   68.89   8
  -1 -23   0  -42.31   73.65   8
  -1  23   0   23.03   65.23   3
  -1  23  -1   81.74   83.56   3
   1  23   1  113.46  107.11   3
  -1 -23   1  107.47   96.45   8
   1 -23  -1  -71.29   84.52   8
   1 -23  -2    5.85   72.58   8
   1  23   2    8.91   79.11   3
  -1  23  -2  -13.11   86.53   3
  -1 -23   2   10.12   74.00   8
  -1  23  -3    1.42   75.00   3
  -1 -23   3  277.62  128.05   8
   1  23   3   14.39   68.24   3
   1 -23  -3  144.66  109.49   8
  -1  23  -4  110.37   86.48   3
  -1 -23   4   10.98   72.95   8
   1 -23  -4  195.61  106.41   8
   1  23   4   37.07   81.04   3
   1 -23  -5    7.27   73.23   8
  -1  23  -5    7.82   71.31   3
  -1 -23   5   49.72   78.53   8
   1 -23  -6  116.94   88.69   8
  -1 -23   6  254.65  121.16   8
  -1  23  -6  176.97  106.31   3
   1 -23  -7   80.89   95.09   8
  -1  23  -7    6.84   85.53   3
  -1 -23   7  -18.52   81.77   8
   1 -23  -8  129.91   99.55   8
  -1  23  -8  170.64  109.22   3
  -1 -23   8  167.90   97.78   8
  -1 -23   9  106.16  104.52   8
  -1  23  -9   88.40   74.18   3
   1 -23  -9  108.94   88.61   8
  -1 -23  10   13.59   76.82   8
   1 -23 -10  112.52  100.89   8
  -1  23 -11   31.54   65.64   3
  -1 -23  11    2.03   72.48   8
   1 -23 -11  148.22  116.11   8
   1 -23 -12  137.16  126.04   8
  -1  23 -12   96.61   90.59   3
  -1 -23  12  197.97  115.58   8
  -1  23 -13   -0.40  100.60   3
   1 -23 -13  -95.38   87.10   8
  -1 -23  13  -16.03   65.24   8
  -1 -23  14  140.01   99.25   8
   1 -23 -14  102.00   82.61   8
  -1  23 -14  104.28  104.79   3
   1 -24  14 -173.73  102.37   8
   1 -24  13  -26.14   73.12   8
   1 -24  12    0.39   64.97   8
   1  24 -11 -120.76   99.90   3
   1 -24  11  121.79   95.16   8
   1  24 -10  -42.22   85.02   3
  -1 -24 -10   72.08  105.91   8
   1 -24  10   -4.52   57.34   8
  -1 -24  -9  185.31  127.13   8
   1  24  -9   47.77   80.86   3
   1 -24   9   -0.37   61.27   8
   1 -24   8  -36.57   65.36   8
  -1 -24  -8   56.99   98.96   8
   1  24  -8 -154.43  107.38   3
   1 -24   7  233.77  123.53   8
   1  24  -7   67.40   85.93   3
  -1 -24  -7    0.42   68.76   8
   1  24  -6 -194.87  106.60   3
   1 -24   6 -122.71   83.06   8
  -1 -24  -6   90.84   95.52   8
   1 -24   5  171.44  107.18   8
   1  24  -5  291.53  127.78   3
  -1 -24  -5  414.23  151.08   8
   1  24  -4  -94.08   92.84   3
   1 -24   4   30.30   53.89   8
  -1 -24  -4  171.69  101.21   8
  -1 -24  -3   65.36   98.87   8
   1 -24   3  -91.05   82.18   8
   1  24  -2  110.71  106.47   3
   1 -24   2   52.01   73.77   8
  -1  24   2  -92.90   83.16   3
  -1 -24  -1   37.74   83.87   8
  -1  24   1 -167.16  100.49   3
   1 -24   1  104.76   89.34   8
   1  24  -1  -45.82   98.47   3
  -1 -24   0   42.26   76.38   8
   1 -24   0   80.99   81.50   8
  -1  24   0   30.16   70.86   3
   1  24   0   47.51   88.54   3
   1 -24  -1  136.68   90.08   8
   1  24   1  184.46  106.76   3
  -1 -24   1    9.84   82.36   8
  -1  24  -1  -85.43   80.98   3
   1 -24  -2   98.73   84.36   8
   1  24   2  -11.12   66.86   3
  -1  24  -2   64.00   74.87   3
  -1 -24   2   65.35   75.10   8
   1 -24  -3  -63.87   75.64   8
  -1 -24   3   14.76   81.09   8
   1  24   3   59.45  104.46   3
  -1  24  -3  104.84   93.13   3
   1 -24  -4  -61.58   75.47   8
  -1  24  -4   54.75   73.81   3
  -1 -24   4  -71.58   92.08   8
  -1 -24   5  118.53  109.02   8
   1 -24  -5  221.87  120.95   8
  -1  24  -5   -0.38   71.72   3
  -1 -24   6  105.15   92.20   8
   1 -24  -6   35.92   73.06   8
  -1  24  -6   85.78   87.32   3
  -1 -24   7   72.45   88.28   8
   1 -24  -7  159.13  112.24   8
  -1  24  -7   72.93   86.17   3
   1 -24  -8  214.75  122.25   8
  -1 -24   8  -25.90   67.87   8
  -1  24  -8   13.85   78.41   3
  -1 -24   9   81.71   97.79   8
   1 -24  -9  143.30  102.41   8
  -1  24  -9 -155.34   95.42   3
   1 -24 -10   -6.54   66.75   8
  -1  24 -10   -0.40   60.64   3
  -1 -24  10  129.25   89.91   8
  -1  24 -11   37.14   79.38   3
  -1 -24  11   47.91   77.01   8
   1 -24 -11  -16.15   67.92   8
  -1  24 -12  147.67  110.24   3
   1 -25  11   89.40   78.89   8
   1 -25  10    0.40   83.16   8
   1 -25   9   73.80   94.17   8
   1 -25   8   40.94   66.28   8
   1 -25   7  157.65   96.35   8
  -1 -25  -7   18.45   72.20   8
  -1 -25  -6 -195.81  107.52   8
   1 -25   6   14.11   58.77   8
   1  25  -6  -68.74   85.26   3
  -1 -25  -5   82.89   88.72   8
   1 -25   5  137.98   94.67   8
   1  25  -5  -54.28   92.59   3
  -1 -25  -4   76.72   91.89   8
   1 -25   4   68.62   80.49   8
   1  25  -4  -55.07   83.42   3
   1  25  -3  247.24  138.74   3
  -1 -25  -3  199.83  103.94   8
   1 -25   3  -64.68   77.58   8
   1  25  -2 -138.29  103.92   3
  -1 -25  -2   57.66   76.45   8
   1 -25   2    5.70   79.90   8
   1  25  -1  -12.55   72.72   3
  -1 -25  -1  167.20  114.10   8
  -1  25   1  144.86  102.16   3
   1 -25   1  192.18  100.76   8
   1 -25   0  105.20  102.72   8
   1  25   0 -144.94  104.54   3
  -1  25   0   14.76   66.72   3
  -1 -25   0   31.54   70.55   8
   1  25   1  185.74  113.67   3
   1 -25  -1   39.07   85.73   8
  -1 -25   1   37.65   58.98   8
  -1  25  -1    0.40   84.35   3
   1  25   2  -80.65   93.93   3
  -1 -25   2  122.65  101.59   8
   1 -25  -2  109.18   94.59   8
  -1  25  -2  -75.73   86.08   3
   1  25   3   66.37   91.36   3
   1 -25  -3    6.36   62.29   8
  -1  25  -3  -93.37   90.79   3
   1 -25  -4  -41.61   65.12   8
  -1 -25   4  -64.30   83.82   8
  -1  25  -4  118.63  105.00   3
  -1  25  -5   61.72   82.11   3
  -1 -25   5    5.12   71.22   8
   1 -25  -5  -72.42   78.36   8
  -1  25  -6  124.61  106.80   3
   1 -25  -6   15.94   61.99   8
  -1 -25   6  168.97  112.72   8
   1 -25  -7  -14.53   81.97   8
  -1 -25   7   17.65   74.30   8
  -1  25  -7  114.59   83.32   3
  -1  25  -8   90.60   65.17   3
  -1 -25   8   13.84   70.85   8
   1 -25  -8   46.80   59.77   8
   1 -25  -9  226.38  124.31   8
  -1  25  -9  -38.15   66.46   3
  -1  25 -10 -119.42   84.19   3
   1 -26   8 -106.27   80.18   8
   1 -26   7 -120.84   85.53   8
   1 -26   6  -10.78   44.78   8
   1 -26   5  -72.66   72.94   8
   1 -26   4   78.97   79.40   8
   1 -26   3  164.99  106.01   8
   1 -26   2  -44.17   67.66   8
  -1  26   1   18.89   87.18   3
   1 -26   1  -37.97   65.54   8
  -1 -26   0  183.79  128.90   8
  -1  26   0 -107.15   91.64   3
   1 -26   0  129.62  108.53   8
  -1  26  -1 -152.93  103.76   3
  -1 -26   1  -60.05   83.50   8
   1 -26  -2   43.48   83.30   8
  -1  26  -2 -158.34  103.17   3
   1 -26  -3   43.75   63.28   8
  -1  26  -3   39.04   77.03   3
  -1  26  -4    6.74   73.37   3
   1 -26  -4  -14.54   68.57   8
  -1  26  -5   71.40   83.46   3
   1 -26  -5  -13.91   60.19   8
  -1  26  -6  137.67  107.71   3
  -2   0   0 1495.03   83.62   6
  -2   0   0 1400.42   50.37   3
  -2   0   0 1440.36   95.86   1
  -2   0   0 1419.40   89.62   4
   2   0   0 1503.24   87.69   7
   2   0   0 1327.92   48.32   3
   2   0   0 1418.54   81.99   6
  -2   0   0 1348.94   81.91   7
  -2   0  -1   47.03   12.32   3
   2   0  -1   60.86   12.48   3
  -2   0   1   53.07   19.18   6
  -2   0   1   52.76   18.58   7
  -2   0  -1   31.86   18.07   4
  -2   0  -1   49.90   23.03   7
  -2   0  -1   56.24   22.47   1
   2   0  -1   55.78   17.44   7
  -2   0  -1   60.94   11.37   8
   2   0  -1   68.64   23.52   6
  -2   0   1   53.65   20.93   4
  -2   0  -1   70.72   20.65   6
   2   0   1   63.76   21.70   7
   2   0   1   55.38   22.30   6
  -2   0   1   52.51   11.83   3
  -2   0   2   99.11   29.73   4
  -2   0   2  112.72   27.42   6
  -2   0   2  138.78   26.35   8
  -2   0  -2   74.54   16.44   3
   2   0   2   94.69   25.27   1
  -2   0  -2  115.66   26.24   6
   2   0  -2   72.43   17.64   3
   2   0  -2   70.01   26.18   6
   2   0  -2  119.26   24.05   7
  -2   0  -2  108.99   26.81   4
   2   0   2  107.51   28.01   6
  -2   0  -2  105.91   27.04   1
  -2   0   2   73.42   19.88   7
  -2   0  -2   91.15   13.70   8
  -2   0  -2   70.12   28.21   7
  -2   0  -321127.30  355.34   4
  -2   0  -322076.06  356.17   1
  -2   0  -322241.69  343.16   6
  -2   0   320121.47  259.71   7
  -2   0  -320102.27  224.19   8
  -2   0   320508.95  358.79   2
  -2   0  -320797.06  383.96   7
  -2   0   321994.52  352.51   8
   2   0   320813.54  215.60   8
   2   0  -321260.99  276.24   7
   2   0  -320558.73  278.33   3
   2   0  -320596.27  346.76   6
  -2   0   321358.16  350.84   6
   2   0   319896.38  322.64   1
   2   0   320249.38  327.70   6
  -2   0  -4  224.14   31.61   8
  -2   0   4  215.38   40.25   8
   2   0  -4  172.38   32.26   3
   2   0   4  238.09   45.54   6
  -2   0  -4  248.26   38.78   1
  -2   0  -4  226.29   37.55   6
  -2   0  -4  162.24   41.60   7
  -2   0  -4  197.04   34.51   2
   2   0   4  225.97   27.85   8
  -2   0   4  220.68   40.17   6
  -2   0   4  216.18   28.60   7
   2   0  -4  236.43   30.20   7
  -2   0   4  218.29   44.28   2
   2   0   4  169.16   32.75   1
  -2   0  -516264.86  383.30   7
  -2   0  -517124.68  303.74   1
  -2   0   516653.45  363.29   2
  -2   0   517612.40  381.13   8
  -2   0  -517637.88  316.26   2
   2   0  -516671.37  327.26   3
  -2   0  -516317.11  287.83   8
  -2   0   516533.92  228.78   7
   2   0   516640.76  327.55   6
   2   0  -516965.63  242.08   7
   2   0   516401.81  281.19   1
   2   0   516793.73  263.60   8
  -2   0   6  683.42   84.81   2
   2   0  -6  433.59   67.60   1
  -2   0  -6  545.45   62.94   8
   2   0  -6  593.75   69.75   3
   2   0   6  523.90   51.01   1
   2   0  -6  610.23   47.28   7
  -2   0  -6  613.32   57.81   1
   2   0   6  661.91   60.50   8
  -2   0  -6  675.01   85.92   7
  -2   0  -6  659.12   67.56   2
   2   0   6  555.26   68.75   6
  -2   0  -7  109.25   25.56   1
  -2   0   7   60.59   42.82   2
  -2   0  -7   49.71   27.73   8
   2   0  -7  142.66   24.47   7
   2   0  -7   54.03   46.94   1
   2   0   7  134.26   32.60   8
   2   0   7  131.86   41.57   2
   2   0   7  109.12   43.54   6
   2   0  -8 3991.59  201.88   1
   2   0  -8 4259.66  136.70   7
  -2   0  -8 3977.93  139.34   1
   2   0   8 4338.26  199.19   6
  -2   0  -8 4008.77  194.07   8
   2   0   8 4249.55  185.81   8
   2   0   8 4327.01  185.41   2
  -2   0   8 3835.05  211.43   2
  -2   0   9   93.14   59.48   2
  -2   0  -9   28.32   45.90   8
   2   0  -9   -0.11   53.92   1
   2   0   9   87.80   56.72   6
   2   0   9  149.84   50.16   2
   2   0  -9   88.67   24.16   7
  -2   0  -9   82.47   21.76   1
  -2   0 -10 7767.36  185.26   1
   2   0  10 8804.58  318.07   6
   2   0 -10 7621.04  292.42   1
  -2   0  10 8051.98  336.88   2
   2   0 -10 8150.32  212.78   7
  -2   0 -10 8532.60  322.15   8
   2   0  10 8599.92  295.17   2
  -2   0 -11 6471.30  163.90   1
   2   0  11 7519.18  312.68   6
  -2   0 -11 7383.62  322.37   8
   2   0  11 7125.31  284.93   2
   2   0 -11 6905.90  208.95   7
   2   0 -11 6928.36  281.45   1
  -2   0  11 7287.47  341.93   2
  -2   0 -12 4807.39  134.89   1
   2   0 -12 5166.06  248.66   1
   2   0  12 5552.75  283.58   6
  -2   0 -12 6134.07  304.78   8
   2   0 -12 5000.25  189.53   7
  -2   0  12 5656.56  315.70   2
   2   0  12 5704.55  271.77   2
  -2   0  13 9530.06  417.58   2
  -2   0 -13 9068.47  384.88   8
   2   0  13 8800.59  348.82   2
   2   0  13 8746.81  373.77   6
   2   0 -13 8742.05  330.14   1
   2   0  14 3799.43  250.93   2
   2   0  14 4162.64  269.71   6
  -2   0 -14 4245.03  286.34   8
  -2   0  14 4112.92  290.43   2
   2   0 -14 4167.74  236.78   1
   2   0 -15 2325.98  180.68   1
   2   0  15 2249.41  213.87   6
   2   0  15 2235.01  195.57   2
  -2   0  15 2243.42  229.15   2
  -2   0 -15 2738.38  235.25   8
   2   0 -16 2445.62  186.23   1
  -2   0 -16 2398.21  231.39   8
  -2   0  16 2162.83  225.93   2
   2   0  16 2308.53  209.20   2
  -2   0 -16 2684.79  250.55   7
  -2   0 -17 1924.66  223.28   7
   2   0  17 1639.84  181.72   2
   2   0  17 1578.40  193.23   6
  -2   0  17 1914.91  220.33   2
  -2   0 -17 1660.02  200.01   8
   2   0 -17 1659.49  156.27   1
   2   0  18  280.55   99.45   6
  -2   0  18  425.64  129.74   2
   2   0 -18  218.67   93.64   3
   2   0  18  472.05  115.26   2
  -2   0 -18  321.98  100.83   7
   2   0 -18  384.40   82.07   1
   2   0  19  187.70   80.10   6
  -2   0 -19  328.86  109.51   7
   2   0 -19  235.85  104.74   3
  -2   0  19  269.29  109.17   2
   2   0 -19  237.29   65.83   1
   2   0  19  237.02   81.92   2
  -2   0  20  -10.19   66.66   2
   2   0  20 -146.59   85.52   6
  -2   0 -20   36.93   60.64   7
   2   0 -20  -67.38   74.19   3
   2   0  20  -10.46   68.89   2
   2   0 -20   14.19   29.80   1
  -2   0  21  -44.59   74.82   2
   2   0  21  -18.29   72.72   6
   2   0 -21   29.59   81.32   3
   2   0  21  -25.41   60.93   2
  -2   0 -21    9.04   64.68   7
   2   0  22   49.58   77.11   6
  -2   0 -22   65.82   75.75   7
   2   0 -22   -0.33   69.21   3
  -2   0  22 -151.34   92.69   2
   2   0  22    6.37   61.43   2
  -2   0  23   11.14   59.68   2
   2   0  23   30.04   57.00   2
   2   0  23  138.49   98.33   6
   2   0 -23   11.49   73.01   3
  -2   0 -23  -43.76   62.43   7
  -2   0 -24  -13.17   63.37   7
   2   0  24  -17.24   72.96   6
   2   0 -24  175.67  110.95   3
   2   0  24  101.13   78.38   2
  -2   0  24  174.91   99.03   2
   2   0 -25  -86.43   87.51   3
  -2   0 -25  152.13  101.07   7
   2   0  25    0.34   64.80   6
   2   0  25    2.78   54.70   2
  -2   0  25   -3.56   88.58   2
   2   0  26  115.41   78.34   2
  -2   0 -26   44.98   70.73   7
  -2   0  26  116.15   95.33   2
   2   0  26  116.85   86.74   6
   2   0 -27   69.19   91.62   3
  -2   0 -27   76.56   70.38   7
   2   0  27   88.95  102.38   6
   2   0  27  130.81   85.69   2
  -2   0 -27  -92.09   95.49   3
  -2   0  27  118.91   97.62   2
  -2   0 -28  305.33  153.21   3
   2   0  28   56.21   72.82   2
   2   0  28   82.37   90.76   6
   2   0 -28  343.71  154.72   3
  -2   0  28  169.53  104.62   2
  -2   0 -28   83.38   88.72   7
   2   0  29   99.10   95.17   2
   2   0 -29   62.67   90.41   3
  -2   0  29   92.82  104.88   2
   2   0  29  196.06  122.08   6
  -2   0 -29   -0.49   75.21   3
  -2   0 -29  199.56  103.09   7
   2   0  30   60.49   79.68   2
   2  -1  29   17.66   82.48   2
   2   1 -29    3.26   71.97   3
  -2   1  29   17.24   72.04   2
   2  -1  29  178.11  116.27   6
  -2  -1 -29   -0.42   63.00   7
   2  -1  28  202.45  117.94   6
  -2  -1 -28 -284.58  117.94   7
   2  -1  28   94.91   89.52   2
   2   1 -28 -205.68  112.15   3
  -2  -1 -28  160.68  104.20   3
  -2   1  28   73.52   74.69   2
   2  -1  27  146.75  101.52   6
  -2  -1 -27   -0.39   88.07   7
  -2   1  27  -25.67   88.34   2
   2  -1  27   96.13   68.65   2
   2   1 -27   12.38   86.39   3
  -2   1  26 -180.36  105.33   2
   2   1 -26   -8.15   67.85   3
   2  -1  26  129.84  113.80   6
  -2  -1 -26   89.11   75.72   7
   2  -1  26  185.89   98.60   2
   2   1 -25  126.48   99.86   3
  -2  -1 -25   35.30   63.03   7
   2  -1  25  116.40   95.76   6
  -2   1  25   37.63   65.44   2
   2  -1  25   45.10   61.64   2
   2  -1  24  141.21   90.08   6
  -2  -1 -24   31.70   80.09   7
   2  -1  24   32.53   64.56   2
   2   1 -24  165.78  104.07   3
  -2   1  24  207.25  102.88   2
  -2  -1 -23  272.62  110.12   7
   2  -1  23  132.90   82.39   2
   2   1 -23   30.48   64.93   3
   2  -1  23  207.74  101.87   6
  -2   1  23  111.68  100.93   2
  -2   1  22   34.18   65.62   2
   2  -1  22  120.95   75.17   2
   2   1 -22   21.21   93.14   3
   2  -1  22  197.65   98.95   6
  -2  -1 -22  113.40  100.69   7
  -2   1  21  437.58  122.21   2
   2  -1  21  195.12   91.09   6
   2   1 -21  287.81  118.30   3
  -2  -1 -21  251.26  105.51   7
   2  -1  21  274.90   96.76   2
   2  -1  20  122.24   62.88   2
  -2   1  20   57.45   79.48   2
  -2  -1 -20   57.91   73.87   7
   2   1 -20   76.48   43.51   1
   2   1 -20   60.27   95.00   3
   2  -1  20   55.07   68.54   6
   2   1 -19  288.64   70.04   1
   2  -1  19  282.54  100.82   6
   2   1 -19  157.45   88.43   3
  -2   1  19  145.55   85.19   2
   2  -1  19   75.44   63.69   2
  -2  -1 -19  260.59   93.92   8
  -2   1  18  178.91   87.66   2
   2  -1  18   79.11   64.73   6
  -2  -1 -18  187.93   80.50   8
   2   1 -18  -18.09   87.26   3
   2  -1  18  214.66   79.01   2
   2   1 -18   61.26   38.87   1
   2  -1  17  956.81  148.24   2
  -2   1  17  635.34  132.37   2
   2   1 -17  943.16  115.82   1
   2  -1  17  902.23  151.22   6
   2   1 -17  697.08  140.73   3
  -2  -1 -17  872.26  151.71   8
  -2   1  16  888.94  156.43   2
   2  -1  16  660.33  131.93   6
  -2  -1 -16  780.47  143.89   8
   2  -1  16  681.34  121.42   2
   2   1 -16  699.29  144.19   3
   2   1 -16  621.03   95.99   1
  -2  -1 -15 1238.48   73.53   1
   2   1 -15 1560.78  145.66   1
   2  -1  15 1509.28  183.22   6
  -2   1  15 1529.63  190.83   2
  -2  -1 -15 1542.64  179.60   8
   2   1 -15 1353.54  179.68   3
   2  -1  15 1584.76  172.72   2
   2  -1  14 4206.03  271.97   6
  -2  -1 -14 3622.18  131.56   1
   2   1 -14 4039.51  291.50   3
  -2  -1 -14 4381.66  288.41   8
   2  -1  14 4387.13  264.36   2
   2   1 -14 4102.06  231.51   1
  -2   1  14 3939.80  286.90   2
  -2  -1 -13 2592.68  114.63   1
  -2  -1 -13 2866.33  228.48   8
   2  -1  13 3217.35  239.44   6
   2   1 -13 2773.72  187.54   1
  -2   1  13 3320.79  250.20   2
   2  -1  13 3025.63  214.88   2
   2   1 -13 2461.04  131.24   7
   2   1 -13 2779.56  234.42   3
   2   1 -12 7242.30  361.56   3
   2  -1  12 7933.27  340.54   6
  -2  -1 -12 6937.55  189.95   1
   2  -1  12 7517.81  316.78   2
  -2  -1 -12 8051.22  352.87   8
   2   1 -12 6786.00  205.13   7
   2   1 -12 7479.50  299.36   1
  -2   1  12 7219.98  354.17   2
  -2   1  11 4495.10  264.36   2
   2   1 -11 4267.40  258.20   3
   2   1 -11 4203.27  149.46   7
  -2  -1 -11 4105.90  148.95   1
  -2  -1 -11 4339.97  248.22   8
   2  -1  11 4517.39  232.92   2
   2  -1  11 4625.38  252.25   6
   2   1 -11 3916.25  219.19   1
  -2  -1 -10 7054.79  195.66   1
  -2  -1 -10 7253.21  304.20   8
   2   1 -10 6555.92  173.48   7
   2   1 -10 7017.52  276.58   1
   2   1 -10 6988.29  310.89   3
   2  -1  10 7335.55  284.32   2
   2  -1  10 7415.56  307.48   6
  -2   1  10 7074.42  310.53   2
   2   1  -911280.14  348.20   1
   2  -1   911391.71  355.55   6
  -2   1   911669.95  381.05   2
   2   1  -911544.50  370.75   3
   2  -1   911303.61  333.05   2
   2   1  -911207.33  207.14   7
  -2  -1  -911079.41  354.38   8
  -2  -1  -910755.88  242.30   1
   2   1  -810451.45  329.72   1
   2  -1   811146.58  329.44   6
   2  -1   811325.48  300.03   8
   2   1  -810874.00  350.18   3
  -2  -1  -811220.02  250.89   1
  -2  -1  -811401.33  326.50   8
   2  -1   811962.60  318.98   2
  -2   1   812149.15  368.69   2
   2   1  -811100.88  190.39   7
   2  -1   710764.38  267.39   8
   2   1  -711288.78  328.69   3
  -2  -1  -710856.96  247.82   1
   2   1  -711500.79  328.76   1
  -2  -1  -711680.70  285.72   2
   2   1  -711235.58  178.46   7
   2  -1   711083.33  316.07   6
  -2   1   711619.23  343.06   2
   2  -1   711103.14  204.57   1
  -2  -1  -711463.91  301.37   8
   2  -1   613625.44  269.07   8
   2   1  -613463.40  353.49   1
  -2  -1  -614442.58  293.25   2
  -2   1   613561.65  348.13   2
  -2  -1  -613912.57  279.68   1
   2  -1   613992.83  325.80   4
   2  -1   614319.95  330.73   6
   2  -1   613346.90  233.89   1
   2   1  -613459.10  184.02   7
  -2  -1  -613523.14  297.00   8
   2   1  -613948.28  328.39   3
  -2  -1  -5 5147.46  162.02   2
   2  -1   5 4589.45  179.53   6
   2   1  -5 5075.76  182.17   3
   2  -1   5 4712.78  146.04   1
  -2   1   5 4711.24  140.26   7
   2   1  -5 4655.59  202.75   1
  -2  -1  -5 4718.41  157.93   8
  -2   1   5 4749.90  197.62   2
   2  -1   5 4896.50  184.60   4
   2   1  -5 4610.87  106.47   7
   2  -1   5 4826.45  138.83   8
  -2   1   5 4897.56  203.29   8
  -2  -1  -5 5070.02  169.55   1
   2   1  -412090.73  256.90   3
  -2  -1  -412873.67  236.56   2
  -2  -1  -412146.28  226.37   8
  -2  -1  -412983.94  272.99   1
  -2   1   412396.85  302.51   2
   2  -1   412604.83  282.51   4
   2   1  -412389.83  286.75   2
   2  -1   412222.85  181.88   8
   2   1  -412040.18  173.29   7
  -2   1   411884.81  221.99   7
   2  -1   412236.42  240.77   1
  -2   1   412938.53  304.70   8
  -2  -1  -413109.87  263.24   6
   2  -1   412324.30  280.02   6
   2   1  -3 3473.59  124.87   3
   2   1  -3 3566.89  102.09   7
  -2   1   3 3526.37  155.71   2
  -2   1   3 3590.06  146.66   8
   2  -1   3 3676.79  138.62   1
  -2   1   3 3584.47  122.35   7
   2  -1   3 3634.92  146.90   6
  -2  -1  -3 3439.38  107.64   8
  -2  -1  -3 3815.72  150.68   1
  -2  -1  -3 3713.95  126.26   3
   2  -1   3 3458.16   71.47   8
  -2  -1  -3 3859.09  134.97   6
  -2  -1  -3 3848.68  155.32   4
   2   1  -2  507.86   44.11   3
   2  -1   2  482.58   53.25   6
   2   1  -2  595.84   55.63   6
  -2   1   2  578.26   60.32   4
   2  -1   2  576.59   62.69   1
  -2   1   2  588.36   53.61   8
  -2  -1  -2  595.92   61.33   1
  -2  -1  -2  580.04   41.39   8
  -2  -1  -2  537.31   59.12   4
  -2  -1  -2  538.56   44.99   3
   2   1  -2  531.60   43.95   7
  -2   1   2  481.75   47.57   7
  -2  -1  -2  545.99   60.28   7
  -2  -1  -2  580.87   50.24   6
   2  -1   1 4308.80  152.00   6
   2   1  -1 4133.44  113.82   3
  -2  -1  -1 4512.82  163.61   4
  -2   1   1 4257.46  117.62   8
  -2  -1  -1 4316.65  129.48   6
  -2   1   1 4444.82  160.21   4
   2   1  -1 4168.79  135.18   6
  -2  -1  -1 4574.39  171.73   1
  -2   1   1 4300.29  143.13   7
  -2  -1  -1 4330.41  116.38   3
  -2  -1  -1 4254.97  152.73   7
  -2  -1  -1 4249.36  106.91   8
  -2  -1   0 1009.59   55.25   3
  -2  -1   0  901.86   60.78   6
   2   1   0  950.18   63.29   6
   2  -1   0 1105.84   77.39   7
  -2  -1   0 1104.68   86.96   1
  -2   1   0  941.69   71.82   4
  -2   1   0  977.15   72.98   7
  -2  -1   0  858.30   73.62   4
   2   1   0  951.74   53.66   3
   2  -1   0  919.58   70.54   6
  -2   1   0  940.66   42.11   8
  -2  -1   0  968.34   67.92   7
   2   1   1 4524.59  135.26   6
  -2  -1   1 5181.81  188.06   1
  -2   1  -1 4784.13  167.79   7
   2   1   1 4721.74  120.80   3
  -2  -1   1 5178.28  150.07   6
  -2  -1   1 5041.75  177.35   4
  -2  -1   1 4592.66  135.32   7
  -2   1  -1 4995.75  162.73   4
   2  -1  -1 4749.14  161.38   6
   2  -1  -1 5089.23  158.85   7
  -2  -1   1 4645.09  124.83   3
  -2   1  -2  431.73   49.64   4
  -2  -1   2  478.17   57.07   4
   2   1   2  457.75   47.07   6
   2  -1  -2  459.98   32.90   3
   2  -1  -2  538.97   50.87   7
   2   1   2  478.71   55.20   1
  -2  -1   2  467.82   51.40   2
  -2  -1   2  474.97   40.51   7
  -2  -1   2  465.53   43.40   3
  -2  -1   2  601.70   67.71   1
  -2   1  -2  420.04   55.92   7
  -2  -1   2  487.98   48.82   6
   2  -1  -2  515.88   57.39   6
  -2  -1   3 3473.86  143.84   2
  -2  -1   3 3735.44  132.34   3
  -2  -1   3 3819.71  165.30   1
   2  -1  -3 3745.36  128.59   7
   2  -1  -3 3598.58  114.46   3
   2   1   3 3691.39  109.56   8
  -2  -1   3 3648.75  137.23   6
   2   1   3 3394.10  138.06   1
  -2   1  -3 3774.35  144.87   4
  -2  -1   3 3452.68   94.60   7
   2   1   3 3639.81  130.50   6
  -2   1  -3 3538.43  158.94   7
  -2   1  -3 3275.75   79.13   8
   2  -1  -3 3683.64  153.59   6
  -2   1  -411960.34  197.92   8
   2   1   412288.59  252.57   6
   2   1   412058.17  257.82   1
  -2  -1   412438.88  165.72   7
  -2   1  -412578.62  316.82   7
  -2   1  -413353.98  292.79   6
   2  -1  -412754.80  235.04   7
  -2  -1   412067.19  287.15   2
  -2   1  -412954.01  275.52   2
   2  -1  -412436.45  297.92   8
   2  -1  -412747.54  295.99   6
  -2  -1   412583.70  267.90   6
   2   1   412570.58  221.05   8
  -2  -1   5 5094.34  181.32   6
   2   1   5 5008.04  170.96   6
  -2  -1   5 4757.31  195.98   2
   2  -1  -5 4852.96  204.28   8
  -2  -1   5 4767.36  101.18   7
  -2  -1   5 5123.80  206.39   8
  -2   1  -5 4975.45  215.18   7
   2  -1  -5 5255.81  152.06   7
  -2   1  -5 4975.05  152.80   8
   2   1   5 5118.70  155.05   8
  -2   1  -5 5308.18  184.53   2
   2   1   5 4940.57  163.56   1
   2   1   614114.57  305.21   6
   2   1   613954.10  282.52   8
  -2  -1   613245.14  345.88   2
   2  -1  -613541.61  360.26   8
  -2   1  -613032.41  283.12   8
  -2   1  -614155.66  376.32   7
   2  -1  -614159.86  257.20   7
  -2  -1   711508.79  342.72   2
  -2   1  -711197.37  290.54   8
   2   1   711943.55  284.30   8
   2   1   711711.25  299.89   6
   2   1   711132.17  266.32   2
   2  -1  -711648.83  239.50   7
   2  -1  -711754.82  358.48   8
  -2   1  -711337.18  359.64   7
  -2   1  -810653.85  364.17   7
  -2  -1   810844.10  357.16   2
   2   1   810592.02  279.29   2
   2   1   811102.58  315.54   6
   2  -1  -810976.02  243.72   7
  -2   1  -810916.33  310.94   8
   2  -1  -811599.01  377.45   8
   2   1   911782.32  343.60   6
   2   1   911697.74  312.93   2
  -2   1  -911037.62  390.83   7
   2  -1  -911029.74  401.18   8
   2  -1  -911773.59  264.98   7
  -2  -1   911934.87  391.64   2
  -2   1  -912026.11  351.54   8
   2   1  10 6505.47  276.23   6
   2  -1 -10 6642.98  209.32   7
   2  -1 -10 7190.73  332.07   8
   2   1  10 6960.60  258.81   2
  -2   1 -10 7136.35  322.96   7
  -2   1 -10 6868.34  285.93   8
  -2  -1  10 6910.79  320.68   2
   2  -1 -11 4317.89  278.59   8
  -2   1 -11 4277.29  240.38   8
   2   1  11 4294.92  221.04   2
  -2   1 -11 4188.56  263.59   7
  -2  -1  11 4126.47  258.61   2
  -2   1 -12 7834.93  338.34   8
   2   1  12 7449.52  303.70   2
  -2  -1  12 7870.56  370.36   2
  -2   1 -12 7488.34  359.21   7
   2  -1 -12 7594.24  305.92   1
   2  -1 -12 8054.75  388.96   8
   2   1  13 3030.98  202.65   2
  -2   1 -13 3278.42  230.82   8
  -2  -1  13 3337.52  257.58   2
   2  -1 -13 2766.36  196.25   1
  -2   1 -13 3189.79  247.84   7
   2   1  14 3670.37  242.49   2
  -2   1 -14 4914.09  314.92   7
   2  -1 -14 4099.02  233.04   1
  -2  -1  14 4631.65  308.84   2
   2  -1 -15 1374.50  139.66   1
   2   1  15 1281.72  152.58   2
  -2   1 -15 1644.23  199.44   7
  -2  -1  15 1698.90  197.69   2
  -2  -1  16  589.68  130.74   2
   2  -1 -16  591.83   99.37   1
   2   1  16  531.52  112.52   2
  -2   1 -16  757.86  139.39   7
   2   1  17  868.59  138.39   2
  -2   1 -17  968.86  159.56   7
  -2  -1  17  826.51  151.73   2
   2  -1 -17  971.95  123.96   1
  -2  -1  18  158.27   86.15   2
   2   1  18  180.56   73.03   2
   2  -1 -18   52.36   38.24   1
  -2   1 -18   22.01   56.74   7
  -2   1 -19  419.57  119.77   7
  -2  -1  19  294.83  120.36   2
   2  -1 -19  229.91   71.46   1
   2   1  19  302.51   94.51   2
   2  -1 -20   98.90   49.82   1
   2   1  20   25.09   55.43   2
  -2  -1  20   35.06   66.57   2
  -2   1 -20   21.68   69.03   7
  -2  -1  21  226.97   99.43   2
  -2   1 -21  410.82  130.18   7
   2   1  21  265.24  102.48   6
   2   1  21  436.10  115.85   2
   2   1  22   60.41   68.60   6
   2  -1 -22   46.67   68.58   3
   2   1  22  147.77   76.84   2
  -2   1 -22   84.74   78.12   7
  -2  -1  22  167.64  105.06   2
   2   1  23   79.39   58.98   2
   2  -1 -23  304.17  118.36   3
   2   1  23  233.33  106.74   6
  -2   1 -23   17.13   58.03   7
  -2  -1  23  173.94  104.63   2
   2  -1 -24  159.31  106.75   3
   2   1  24  152.73  109.68   6
   2   1  24   67.62   63.94   2
  -2   1 -24 -183.38   96.12   7
  -2  -1  24    3.40   83.00   2
   2   1  25   61.85   66.66   2
  -2   1 -25   38.94   63.01   7
  -2   1 -25   91.48   92.88   3
   2   1  25   47.96   81.40   6
   2  -1 -25  122.55   97.51   3
  -2  -1  25  130.13   88.14   2
  -2   1 -26   95.43   90.06   7
  -2  -1  26  106.06   81.85   2
   2   1  26   94.58   79.15   2
   2   1  26   41.38   74.85   6
   2  -1 -26   31.16   68.85   3
  -2   1 -26 -125.09  102.76   3
   2   1  27   72.93   78.80   6
  -2   1 -27  152.91  124.64   3
  -2  -1  27  132.34   84.08   2
   2   1  27   93.50   79.60   2
   2  -1 -27   12.31   95.66   3
  -2   1 -27  134.34   81.41   7
  -2   1 -28 -136.92   88.54   7
   2   1  28  111.47   75.23   2
   2   1  28   75.40  106.08   6
  -2   1 -28 -100.08   92.08   3
   2  -1 -28   48.09   81.76   3
  -2  -1  28  128.82  101.94   2
   2   1  29   83.38   90.35   2
   2   1  29   28.23   68.82   6
   2  -1 -29   21.87   93.89   3
  -2   1 -29 -184.71  116.65   3
   2   1  30  102.47   89.66   2
   2  -2  29   81.73   86.46   2
  -2   2  29   94.65  116.34   2
  -2  -2 -29   44.30   54.60   7
   2  -2  28   66.73   82.75   2
   2  -2  28   80.01   76.72   6
   2   2 -28  -47.58   76.08   3
  -2   2  28   13.00   81.31   2
  -2  -2 -28  140.70   98.09   7
   2  -2  27  139.90  113.13   6
   2   2 -27  130.31  104.90   3
   2  -2  27  241.52  117.62   2
  -2   2  27    2.74   57.15   2
  -2  -2 -27  159.87  102.13   7
   2   2 -26  124.02  111.16   3
   2  -2  26   32.11   76.16   2
  -2  -2 -26  228.46  105.14   7
   2  -2  26  183.46  104.47   6
  -2   2  26  167.86  102.66   2
   2  -2  25   -2.10   74.09   6
   2  -2  25   60.69   67.01   2
   2   2 -25   42.69   81.25   3
  -2  -2 -25   53.12   72.20   7
  -2   2  25  -45.44   84.52   2
  -2   2  24    8.33   75.76   2
   2   2 -24  -37.30   96.94   3
   2  -2  24   94.04   84.06   6
   2  -2  24   81.01   80.92   2
  -2  -2 -24  172.58  104.77   7
  -2  -2 -23   94.26   79.68   7
   2  -2  23  263.63  107.65   2
   2  -2  23  225.10  109.80   6
  -2   2  23  230.39  109.36   2
   2   2 -23  159.45  113.90   3
   2  -2  22  354.45  120.55   6
  -2   2  22  423.68  123.46   2
   2  -2  22  435.63  126.93   2
   2   2 -22  520.09  146.05   3
  -2   2  21  412.95  127.89   2
   2  -2  21  435.66  130.60   6
   2   2 -21  438.55  144.41   3
   2  -2  21  489.18  131.77   2
  -2  -2 -21  462.61  139.65   8
   2  -2  20  360.08  126.14   6
  -2  -2 -20  522.79  139.20   8
   2  -2  20  394.63  108.92   2
  -2   2  20  526.95  141.26   2
   2   2 -20  614.57  154.75   3
   2  -2  19  560.38  122.46   2
   2   2 -19  488.21  136.53   3
   2  -2  19  472.61  134.36   6
  -2  -2 -19  569.89  147.15   8
  -2   2  19  428.60  122.76   2
   2   2 -19  536.09   85.89   7
   2   2 -19  501.89   87.69   1
   2  -2  18  595.60  122.01   2
  -2   2  18  698.97  148.48   2
   2   2 -18  736.10  101.79   1
   2   2 -18  639.94   90.45   7
   2   2 -18  625.90  138.65   3
  -2  -2 -18  741.90  153.71   8
   2  -2  18  650.58  134.69   6
   2   2 -17  523.23   86.95   1
   2  -2  17  287.34   98.31   6
   2  -2  17  294.88   98.15   2
  -2   2  17  284.98   99.18   2
   2   2 -17  365.74  114.60   3
  -2  -2 -17  425.75  117.04   8
   2   2 -16  794.45  104.95   1
   2  -2  16  790.07  135.04   2
   2  -2  16  536.72  119.65   6
   2   2 -16  759.93  145.35   3
  -2   2  16  662.68  132.22   2
  -2  -2 -16  765.44  133.43   8
   2   2 -15  128.89   80.89   3
   2   2 -15   39.75   38.51   1
  -2   2  15  106.33   88.56   2
  -2  -2 -15  173.19   83.28   8
   2  -2  15   50.10   61.21   6
   2  -2  15  129.27   77.10   2
  -2  -2 -15  116.74   28.98   1
   2   2 -14  457.36   76.59   1
   2  -2  14  665.40  118.32   6
  -2   2  14  589.31  125.01   2
   2   2 -14  415.69  106.61   3
  -2  -2 -14  541.35  115.39   8
  -2  -2 -14  623.57   64.88   1
   2  -2  14  550.30  108.01   2
  -2  -2 -13 1177.78   89.22   1
   2   2 -13 1202.49  122.93   1
  -2  -2 -13 1213.36  146.07   8
   2  -2  13 1410.33  154.80   2
   2  -2  13 1164.59  152.88   6
   2   2 -13 1263.97  163.58   3
  -2   2  13 1300.37  162.48   2
  -2   2  12 2193.23  195.57   2
   2  -2  12 2361.70  199.84   6
   2   2 -12 2086.67  158.64   1
   2  -2  12 2293.34  182.77   2
   2   2 -12 2064.99  102.96   7
  -2  -2 -12 1924.61  113.65   1
   2   2 -12 2396.25  207.45   3
  -2  -2 -12 2118.10  188.32   8
   2   2 -11 4788.99  143.32   7
   2   2 -11 4851.28  234.89   1
   2  -2  11 5047.74  271.41   6
  -2  -2 -11 5148.12  270.00   8
   2  -2  11 5369.05  259.86   2
   2   2 -11 5134.98  282.35   3
  -2  -2 -11 4659.46  176.89   1
  -2   2  11 4881.39  275.92   2
   2   2 -10 9784.97  366.72   3
  -2   2  10 9448.77  363.20   2
  -2  -2 -10 8545.68  238.75   1
   2   2 -10 9582.24  317.96   1
   2  -2  1010189.45  353.38   6
   2  -2  10 9133.63  327.79   2
   2   2 -10 8886.64  176.12   7
  -2  -2 -10 9562.89  344.41   8
  -2  -2  -913760.63  389.57   8
  -2   2   914509.65  423.68   2
   2  -2   914113.33  384.06   2
  -2  -2  -913298.30  294.88   1
   2  -2   914816.99  404.69   6
   2   2  -913087.85  190.56   7
   2   2  -913895.78  374.44   1
   2   2  -913842.61  408.92   3
  -2  -2  -819759.29  358.83   1
  -2  -2  -821306.86  408.50   2
  -2  -2  -819959.40  435.78   8
   2   2  -819168.46  201.95   7
   2  -2   820973.22  438.83   2
   2  -2   819493.94  240.68   1
  -2   2   820844.63  482.71   2
   2  -2   821100.12  462.44   6
   2  -2   819723.28  403.01   8
   2   2  -820023.79  439.89   1
   2   2  -821230.76  474.31   3
  -2  -2  -714542.20  304.49   1
   2   2  -713991.47  364.93   1
   2  -2   714894.47  366.14   6
   2  -2   714097.99  221.54   1
   2   2  -714220.55  370.12   3
  -2   2   715093.95  391.06   2
   2  -2   714252.32  316.15   8
  -2  -2  -713717.16  339.20   8
  -2  -2  -714437.30  311.58   2
  -2  -2  -6 9705.83  229.94   2
   2  -2   6 8843.67  186.72   1
   2   2  -6 9336.77  291.27   1
   2   2  -6 9213.10  275.47   3
  -2  -2  -6 9395.19  254.02   8
  -2   2   6 9455.74  296.73   2
   2  -2   6 9018.12  225.64   8
  -2  -2  -6 9760.88  249.46   1
   2  -2   6 9295.07  280.96   6
   2  -2   6 9485.19  262.46   4
  -2   2   519758.78  402.61   8
   2   2  -519152.66  408.99   1
   2  -2   519413.76  295.01   1
   2   2  -519426.50  367.81   3
  -2   2   519292.81  406.66   2
   2  -2   520292.70  392.20   6
  -2  -2  -519810.93  295.40   2
   2  -2   519400.00  353.78   4
  -2  -2  -520210.99  357.56   1
  -2  -2  -519432.79  336.17   8
  -2   2   519371.63  317.76   7
   2  -2   518564.55  285.51   8
  -2   2   4 7127.30  190.55   7
   2   2  -4 7462.79  222.76   2
  -2   2   4 7140.68  238.32   2
  -2  -2  -4 7116.02  161.08   2
   2  -2   4 6867.98  202.46   4
   2   2  -4 6833.17  203.96   3
  -2  -2  -4 6787.73  183.58   8
   2  -2   4 7012.84  221.51   6
  -2  -2  -4 7200.89  213.29   1
   2  -2   4 6899.04  143.87   8
   2  -2   4 7083.33  188.22   1
  -2  -2  -4 7314.33  206.77   3
  -2   2   4 7252.46  222.96   8
   2   2  -315923.69  298.14   2
  -2  -2  -316023.39  223.60   2
   2  -2   315285.13  290.23   1
  -2  -2  -315574.80  260.32   8
  -2  -2  -316464.95  259.24   6
   2  -2   315572.54  293.78   4
  -2   2   315769.11  283.17   7
  -2  -2  -315951.89  324.42   4
  -2  -2  -317259.74  331.41   1
   2  -2   315974.06  320.62   6
   2   2  -315763.45  286.67   3
  -2   2   316278.50  299.55   8
  -2  -2  -316273.71  291.11   3
   2  -2   2 7927.01  223.74   6
  -2   2   2 8210.89  183.86   8
  -2  -2  -2 8545.49  233.96   1
  -2  -2  -2 8427.90  173.69   6
  -2  -2  -2 7527.05  173.19   8
  -2   2   2 8337.85  219.04   4
  -2   2   2 7971.84  202.50   7
   2   2  -2 7892.56  191.29   3
  -2  -2  -2 8177.67  227.39   4
  -2  -2  -2 8109.66  193.04   3
   2  -2   2 7753.43  202.47   4
   2   2  -1 3161.46  116.21   3
  -2  -2  -1 3393.05  149.26   1
   2  -2   1 3076.23  137.47   6
  -2  -2  -1 3048.56  108.18   8
   2   2  -1 2954.13  105.24   6
  -2  -2  -1 3063.32   99.41   6
  -2   2   1 3133.67   93.13   8
  -2  -2  -1 3001.11  137.89   4
  -2  -2  -1 2991.97  113.06   3
  -2   2   1 3162.65  130.58   7
  -2   2   1 3234.08  134.15   4
   2  -2   1 3060.47  127.42   4
   2  -2   0 6326.60  108.13   8
   2  -2   0 6069.50  190.56   6
   2   2   0 6300.05  146.45   6
   2   2   0 6164.27  160.43   3
   2  -2   0 6300.04  182.26   4
  -2   2   0 6094.11   94.83   8
  -2  -2   0 6522.52  163.41   3
  -2   2   0 6656.69  196.60   7
  -2   2   0 6631.43  186.32   4
  -2  -2   0 6520.40  209.99   1
  -2  -2   0 6515.63  147.87   6
  -2  -2   0 6786.31  206.64   4
  -2  -2   1 3332.64  152.64   1
   2   2   1 3089.38  102.15   6
  -2  -2   1 3285.62  119.70   3
  -2  -2   1 3183.44  110.49   7
  -2   2  -1 3343.72  145.65   7
   2  -2  -1 3183.68  139.13   6
  -2   2  -1 3173.93  126.00   4
   2   2   1 3172.25  117.98   3
  -2  -2   1 3405.16  149.10   4
   2  -2  -1 3239.70  102.16   8
  -2  -2   1 3257.17  110.83   6
  -2  -2   1 3172.50  115.12   2
   2  -2  -1 3372.80  139.24   7
   2   2   2 8259.89  169.63   6
   2   2   2 8127.77  193.73   3
  -2   2  -2 8402.59  239.02   7
  -2  -2   2 8216.78  202.17   2
  -2  -2   2 8852.22  253.53   1
   2  -2  -2 8360.46  231.09   6
  -2  -2   2 8138.42  155.67   7
  -2  -2   2 8707.53  242.05   4
  -2   2  -2 7902.05  125.07   3
   2  -2  -2 8999.76  218.68   7
  -2  -2   2 8656.83  191.04   6
   2  -2  -2 8114.82  193.98   8
  -2   2  -2 8358.56  206.19   4
  -2  -2   2 8844.93  208.18   3
   2   2   315590.35  249.19   6
  -2   2  -315971.33  291.93   4
  -2  -2   315984.56  333.27   4
  -2  -2   315325.60  301.35   2
  -2  -2   316549.74  300.40   3
   2  -2  -314859.83  297.71   8
  -2  -2   315511.05  271.22   6
  -2  -2   316111.14  347.02   1
   2  -2  -316109.64  290.47   7
   2  -2  -315761.75  327.58   6
  -2   2  -315878.24  342.93   7
   2   2   315859.16  259.81   8
   2   2   315376.41  309.03   1
  -2  -2   315131.46  179.94   7
  -2   2  -4 7440.72  246.39   7
   2   2   4 7663.34  193.51   8
  -2  -2   4 7497.76  233.06   2
  -2  -2   4 7286.90  198.70   6
   2  -2  -4 7032.08  231.37   8
   2   2   4 7464.25  212.88   1
   2   2   4 7184.83  181.42   6
   2  -2  -4 7784.96  202.50   7
  -2  -2   4 7010.36   99.78   7
  -2  -2   4 8094.23  249.94   1
  -2   2  -4 7875.91  226.67   2
   2  -2  -4 7786.84  242.42   6
  -2  -2   4 7916.44  223.80   3
  -2  -2   519704.08  403.16   2
   2   2   520487.89  333.70   8
   2   2   519314.38  321.71   6
  -2   2  -519967.56  420.72   7
  -2  -2   520372.37  385.57   3
   2  -2  -519296.04  407.29   8
   2  -2  -520747.63  335.21   7
   2   2   610416.69  255.60   8
   2   2   6 9895.78  220.31   2
  -2  -2   610168.15  308.54   2
   2  -2  -610047.55  317.23   8
   2   2   610002.06  251.00   6
   2  -2  -610554.75  244.97   7
  -2   2  -610073.76  317.37   7
   2   2   714141.53  284.04   2
   2   2   714430.62  323.19   8
   2  -2  -714054.91  398.20   8
  -2  -2   714144.45  389.08   2
   2  -2  -714587.77  295.21   7
   2   2   713898.72  323.50   6
  -2   2  -714533.06  397.67   7
  -2   2  -820569.94  500.05   7
  -2  -2   821222.09  507.23   2
   2   2   820189.08  419.47   6
   2  -2  -821325.89  519.64   8
   2   2   820888.29  375.95   2
   2  -2  -821661.22  373.64   7
  -2   2  -913262.47  427.75   7
  -2  -2   913013.87  422.18   2
   2   2   913598.67  326.23   2
   2  -2  -913549.29  439.71   8
   2   2  10 9537.80  293.42   2
  -2   2 -10 9829.36  380.67   7
   2  -2 -1010138.33  396.86   8
  -2  -2  10 9673.26  378.88   2
  -2  -2  11 4761.93  283.17   2
   2   2  11 4758.31  225.66   2
   2  -2 -11 5371.51  305.48   8
  -2   2 -11 5239.57  286.96   7
  -2  -2  12 2080.05  199.62   2
   2  -2 -12 2540.82  221.56   8
   2   2  12 2148.44  166.54   2
  -2   2 -12 2122.53  195.71   7
   2   2  13 1292.55  134.47   2
  -2  -2  13 1475.96  180.74   2
  -2   2 -13 1282.55  164.68   7
   2  -2 -13 1383.74  170.36   8
  -2  -2  14  631.96  132.64   2
   2   2  14  551.04   97.41   2
   2  -2 -14  668.19  134.92   8
  -2   2 -14  476.92  110.51   7
  -2  -2  15  115.54   80.02   2
  -2   2 -15   68.48   57.01   7
   2   2  15  172.70   61.56   2
   2  -2 -15  101.05   82.58   8
  -2  -2  16  646.96  135.78   2
   2  -2 -16  849.62  157.24   8
   2   2  16  580.19  105.26   2
   2  -2 -16  528.42   94.85   1
  -2   2 -16  716.69  132.86   7
  -2  -2  17  453.89  126.92   2
   2  -2 -17  309.22   81.66   1
  -2   2 -17  275.89  103.31   7
   2   2  17  493.19  103.49   2
   2  -2 -18  742.52  112.83   1
  -2  -2  18  604.67  140.44   2
   2   2  18  723.32  129.22   2
  -2   2 -18  846.78  156.87   7
   2  -2 -19  432.36   90.94   1
  -2  -2  19  455.32  123.66   2
   2   2  19  613.91  119.04   2
  -2   2 -19  345.76  103.17   7
  -2  -2  20  382.59  122.05   2
   2   2  20  362.67  100.12   2
  -2   2 -20  422.90  123.33   7
   2  -2 -20  280.05   75.15   1
   2   2  21  551.92  124.35   2
  -2  -2  21  516.27  140.56   2
   2  -2 -21  468.18   95.42   1
  -2   2 -21  459.43  118.75   7
  -2   2 -22  512.59  151.74   3
  -2   2 -22  691.85  156.79   7
   2   2  22  503.04  124.15   2
  -2  -2  22  619.24  152.99   2
  -2   2 -23  356.46  133.17   3
   2   2  23  201.07   85.02   2
   2   2  23  119.16   79.36   6
  -2   2 -23  340.92  117.66   7
  -2  -2  23   85.92   75.02   2
   2   2  24  -32.80   79.37   6
   2  -2 -24   39.59   74.96   3
  -2  -2  24   73.71   80.82   2
  -2   2 -24  158.55  108.79   3
  -2   2 -24  188.82   95.12   7
   2   2  24   33.44   55.65   2
   2   2  25   21.13   67.42   6
  -2   2 -25  203.11  113.00   3
   2   2  25   70.25   60.24   2
   2  -2 -25  190.17  105.07   3
  -2  -2  25  235.13  115.29   2
  -2   2 -25  102.46   87.35   7
   2  -2 -26   89.71   76.48   3
  -2  -2  26  182.55  113.05   2
   2   2  26   -1.05   59.99   6
  -2   2 -26  -63.88   92.18   3
   2   2  26   -0.62   62.67   2
  -2   2 -26  -39.36   65.59   7
  -2   2 -27  -90.92   92.90   3
   2   2  27  102.37   86.70   2
   2   2  27  101.34   91.87   6
   2  -2 -27 -100.47   98.74   3
  -2  -2  27  237.18  119.19   2
  -2   2 -27   93.18   76.37   7
   2  -2 -28  -85.96   89.53   3
   2   2  28   52.70   76.91   2
  -2   2 -28   63.23  103.62   3
  -2   2 -28  183.68  100.06   7
   2   2  28   96.71   94.60   6
  -2  -2  28   43.86   66.82   2
   2  -2 -29   49.78   67.03   3
   2   2  29  -80.84   79.67   6
   2   2  29  125.04   77.51   2
  -2  -3 -29  -37.19   69.29   7
  -2   3  29   28.93   93.42   2
  -2   3  28  105.60  115.40   2
   2  -3  28   41.49   73.71   2
   2  -3  28   86.14  102.65   6
   2   3 -28   28.10   72.05   3
  -2  -3 -28  152.82   95.31   7
   2  -3  27   -0.36   74.66   2
   2  -3  27  106.33   98.33   6
  -2  -3 -27   57.44   86.13   7
   2   3 -27   31.66   78.55   3
  -2   3  27   22.90   67.28   2
  -2   3  26  214.59  113.81   2
   2  -3  26   48.79   79.30   6
  -2  -3 -26  147.45  106.40   7
   2  -3  26   51.96   73.88   2
   2   3 -25  -33.98   80.67   3
  -2   3  25  -71.89   76.52   2
  -2  -3 -25   70.73   67.88   7
   2  -3  25   99.35   87.55   2
   2  -3  25   28.10   72.08   6
  -2   3  24  191.24   97.30   2
   2  -3  24  253.22  125.38   6
   2   3 -24  204.91  121.65   3
   2  -3  24    3.16   69.74   2
  -2   3  23  135.55   99.41   2
   2   3 -23   53.70   79.50   3
   2  -3  23   79.03   81.64   6
  -2  -3 -23  162.03  103.53   8
   2  -3  23   62.19   66.57   2
  -2   3  22  426.36  141.78   2
   2  -3  22  412.68  122.72   2
  -2  -3 -22  307.78  115.30   8
   2  -3  22  330.99  119.49   6
   2   3 -22  421.61  129.39   3
   2   3 -21   79.33   69.67   3
   2  -3  21  191.98   95.79   6
  -2   3  21  175.72  106.91   2
   2  -3  21  116.07   75.46   2
  -2  -3 -21  153.37  109.05   8
  -2   3  20   35.38   79.98   2
   2  -3  20  236.62   89.46   2
   2  -3  20  404.88  127.15   6
   2   3 -20  153.56  105.54   3
  -2  -3 -20  277.17  110.56   8
   2   3 -19  549.16   88.17   1
  -2   3  19  554.28  137.24   2
   2  -3  19  581.50  147.96   6
   2   3 -19  565.27  149.17   3
   2  -3  19  506.90  118.75   2
  -2  -3 -19  569.08  137.12   8
   2  -3  18  883.43  150.99   2
   2  -3  18  864.99  160.88   6
  -2   3  18  851.63  160.18   2
   2   3 -18  903.12  100.49   7
   2   3 -18  924.29  173.21   3
  -2  -3 -18  738.70  152.85   8
   2   3 -18  901.85  109.72   1
  -2  -3 -17 1863.98  221.04   8
   2   3 -17 1380.42  199.53   3
   2  -3  17 1703.01  192.61   2
   2   3 -17 1585.08  145.28   1
  -2   3  17 1579.93  201.43   2
   2   3 -17 1568.04  124.32   7
   2  -3  17 1564.01  202.21   6
   2   3 -16 1100.69  122.68   1
   2   3 -16  987.58  171.97   3
  -2   3  16  921.59  153.76   2
   2  -3  16 1141.70  174.76   6
  -2  -3 -16 1177.37  172.34   8
   2   3 -16 1077.44   98.67   7
   2  -3  16 1260.68  168.73   2
   2   3 -15 2128.10  225.32   3
   2  -3  15 2115.57  210.56   6
   2   3 -15 2112.02  164.05   1
  -2  -3 -15 2132.69  221.72   8
   2   3 -15 2096.22  128.98   7
   2  -3  15 2082.87  203.65   2
  -2   3  15 2212.72  222.87   2
   2   3 -14  374.30   74.44   1
   2  -3  14  301.06   99.95   6
  -2   3  14  351.24  103.39   2
   2  -3  14  383.17   98.59   2
  -2  -3 -14  493.57  111.41   8
  -2  -3 -14  334.91   54.30   1
   2   3 -14  229.08   91.96   3
   2   3 -14  318.11   50.11   7
  -2   3  13 2238.68  205.18   2
   2  -3  13 2396.41  197.15   2
  -2  -3 -13 2338.72  209.79   8
  -2  -3 -13 2049.13  128.83   1
   2   3 -13 2416.54  172.50   1
   2   3 -13 2666.00  228.06   3
   2  -3  13 2638.04  214.89   6
   2   3 -13 2389.37  118.79   7
   2   3 -12  951.64   68.91   7
   2  -3  12 1129.77  142.79   6
  -2  -3 -12  937.29   87.66   1
  -2   3  12  911.22  133.88   2
   2   3 -12  955.48  136.67   3
  -2  -3 -12  782.61  119.21   8
   2   3 -12  759.91  102.44   1
   2  -3  12 1021.09  130.20   2
  -2   3  11 4742.05  272.04   2
   2  -3  11 5140.23  271.21   6
   2   3 -11 4329.81  118.97   7
  -2  -3 -11 4258.76  183.70   1
   2   3 -11 4329.46  219.44   1
  -2  -3 -11 4413.95  261.20   8
   2  -3  11 4914.60  256.66   2
   2   3 -11 4589.08  271.19   3
   2   3 -11 4305.00  128.92   7
   2   3 -10 3955.07  105.74   7
   2  -3  10 4673.37  253.88   6
   2   3 -10 4586.63  221.94   1
   2   3 -10 4445.98  251.21   3
   2  -3  10 4823.36  243.30   2
  -2  -3 -10 4842.99  248.41   8
   2   3 -10 4098.44   99.02   7
  -2   3  10 4894.33  262.01   2
  -2  -3 -10 4305.76  183.90   1
   2  -3   9 7701.55  127.26   1
  -2  -3  -9 9097.40  329.18   5
   2  -3   9 9826.92  348.41   6
   2   3  -9 9056.46  339.20   3
   2   3  -9 8925.71  301.85   1
   2  -3   9 9692.63  326.55   2
  -2  -3  -9 8661.35  259.30   1
   2   3  -9 7506.80  106.43   7
  -2   3   9 9248.84  348.50   2
  -2  -3  -9 9190.76  318.21   8
   2   3  -9 7238.94  110.78   7
   2  -3   8 9014.94  308.74   6
  -2  -3  -8 8378.82  297.48   5
   2  -3   8 7970.34  153.81   1
  -2  -3  -8 8479.22  254.47   2
   2   3  -8 8057.27  285.91   1
  -2  -3  -8 8476.57  252.77   1
   2  -3   8 8404.31  273.08   8
  -2  -3  -8 8609.36  290.45   8
   2   3  -8 8461.38  305.77   3
  -2   3   8 8490.40  321.38   2
  -2  -3  -7 2759.16  143.94   1
   2  -3   7 2611.67  164.58   6
  -2  -3  -7 2893.92  166.01   5
   2   3  -7 2644.88  159.48   1
   2  -3   7 2658.44  140.69   8
  -2   3   7 2749.65  173.43   2
  -2  -3  -7 2818.84  133.79   2
   2   3  -7 2566.13  164.13   3
  -2  -3  -7 2600.31  151.78   8
   2  -3   7 2588.57   96.98   1
   2  -3   6 3327.89  151.68   4
  -2  -3  -6 3117.82  155.91   8
   2   3  -6 3256.95  169.69   3
  -2  -3  -6 3232.98  163.34   5
  -2   3   6 3276.57  147.28   7
   2  -3   6 3466.81  145.65   8
   2   3  -6 3169.31  170.54   1
   2  -3   6 3109.94  114.96   1
  -2  -3  -6 3288.51  156.31   1
  -2  -3  -6 3282.78  129.06   2
  -2   3   6 3358.67  183.51   2
   2  -3   6 3467.47  179.24   6
   2  -3   5  955.87   69.14   1
   2   3  -5  949.92   89.41   3
   2  -3   5 1130.21   99.42   6
  -2  -3  -5 1094.16   65.90   2
  -2  -3  -5 1211.57   94.77   1
  -2  -3  -5  994.36   85.66   8
   2   3  -5 1046.68   99.36   1
  -2   3   5 1077.02  104.27   2
  -2   3   5 1082.99   83.80   7
  -2  -3  -5 1002.13   89.85   5
  -2   3   5 1060.04   93.82   8
   2  -3   5 1153.51   88.57   4
   2  -3   5 1079.62   72.28   8
   2  -3   4 2487.15  141.77   6
  -2  -3  -4 2425.73  128.86   3
  -2  -3  -4 2415.89  120.33   8
  -2  -3  -4 2422.72  127.24   5
   2  -3   4 2554.19   93.91   8
  -2   3   4 2527.97  130.54   8
   2  -3   4 2381.81  117.38   4
  -2   3   4 2448.37  122.20   7
  -2  -3  -4 2446.98   84.81   2
  -2  -3  -4 2561.68  135.74   1
   2   3  -4 2609.48  133.52   2
   2   3  -4 2389.93  129.30   3
   2   3  -3  566.50   62.39   3
  -2   3   3  573.74   60.58   7
   2   3  -3  549.03   56.86   2
  -2  -3  -3  469.11   51.84   8
   2  -3   3  496.61   54.57   4
   2  -3   3  504.65   66.60   6
  -2  -3  -3  559.13   62.21   5
  -2   3   3  619.86   58.59   8
  -2  -3  -3  535.21   62.52   1
  -2  -3  -3  564.19   59.80   3
  -2  -3  -3  532.52   35.49   2
  -2  -3  -211920.38  268.76   5
   2  -3   211157.84  128.14   8
  -2  -3  -212983.48  193.14   6
  -2  -3  -213232.52  274.43   3
  -2   3   213001.56  232.09   8
  -2  -3  -212858.66  292.26   4
   2  -3   212784.68  299.83   6
  -2   3   212907.85  268.36   4
  -2   3   212693.45  273.10   7
  -2  -3  -212272.60  249.49   8
   2   3  -212161.01  264.10   3
  -2  -3  -213695.77  310.55   1
   2  -3   211978.77  245.56   4
   2   3  -212617.23  240.10   2
   2  -3   1 4323.99  173.13   6
   2  -3   1 4182.52  145.47   4
  -2  -3  -1 4437.96  106.52   6
  -2   3   1 4687.52  170.08   7
   2  -3   1 4235.43   86.00   3
  -2  -3  -1 4478.68  172.87   4
  -2  -3  -1 4445.36  148.63   8
  -2  -3  -1 4798.23  185.97   1
   2  -3   1 4221.74   82.10   8
  -2  -3  -1 4730.72  159.18   3
   2   3  -1 4437.02  156.58   3
  -2   3   1 4550.25  117.61   8
  -2   3   1 4648.30  157.83   4
   2  -3   015421.01  320.39   6
  -2  -3   015840.95  206.73   6
  -2   3   015940.33  185.04   8
  -2   3   015816.55  317.44   7
  -2  -3   017155.26  351.12   1
  -2  -3   015933.22  221.02   2
   2   3   016272.03  208.75   6
  -2  -3   016495.33  329.41   4
   2  -3   015669.58  192.68   8
   2   3   016025.82  290.88   3
  -2   3   016331.75  283.71   4
   2  -3   015927.79  280.28   4
  -2  -3   016257.48  291.08   3
   2  -3  -1 4238.12  169.21   6
   2   3   1 4162.86  149.08   3
  -2  -3   1 4416.01  154.17   3
  -2  -3   1 4068.19  172.56   1
  -2   3  -1 4099.07  139.82   4
  -2  -3   1 4366.39  173.41   4
  -2   3  -1 4047.38  169.89   7
  -2  -3   1 4168.04  114.91   6
   2  -3  -1 4047.79  118.94   8
   2   3   1 3989.77  102.47   6
  -2  -3   1 4026.64  127.25   2
  -2   3  -1 3772.69   78.26   3
   2  -3  -1 3935.43   82.55   3
   2   3   212955.28  190.72   6
  -2   3  -212983.04  178.01   3
  -2  -3   212807.00  255.05   2
  -2  -3   213576.38  320.79   1
   2  -3  -213409.90  307.93   6
  -2   3  -212906.80  274.72   5
   2  -3  -212759.01  247.57   8
  -2   3  -213073.55  249.36   4
  -2   3  -212948.35  307.04   7
  -2  -3   213740.45  284.56   3
  -2  -3   213214.45  308.34   4
  -2  -3   213017.66  218.80   6
   2  -3  -213891.18  292.03   7
   2  -3  -212563.85  178.75   3
   2   3   212793.59  272.46   3
  -2  -3   3  426.14   55.79   2
   2  -3  -3  366.60   51.32   8
   2   3   3  379.99   37.23   6
   2  -3  -3  479.78   56.12   7
  -2  -3   3  491.78   58.55   3
  -2   3  -3  381.76   37.40   3
   2   3   3  432.80   49.84   8
  -2   3  -3  368.78   52.43   5
   2  -3  -3  399.68   59.74   6
  -2  -3   3  463.90   59.27   4
  -2   3  -3  408.05   60.73   7
  -2  -3   3  423.13   43.53   6
  -2  -3   3  376.22   28.19   7
   2  -3  -4 2552.10  145.22   6
   2   3   4 2189.21   95.01   6
  -2  -3   4 2270.53  130.58   2
  -2  -3   4 2503.90  134.36   3
  -2   3  -4 2351.03  127.28   5
   2   3   4 2502.73  121.10   8
  -2   3  -4 2248.33  102.24   3
   2  -3  -4 2668.22  129.04   7
   2  -3  -4 2226.94  130.65   8
   2   3   4 2142.29  125.04   5
  -2   3  -4 2060.37  134.89   7
  -2   3  -5  956.40   76.60   3
  -2  -3   5  955.62   93.20   2
   2  -3  -5  902.92   93.49   8
  -2   3  -5  816.09   88.42   7
   2   3   5  963.92   70.83   6
   2  -3  -5 1030.33   99.72   6
  -2   3  -5 1030.34   92.17   5
   2   3   5 1076.12   83.77   8
   2  -3  -5 1064.97   83.73   7
   2  -3  -6 2892.17  174.44   8
  -2   3  -6 2899.56  145.69   3
  -2   3  -6 2806.37  169.29   7
   2   3   6 3082.65  113.31   2
   2   3   6 2920.25  132.91   6
   2   3   6 3128.67  148.89   8
  -2   3  -6 3136.79  161.10   5
  -2  -3   6 3129.73  178.12   2
   2  -3  -6 3273.17  148.53   7
   2   3   7 2767.38  141.13   6
  -2   3  -7 2998.43  168.20   5
   2   3   7 2812.98  120.75   2
  -2  -3   7 2879.60  185.31   2
   2  -3  -7 2849.63  184.77   8
  -2   3  -7 2622.80  171.58   7
   2   3   8 8233.61  227.34   2
  -2   3  -8 8777.08  323.15   7
   2  -3  -8 8132.05  328.63   8
  -2   3  -8 8640.65  301.00   5
  -2  -3   8 7792.70  320.86   2
   2  -3  -9 9291.55  364.71   8
  -2   3  -9 8975.34  324.69   5
  -2   3  -9 9027.41  346.49   7
  -2  -3   9 8883.61  355.37   2
   2   3   9 8924.98  257.22   2
  -2   3 -10 4672.52  260.73   7
  -2  -3  10 4459.85  263.01   2
   2  -3 -10 4594.06  275.00   8
   2   3  10 4678.89  203.07   2
   2   3  11 4333.03  210.56   2
  -2   3 -11 4495.75  266.62   7
  -2  -3  11 4867.10  289.11   2
   2  -3 -11 4770.08  287.72   8
  -2   3 -12  920.99  132.51   7
   2   3  12 1004.11  113.30   2
  -2  -3  12  881.40  131.57   2
   2  -3 -12 1203.51  162.05   8
   2  -3 -13 2612.11  235.08   8
   2   3  13 2210.90  170.74   2
  -2   3 -13 2420.97  215.90   7
  -2  -3  13 2359.90  217.12   2
  -2  -3  14  324.26   99.66   2
   2  -3 -14  565.50  125.96   8
  -2   3 -14  380.38   96.35   7
   2   3  14  407.66   86.49   2
   2   3  15 1821.43  168.15   2
   2  -3 -15 2550.76  254.27   8
  -2  -3  15 2193.42  225.73   2
  -2   3 -15 2181.16  214.48   7
  -2   3 -16 1093.74  166.72   7
  -2  -3  16 1076.81  174.64   2
   2   3  16 1049.79  137.51   2
   2  -3 -16 1284.98  194.22   8
   2   3  17 1564.48  175.53   2
   2  -3 -17 2031.22  241.41   8
  -2   3 -17 1690.89  204.94   7
  -2  -3  17 1639.84  215.30   2
  -2  -3  18  859.24  168.85   2
   2  -3 -18 1140.34  190.63   8
  -2   3 -18 1090.22  182.40   3
  -2   3 -18  937.13  159.56   7
   2   3  18  848.00  134.72   2
  -2  -3  19  522.62  129.48   2
  -2   3 -19  571.96  143.21   3
   2  -3 -19  493.53   97.98   1
  -2   3 -19  562.87  135.37   7
   2   3  19  359.51   93.86   2
   2  -3 -20  286.89   76.75   1
  -2   3 -20  468.70  146.03   3
   2   3  20  229.47   90.84   2
  -2  -3  20  221.24  110.02   2
  -2   3 -20  337.94  110.71   7
   2  -3 -21  163.25   62.06   1
  -2   3 -21    8.46   66.95   3
  -2  -3  21  -51.08   73.37   2
   2   3  21  152.82   78.77   2
  -2   3 -21   83.47   69.89   7
   2   3  22  467.98  116.23   2
  -2   3 -22  224.21  103.30   3
  -2   3 -22  282.09  102.19   7
  -2  -3  22  515.46  146.46   2
  -2   3 -23  -10.91   72.98   3
   2   3  23  113.42   76.47   2
  -2  -3  23  -27.32   78.04   2
  -2   3 -23   57.92   57.93   7
   2   3  24   91.51   57.69   2
  -2   3 -24   40.29   89.52   3
  -2  -3  24  134.51   82.55   2
   2   3  24  326.83  123.77   6
  -2   3 -24  276.19  104.51   7
  -2   3 -25   82.49   60.29   7
   2   3  25   70.11   75.07   6
  -2   3 -25   64.36   91.47   3
   2   3  25    7.89   58.63   2
  -2  -3  25  217.71  107.42   2
   2   3  26  279.59  124.21   6
   2   3  26  177.87   89.15   2
  -2   3 -26  394.36  158.43   3
  -2  -3  26  179.74   98.59   2
   2  -3 -26  113.01   96.11   3
  -2   3 -26  116.72   70.19   7
   2   3  27   54.79   87.47   6
   2   3  27  153.64   90.44   2
   2  -3 -27   56.15   85.65   3
  -2   3 -27   60.57   83.77   7
  -2   3 -27  115.29  100.42   3
  -2  -3  27   37.63   89.47   2
   2   3  28    4.35   70.25   2
   2   3  28   69.03   87.78   6
   2  -3 -28   78.47   85.23   3
  -2   3 -28  188.85  109.11   3
  -2  -3  28  170.87  120.34   2
   2   3  29  180.62  110.13   6
   2   3  29  104.43   81.82   2
  -2  -4 -29 -113.95   90.40   7
   2  -4  29  112.04  120.64   2
  -2   4  29  311.71  136.02   2
   2   4 -28   81.93  100.65   3
  -2   4  28   69.28   89.56   2
  -2  -4 -28  194.16  103.37   7
   2  -4  28  135.73  102.70   2
   2  -4  28   72.22   84.67   6
   2  -4  27  103.31   87.45   2
   2  -4  27  240.12  118.89   6
  -2   4  27    1.20   68.71   2
   2   4 -27   65.16   78.74   3
  -2  -4 -27  -19.55   62.11   7
   2  -4  26  183.62  117.49   6
   2   4 -26  -15.97   90.06   3
  -2  -4 -26  231.34  118.06   7
  -2   4  26   66.39   75.60   2
   2  -4  26  154.67  103.45   2
  -2  -4 -25  110.43   89.96   8
   2  -4  25   46.55   83.31   6
  -2   4  25  173.30  108.78   2
   2  -4  25  186.72  105.73   2
   2   4 -25  268.31  123.61   3
   2  -4  24   44.78   81.12   2
  -2   4  24  -56.78   66.14   2
  -2  -4 -24  -23.63   67.50   8
   2  -4  24  244.37  121.34   6
   2   4 -24  217.35  121.08   3
  -2   4  23  -59.18   79.47   2
   2  -4  23  -32.16   70.23   2
  -2  -4 -23   40.78   71.41   8
   2   4 -23   21.74   69.92   3
   2  -4  23  128.85  102.42   6
   2  -4  22  -74.60   90.15   2
   2  -4  22  130.18  107.20   6
   2   4 -22  -25.75   87.83   3
  -2  -4 -22 -136.44   91.55   8
  -2   4  22   68.38   68.49   2
  -2   4  21   79.19   84.25   2
   2  -4  21  100.79   84.33   6
   2   4 -21  -15.96   83.73   3
  -2  -4 -21   15.47   72.47   8
   2  -4  21  160.32   87.89   2
   2  -4  20   -5.58   78.75   6
   2   4 -20  100.18   87.96   3
   2  -4  20   53.74   62.18   2
  -2   4  20   16.69   63.61   2
  -2  -4 -20   85.67   85.13   8
   2  -4  19  279.05  112.07   6
  -2   4  19  351.80  116.91   2
   2   4 -19  280.27  115.86   3
  -2  -4 -19  206.39  100.66   8
   2   4 -19  220.15   59.49   1
   2  -4  19  144.08   75.36   2
  -2   4  18  449.47  122.57   2
   2  -4  18  263.38  107.42   6
   2  -4  18  327.96   99.16   2
   2   4 -18  411.54  127.76   3
   2   4 -18  400.32   77.40   1
  -2  -4 -18  378.41  114.28   8
  -2  -4 -17 1306.84  192.70   8
   2   4 -17 1027.91  116.74   1
   2   4 -17 1415.17  199.87   3
   2   4 -17  969.27   89.55   7
   2  -4  17 1052.00  168.95   6
  -2   4  17  975.87  162.98   2
   2  -4  17 1092.22  164.20   2
   2  -4  16 1485.64  191.36   6
   2  -4  16 1253.13  169.73   2
   2   4 -16 1302.46   97.10   7
   2   4 -16 1277.93  185.22   3
  -2   4  16 1418.76  184.98   2
  -2  -4 -16 1461.34  189.58   8
   2   4 -16 1609.02  145.92   1
  -2  -4 -15 2358.51  238.68   8
   2   4 -15 1975.86  111.37   7
   2   4 -15 2483.99  178.57   1
   2   4 -15 2186.32  227.42   3
   2  -4  15 2431.60  228.75   6
  -2   4  15 2301.63  223.92   2
   2  -4  15 2198.72  210.38   2
  -2   4  14 2853.49  237.99   2
   2   4 -14 2617.64  241.84   3
   2   4 -14 2252.76  110.09   7
   2  -4  14 2773.51  225.79   2
   2   4 -14 2702.45  186.67   1
   2  -4  14 2864.02  240.25   6
  -2  -4 -14 2354.48  219.00   8
   2  -4  13 3063.32  235.14   6
  -2  -4 -13 2815.42  226.37   8
   2   4 -13 3255.94  255.71   3
  -2   4  13 3321.21  245.76   2
   2  -4  13 3028.45  228.13   2
   2   4 -13 2494.25  104.33   7
   2   4 -13 3008.04  196.18   1
   2  -4  12 3106.78  220.36   2
  -2   4  12 3167.00  230.45   2
   2  -4  12 3212.73  233.73   6
   2   4 -12 3307.74  246.25   3
   2   4 -12 2553.49   92.78   7
   2   4 -12 3207.99  197.58   1
  -2  -4 -12 2966.29  221.35   8
   2   4 -11 2522.15   76.26   7
  -2   4  11 3162.63  222.31   2
  -2  -4 -11 2827.69  204.27   8
   2   4 -11 3000.94  186.28   1
   2  -4  11 3360.37  221.99   2
   2  -4  11 3169.92  226.95   6
   2   4 -11 3002.88  226.09   3
   2   4 -11 2567.42   74.88   7
  -2  -4 -10 1985.09  163.34   8
   2  -4  10 2289.69  181.06   6
   2   4 -10 1949.48  170.04   3
  -2   4  10 2179.29  181.86   2
   2   4 -10 2210.88  160.12   1
   2  -4  10 2156.86  171.19   2
  -2  -4  -9 1051.02  116.11   8
  -2  -4  -9  987.11  115.79   5
   2   4  -9 1000.43  119.73   3
   2  -4   9 1165.60  129.82   6
  -2   4   9 1125.58  127.95   2
   2  -4   9  934.23   48.24   1
   2   4  -9 1058.81  108.87   1
  -2  -4  -9 1012.79   92.29   2
   2  -4   8 2081.57   84.99   1
   2   4  -8 2264.16  164.96   3
   2  -4   8 2299.71  142.27   8
  -2   4   8 2264.74  167.29   2
  -2  -4  -8 2188.92  157.76   8
  -2  -4  -8 2194.12  124.18   2
   2   4  -8 2209.75  154.72   1
   2  -4   8 2302.02  170.72   6
  -2  -4  -8 2115.48  155.27   5
   2  -4   7 1364.31  125.89   6
   2   4  -7 1192.85  113.08   1
  -2   4   7 1329.55  127.66   2
  -2  -4  -7 1345.22  116.51   5
   2  -4   7 1238.58   71.81   1
  -2  -4  -7 1203.14   84.62   2
   2   4  -7 1050.14  108.77   3
   2  -4   7 1259.41   97.48   8
  -2  -4  -7 1268.48  112.18   8
   2  -4   6 1602.21  104.82   4
  -2  -4  -6 1717.00  123.96   8
   2   4  -6 1492.28  122.11   3
   2  -4   6 1866.60  137.89   6
  -2   4   6 1549.86  134.68   2
  -2  -4  -6 1757.16  123.51   5
  -2   4   6 1749.88  116.98   7
   2   4  -6 1550.27  124.33   1
   2  -4   6 1713.76  103.91   8
  -2  -4  -6 1659.58   87.90   2
  -2   4   5 4115.72  200.80   2
   2   4  -5 3765.59  183.50   3
   2   4  -5 3998.08  194.29   1
  -2  -4  -5 3780.20  168.51   5
   2  -4   5 4013.90  154.94   4
  -2  -4  -5 3807.40  114.58   2
  -2  -4  -5 3857.80  175.22   8
  -2   4   5 3975.88  171.95   7
   2  -4   5 4069.38  193.62   6
   2   4  -4 9688.18  274.23   3
  -2   4   4 9637.55  261.60   7
  -2   4   410320.39  267.17   8
   2  -4   4 9223.92  224.07   4
  -2  -4  -4 9555.23  256.68   8
   2  -4   4 9352.60  284.56   6
   2   4  -4 9598.86  294.84   1
   2   4  -410551.22  273.33   2
  -2  -4  -4 9268.31  245.63   5
  -2  -4  -4 9125.67  146.65   2
   2  -4   3 6770.13  232.69   6
   2   4  -3 7135.47  201.70   2
   2  -4   3 6662.50  183.53   4
  -2  -4  -3 6588.32  202.71   5
  -2   4   3 6893.11  216.20   7
  -2  -4  -3 6711.07  209.35   8
  -2  -4  -3 7321.38  229.07   3
  -2   4   3 7058.40  200.60   8
   2   4  -3 6725.10  220.24   3
   2  -4   221298.20  232.19   8
   2   4  -220909.69  382.30   3
   2  -4   221781.32  407.14   6
  -2   4   222424.98  321.20   8
  -2  -4  -221740.89  357.60   5
   2  -4   221950.52  272.02   3
   2   4  -222414.45  319.87   2
  -2  -4  -222039.19  366.87   8
   2  -4   221290.89  318.93   4
  -2   4   222460.49  391.29   7
  -2  -4  -222997.29  396.00   3
  -2   4   118690.43  267.05   8
   2   4  -117599.66  248.57   2
   2   4  -117385.78  339.17   3
  -2  -4  -118441.56  346.84   3
   2   4  -117173.10  350.84   4
  -2  -4  -117234.59  324.56   8
  -2  -4  -117960.64  352.65   4
   2  -4   117013.92  281.64   4
  -2  -4  -117368.12  188.20   2
   2  -4   117277.23  212.85   8
  -2   4   118031.82  353.04   7
  -2   4   118087.37  304.76   4
   2  -4   117517.61  358.34   6
   2  -4   117508.60  218.07   3
  -2  -4  -117592.86  177.84   6
   2  -4   029024.15  463.21   6
  -2  -4   029590.35  452.35   4
   2   4   029007.51  439.05   3
   2  -4   029377.16  272.59   3
  -2   4   029625.51  457.76   7
   2  -4   028807.05  303.74   8
  -2  -4   027535.36  232.70   6
  -2   4   029186.72  272.92   3
  -2   4   030084.01  373.23   4
  -2  -4   031078.63  445.69   3
  -2   4   029321.10  301.41   8
  -2  -4   030053.09  302.64   2
   2  -4  -117145.58  263.77   8
   2  -4  -117096.65  218.93   3
  -2   4  -117253.11  214.33   3
  -2  -4   118143.60  343.50   3
  -2   4  -117919.19  281.10   4
   2   4   117805.72  339.45   3
  -2  -4   117733.18  215.51   6
  -2  -4   117738.11  274.45   2
   2  -4  -117432.50  356.95   6
  -2   4  -118208.32  366.37   7
  -2  -4   118932.50  362.16   4
   2   4   116681.80  173.20   6
   2  -4  -220490.95  322.28   8
  -2  -4   221126.28  342.81   2
  -2  -4   220812.18  260.87   6
  -2  -4   222438.40  393.38   3
  -2   4  -220991.74  350.98   5
   2   4   220567.73  207.77   6
  -2  -4   222519.43  404.29   4
  -2   4  -220669.15  410.78   7
  -2   4  -221015.18  304.60   4
   2  -4  -221087.89  264.20   3
   2   4   221816.15  385.69   3
   2  -4  -220659.12  395.58   6
  -2   4  -221114.56  262.82   3
  -2   4  -3 6794.39  167.81   3
   2  -4  -3 6754.08  204.90   8
  -2   4  -3 6724.10  239.70   7
  -2   4  -3 6739.98  203.57   5
   2   4   3 6837.39  136.13   6
  -2  -4   3 6782.14  215.78   2
   2   4   3 7005.97  212.85   8
   2  -4  -3 6699.01  167.10   3
  -2  -4   3 6639.48  162.65   6
   2   4   3 6528.47  222.12   3
  -2  -4   3 7404.67  235.26   3
   2  -4  -3 7148.29  240.70   6
   2   4   4 9070.71  178.13   6
   2   4   410015.48  262.15   8
  -2   4  -4 9326.14  245.74   5
  -2  -4   4 9184.82  273.30   2
   2  -4  -4 9384.29  283.22   6
  -2   4  -4 8814.39  287.56   7
  -2   4  -4 9079.10  213.14   3
   2  -4  -4 9298.57  264.69   8
   2   4   5 4029.47  135.24   6
  -2   4  -5 4107.94  159.94   3
  -2   4  -5 4071.30  174.90   5
  -2   4  -5 4042.93  196.71   7
   2  -4  -5 4233.80  196.34   8
   2  -4  -5 4338.97  200.25   6
  -2  -4   5 4307.78  200.76   2
  -2  -4   6 1716.26  137.71   2
  -2   4  -6 1739.48  122.64   5
   2  -4  -6 1559.09  133.13   8
  -2   4  -6 1593.05  108.67   3
   2   4   6 1625.95   96.99   6
   2   4   6 1541.45   74.44   2
  -2   4  -6 1464.41  122.66   7
  -2  -4   7 1294.18  130.71   2
   2   4   7 1327.00   78.55   2
  -2   4  -7 1386.15  120.46   5
  -2   4  -7 1218.01  104.92   3
  -2   4  -7 1226.41  118.60   7
   2  -4  -7 1397.62  132.08   8
  -2   4  -8 2173.49  149.70   3
  -2   4  -8 2289.55  159.68   5
  -2  -4   8 2279.33  174.48   2
   2   4   8 2315.48  116.19   2
   2  -4  -8 2174.62  173.65   8
  -2   4  -8 2267.79  168.87   7
  -2   4  -9 1174.30  123.95   3
  -2   4  -9 1094.16  126.98   5
   2  -4  -9 1094.62  132.46   8
   2   4   9 1089.97   89.01   2
  -2  -4   9 1080.31  130.20   2
  -2   4  -9  961.44  117.05   7
  -2   4 -10 1653.43  156.53   7
  -2   4 -10 1785.89  160.24   3
   2  -4 -10 1961.30  180.17   8
   2   4  10 2019.96  131.58   2
  -2  -4  10 1951.04  184.62   2
   2   4  11 2911.55  169.53   2
   2  -4 -11 2882.79  231.06   8
  -2   4 -11 2923.26  210.60   3
  -2   4 -11 2827.01  208.68   7
  -2  -4  11 3217.25  237.87   2
   2   4  12 2712.92  173.09   2
  -2   4 -12 2737.04  218.45   3
   2  -4 -12 2983.51  242.30   8
  -2   4 -12 3171.29  229.93   7
  -2  -4  12 2893.19  234.63   2
   2   4  13 2840.53  189.81   2
   2  -4 -13 3156.45  258.28   8
  -2   4 -13 2877.10  228.35   3
  -2   4 -13 2767.36  229.18   7
  -2  -4  13 3062.40  249.95   2
  -2   4 -14 2565.18  221.34   7
  -2   4 -14 2631.33  229.82   3
  -2  -4  14 2479.73  238.13   2
   2   4  14 2222.03  176.91   2
   2  -4 -14 2690.58  254.42   8
  -2  -4  15 2288.26  230.31   2
  -2   4 -15 2248.85  226.85   3
  -2   4 -15 2383.14  224.28   7
   2   4  15 2201.35  184.92   2
   2  -4 -15 2653.36  253.53   8
  -2   4 -16 1669.81  206.43   3
  -2   4 -16 1677.12  195.58   7
   2  -4 -16 1564.97  214.83   8
   2   4  16 1492.74  158.15   2
  -2  -4  16 1640.19  211.41   2
   2   4  17 1028.42  140.76   2
   2  -4 -17 1329.40  204.67   8
  -2   4 -17 1173.43  180.50   3
  -2   4 -17  954.94  156.41   7
  -2  -4  17 1071.25  180.22   2
   2  -4 -18  475.54  132.79   8
  -2  -4  18  549.22  136.87   2
  -2   4 -18  295.58  116.02   3
   2   4  18  452.32  101.02   2
  -2   4 -18  379.40  109.31   7
  -2   4 -19  258.72   87.09   7
   2  -4 -19  303.82  126.13   8
  -2   4 -19  289.67  108.13   3
  -2  -4  19  117.28   89.40   2
   2   4  19  362.70   94.85   2
   2  -4 -20   63.16   90.91   8
  -2  -4  20   77.50   91.64   2
  -2   4 -20   -9.53   80.66   3
  -2   4 -20  -16.37   57.95   7
   2   4  20   16.39   51.01   2
   2  -4 -21    4.11   38.07   1
   2   4  21  110.19   61.33   2
  -2  -4  21   87.35   77.68   2
  -2   4 -21   30.37   76.76   3
  -2   4 -21    3.73   74.75   7
  -2   4 -22  128.34   76.09   3
  -2   4 -22   79.37   69.51   7
   2   4  22   33.57   52.53   2
  -2  -4  22   13.18   74.50   2
  -2  -4  23   81.21   76.35   2
   2   4  23   88.49   70.25   2
  -2   4 -23   97.96   70.27   7
   2   4  24   71.96   77.14   2
  -2   4 -24 -102.27  101.24   3
  -2   4 -24   38.91   59.67   7
  -2  -4  24  -16.81   79.47   2
   2   4  25   -3.45   51.59   2
   2   4  25  122.25   97.94   6
  -2   4 -25  -85.56   96.53   3
  -2   4 -25    5.77   60.30   7
   2   4  26   72.84   79.98   6
  -2   4 -26  187.92  120.27   3
  -2   4 -26   97.53   72.07   7
   2   4  26   12.36   49.25   2
   2   4  27  269.01  110.80   2
   2   4  27  132.21  106.21   6
   2  -4 -27   84.47   88.24   3
  -2   4 -27  243.46  103.60   7
  -2   4 -27   78.15  103.92   3
  -2  -4  27   -5.86   96.24   2
  -2  -4  28  108.95   98.78   2
   2   4  28    0.38   75.86   6
   2  -4 -28   36.14   91.92   3
  -2   4 -28  320.88  143.44   3
   2   4  28   33.12   57.84   2
   2   4  29  307.55  135.69   6
  -2   5  29 -106.42   96.77   2
  -2  -5 -29  196.41  108.11   7
   2  -5  28   87.35  111.61   6
   2   5 -28   76.63   96.42   3
  -2  -5 -28   24.52   71.48   7
  -2   5  28   82.69   84.03   2
   2  -5  28  102.41  102.44   2
  -2   5  27   43.14   84.60   2
   2   5 -27   18.38   63.61   3
   2  -5  27    8.73   64.58   2
   2  -5  27   -0.40   71.70   6
   2  -5  26   44.90   83.71   6
  -2  -5 -26  137.83   98.75   8
   2   5 -26  189.78  127.14   3
  -2   5  26   40.63   75.85   2
   2  -5  26  192.56  102.34   2
  -2   5  25   28.12   78.34   2
   2  -5  25  207.42  106.24   6
   2   5 -25  196.92  128.54   3
   2  -5  25  164.41  110.85   2
  -2  -5 -25  108.38  104.32   8
   2  -5  24  178.18  112.71   6
   2  -5  24   53.46   75.17   2
   2   5 -24  104.43   91.53   3
  -2  -5 -24  332.10  140.66   8
  -2   5  24  185.89   97.69   2
   2  -5  23  445.52  147.05   6
   2   5 -23  250.54  124.42   3
   2  -5  23  244.53  116.43   2
  -2  -5 -23  179.19  112.79   8
  -2   5  23  160.45   99.17   2
  -2  -5 -22  104.85   92.87   8
   2  -5  22  126.17  101.55   6
  -2   5  22  141.42  106.01   2
   2   5 -22  330.86  137.14   3
   2  -5  22  118.13   84.13   2
   2   5 -21  209.74  113.14   3
   2  -5  21  299.10  113.28   2
  -2   5  21  237.12  105.78   2
  -2  -5 -21  231.02  114.81   8
   2  -5  21  468.68  138.67   6
  -2   5  20  455.16  132.62   2
   2  -5  20  663.77  151.67   6
   2   5 -20  511.17  147.61   3
  -2  -5 -20  624.72  154.47   8
   2  -5  20  370.57  115.83   2
   2  -5  19  216.58   91.93   2
   2  -5  19  366.37  121.35   6
   2   5 -19  432.35  131.54   3
  -2  -5 -19  407.81  123.08   8
  -2   5  19  326.20  122.01   2
   2  -5  18  499.53  130.81   6
   2   5 -18  477.54  129.49   3
  -2  -5 -18  498.26  127.68   8
   2   5 -18  468.62   82.20   1
  -2   5  18  305.02   99.31   2
   2  -5  18  255.33   80.69   2
   2  -5  17  308.62   96.17   2
[truncated: 1,209,848 more chars]
