# Supplementary material for: trans-Di­chlorido­bis­[(S)-(−)-1-(4-methyl­phen­yl)ethyl­amine-κN]palladium(II)
Source: IUCrdata. 2024 Jan 12;9(Pt 1):x240036. doi: 10.1107/S2414314624000361 (PMC10842280; doi:10.1107/S2414314624000361)
Supplement: Supplementary file 2 [file x-09-x240036-Isup2.hkl]

data_I                                                                          
_shelx_title ' Im2B-Pd_Mo in P212121 No19' 
_shelx_refln_list_code          4                                               
_shelx_F_calc_maximum      220.77                                               
_exptl_crystal_F_000       912.00                                               
_reflns_d_resolution_high  0.6500                                               
                                                                                
loop_                                                                           
 _space_group_symop_operation_xyz                                               
 'x, y, z'                                                                      
 '-x+1/2, -y, z+1/2'                                                            
 'x+1/2, -y+1/2, -z'                                                            
 '-x, y+1/2, -z+1/2'                                                            
                                                                                
_cell_length_a     6.5385                                                       
_cell_length_b    16.7263                                                       
_cell_length_c    19.0096                                                       
_cell_angle_alpha  90.000                                                       
_cell_angle_beta   90.000                                                       
_cell_angle_gamma  90.000                                                       
                                                                                
_shelx_F_squared_multiplier     1.000                                           
                                                                                
loop_                                                                           
 _refln_index_h                                                                 
 _refln_index_k                                                                 
 _refln_index_l                                                                 
 _refln_F_squared_calc                                                          
 _refln_F_squared_meas                                                          
 _refln_F_squared_sigma                                                         
 _refln_observed_status                                                         
   2   0   0        799.38        743.52        13.15 o                         
   4   0   0        362.29        347.17        15.02 o                         
   6   0   0       1346.83       1314.28        40.05 o                         
   8   0   0        487.61        503.97        47.52 o                         
  10   0   0        211.43        275.97        61.48 o                         
   1   1   0      23314.36      24040.13        82.55 o                         
   2   1   0        408.36        511.69         9.62 o                         
   3   1   0      13481.46      14232.62        88.83 o                         
   4   1   0       7883.51       8244.18        77.23 o                         
   5   1   0       1472.95       1437.91        22.21 o                         
   6   1   0       1417.11       1346.17        37.34 o                         
   7   1   0        293.59        362.42        30.02 o                         
   8   1   0          3.45          8.07        10.29 o                         
   9   1   0          1.21        -12.46        12.46 o                         
  10   1   0         49.87         56.65        25.38 o                         
   1   2   0      22894.29      24843.65       179.81 o                         
   2   2   0       3095.22       3367.63        31.71 o                         
   3   2   0       4453.53       4387.48        51.71 o                         
   4   2   0       3428.86       3396.24        58.51 o                         
   5   2   0        130.67        120.54         9.19 o                         
   6   2   0        385.86        362.03        19.61 o                         
   7   2   0       2729.52       2691.43        64.60 o                         
   8   2   0         10.12          9.07        11.12 o                         
   9   2   0        119.75         78.68        18.48 o                         
  10   2   0          3.73         30.30        21.64 o                         
   1   3   0       1712.85       2007.84        18.22 o                         
   2   3   0       8123.41       8501.80        47.27 o                         
   3   3   0       7852.25       8233.26        55.95 o                         
   4   3   0       5961.99       6044.74        58.14 o                         
   5   3   0        844.39        877.07        24.18 o                         
   6   3   0        151.51        173.17        14.84 o                         
   7   3   0        342.44        394.05        25.82 o                         
   8   3   0         73.10         74.04        12.44 o                         
   9   3   0          1.87         -6.08        17.04 o                         
   0   4   0      16879.14      17366.52       109.44 o                         
   1   4   0        527.18        593.93         9.01 o                         
   2   4   0      14801.46      15486.30        95.87 o                         
   3   4   0       2777.35       2962.43        29.38 o                         
   4   4   0        208.62        206.51        12.33 o                         
   5   4   0        407.64        401.84        17.21 o                         
   6   4   0       1106.03       1067.40        30.64 o                         
   7   4   0          6.47         -2.76        10.96 o                         
   8   4   0        738.60        682.25        61.40 o                         
   9   4   0          5.43         29.38        17.75 o                         
   1   5   0         62.79         77.86         4.42 o                         
   2   5   0       4472.98       4536.61        33.80 o                         
   3   5   0       7448.34       7598.73        70.23 o                         
   4   5   0       3885.27       3844.56        43.48 o                         
   5   5   0       4377.62       4383.30        54.90 o                         
   6   5   0       1156.21       1080.16        31.41 o                         
   7   5   0         71.26         46.45        12.21 o                         
   8   5   0        128.11        152.13        21.15 o                         
   9   5   0         79.27         81.99        20.01 o                         
   0   6   0         68.03         70.36         5.15 o                         
   1   6   0      15235.58      14915.06       182.89 o                         
   2   6   0          2.10          3.97         4.02 o                         
   3   6   0        784.53        758.60        14.74 o                         
   4   6   0        749.18        764.10        20.25 o                         
   5   6   0        708.09        819.05        28.94 o                         
   6   6   0        493.02        452.12        23.36 o                         
   7   6   0        376.84        363.49        26.58 o                         
   8   6   0         19.45         63.18        20.65 o                         
   9   6   0        566.07        544.94        43.49 o                         
   1   7   0       2065.02       1987.11        25.56 o                         
   2   7   0       9123.68       9403.10        66.29 o                         
   3   7   0       1892.10       1865.83        26.43 o                         
   4   7   0       1081.72       1083.35        24.19 o                         
   5   7   0       2589.23       2586.35        49.96 o                         
   6   7   0        470.26        530.86        25.58 o                         
   7   7   0          0.19         -9.60         9.60 o                         
   8   7   0         45.28         52.00        18.77 o                         
   9   7   0         10.95         52.69        33.39 o                         
   0   8   0        444.58        376.45        14.91 o                         
   1   8   0       1185.60       1250.32        18.59 o                         
   2   8   0      11150.32      11229.97       125.49 o                         
   3   8   0         45.45         49.54         5.29 o                         
   4   8   0        267.00        244.96        12.65 o                         
   5   8   0        218.30        240.19        18.39 o                         
   6   8   0       1337.09       1288.17        37.36 o                         
   7   8   0          2.68         -9.75         9.75 o                         
   8   8   0        703.09        632.82        47.02 o                         
   9   8   0          0.28         36.55        19.91 o                         
   1   9   0        358.38        319.43         8.26 o                         
   2   9   0       3850.16       3674.69        72.99 o                         
   3   9   0        421.12        388.69        15.31 o                         
   4   9   0        190.66        210.71        11.54 o                         
   5   9   0       3216.94       3342.17        65.95 o                         
   6   9   0        202.16        197.92        26.03 o                         
   7   9   0        174.12        172.67        17.38 o                         
   8   9   0         24.41         22.85        18.07 o                         
   9   9   0         27.11         74.58        25.55 o                         
   0  10   0        142.16        139.01        14.10 o                         
   1  10   0       9198.81       8451.88       202.38 o                         
   2  10   0        610.64        668.20        21.22 o                         
   3  10   0         25.92         22.29         6.08 o                         
   4  10   0         37.27         20.86         8.67 o                         
   5  10   0        452.44        496.38        26.88 o                         
   6  10   0         29.57         49.75        13.45 o                         
   7  10   0        227.03        203.27        20.73 o                         
   8  10   0          1.29        -19.69        19.69 o                         
   9  10   0        231.22        225.72        33.87 o                         
   1  11   0        235.49        225.43        11.83 o                         
   2  11   0       1921.81       1816.62        29.49 o                         
   3  11   0        640.44        596.40        18.15 o                         
   4  11   0       1077.23       1152.88        34.34 o                         
   5  11   0       1227.70       1194.52        39.36 o                         
   6  11   0        714.30        711.89        34.65 o                         
   7  11   0         26.19          4.44        12.95 o                         
   8  11   0         14.36         26.89        25.95 o                         
   9  11   0         15.02         15.15        19.18 o                         
   0  12   0       6473.10       6774.45       183.63 o                         
   1  12   0          3.23         22.74         9.08 o                         
   2  12   0       1493.90       1372.81        25.92 o                         
   3  12   0        510.47        464.42        19.29 o                         
   4  12   0        104.75         92.51        16.37 o                         
   5  12   0          9.22          1.18        14.49 o                         
   6  12   0        473.42        433.10        35.24 o                         
   7  12   0         18.28          7.05        13.54 o                         
   8  12   0        262.10        195.84        29.23 o                         
   1  13   0       2274.77       2050.19        49.03 o                         
   2  13   0        345.58        338.51        16.73 o                         
   3  13   0        782.16        795.67        27.05 o                         
   4  13   0        571.23        603.82        28.26 o                         
   5  13   0        671.99        686.32        36.26 o                         
   6  13   0         30.42         47.70        13.20 o                         
   7  13   0         46.24         53.87        15.15 o                         
   8  13   0         35.54         11.75        16.45 o                         
   0  14   0       1599.75       1650.78        64.79 o                         
   1  14   0       1298.81       1289.09        36.98 o                         
   2  14   0          8.85          6.02         6.95 o                         
   3  14   0        539.65        525.14        22.58 o                         
   4  14   0         32.02         18.15        10.58 o                         
   5  14   0         44.08         21.27        12.37 o                         
   6  14   0         18.00         15.34        12.87 o                         
   7  14   0        269.75        281.91        26.71 o                         
   8  14   0          1.33          8.39        21.16 o                         
   1  15   0         81.40         45.31        10.34 o                         
   2  15   0        164.82        143.30        29.34 o                         
   3  15   0        588.38        528.94        22.10 o                         
   4  15   0        941.90        929.02        35.09 o                         
   5  15   0        159.83        150.92        18.51 o                         
   6  15   0        129.20        100.83        19.18 o                         
   7  15   0         50.32         43.27        25.34 o                         
   8  15   0          3.43         35.55        29.26 o                         
   0  16   0       2390.56       2268.47        81.91 o                         
   1  16   0          2.79          7.68        10.09 o                         
   2  16   0        453.79        447.34        30.21 o                         
   3  16   0         25.58         18.25        14.33 o                         
   4  16   0          0.33         62.94        19.47 o                         
   5  16   0          0.47        -18.01        18.01 o                         
   6  16   0         37.24         17.09        18.58 o                         
   7  16   0         14.71         16.69        22.18 o                         
   1  17   0        234.07        241.54        20.09 o                         
   2  17   0        182.16        179.76        21.75 o                         
   3  17   0        647.84        638.74        38.27 o                         
   4  17   0        296.57        329.81        34.30 o                         
   5  17   0         58.40         51.43        20.26 o                         
   6  17   0         35.76         33.03        21.12 o                         
   7  17   0         23.43         61.99        23.61 o                         
   0  18   0         81.39         41.15        25.81 o                         
   1  18   0        463.12        530.42        42.38 o                         
   2  18   0          8.42          1.64        13.79 o                         
   3  18   0        234.79        231.81        25.44 o                         
   4  18   0          0.33          9.65        16.09 o                         
   5  18   0         21.73         -3.36        20.25 o                         
   6  18   0         16.00        -32.06        38.89 o                         
   7  18   0        146.33        131.95        30.49 o                         
   1  19   0        126.75        107.41        21.28 o                         
   2  19   0         54.73         41.38        28.28 o                         
   3  19   0         96.26        110.90        19.88 o                         
   4  19   0        180.88        210.78        27.43 o                         
   5  19   0          6.81         15.03        19.38 o                         
   6  19   0         50.70         74.57        27.06 o                         
   0  20   0        494.62        729.85        79.42 o                         
   1  20   0         24.16         39.24        16.69 o                         
   2  20   0        164.09        198.63        27.05 o                         
   3  20   0         15.09         43.56        17.75 o                         
   4  20   0          1.22         -5.80        19.22 o                         
   5  20   0          0.21         74.97        35.39 o                         
   6  20   0         36.62         -1.66        20.14 o                         
   1  21   0          1.31        -13.61        15.46 o                         
   2  21   0          9.04          4.63        15.25 o                         
   3  21   0         99.64         57.06        19.76 o                         
   4  21   0         43.69         85.80        26.42 o                         
   5  21   0        101.73         96.48        28.62 o                         
   0  22   0          0.32          2.20        29.31 o                         
   1  22   0        151.52        132.26        32.28 o                         
   2  22   0          1.51        -13.23        16.21 o                         
   3  22   0          8.44          9.46        18.56 o                         
   4  22   0         10.76        -12.15        23.72 o                         
   5  22   0          5.83         -6.47        25.73 o                         
   1  23   0          7.79         -6.24        19.28 o                         
   2  23   0         78.17        116.85        29.53 o                         
   3  23   0         27.28         52.35        18.54 o                         
   4  23   0         23.29         40.59        43.33 o                         
   0  24   0         70.97        210.70        52.71 o                         
   1  24   0          9.51         26.22        20.83 o                         
   2  24   0         39.02         66.54        26.52 o                         
   3  24   0          0.82         15.91        40.48 o                         
   1  25   0         11.32          3.35        21.73 o                         
   2  25   0          5.42         69.80        26.25 o                         
   1   0   1       3094.14       3229.55        24.69 o                         
   2   0   1         45.31         29.55         2.28 o                         
   3   0   1        881.76        870.15        15.42 o                         
   4   0   1      13117.34      13235.71       144.50 o                         
   5   0   1         22.91         16.27         3.05 o                         
   6   0   1       1309.10       1265.59        34.16 o                         
   7   0   1        167.84        218.48        20.50 o                         
   8   0   1          0.02        -10.81        10.81 o                         
   9   0   1          9.23         -9.71         9.90 o                         
  10   0   1        145.97        103.12        31.05 o                         
 -10   1   1        104.63        131.85        35.75 o                         
  -9   1   1         35.10          0.53        12.12 o                         
  -8   1   1        262.66        213.63        18.55 o                         
  -7   1   1       1766.98       1772.51        47.39 o                         
  -6   1   1        518.04        497.75        18.15 o                         
  -5   1   1          5.94          6.98         3.61 o                         
  -4   1   1        925.96        951.74        19.17 o                         
  -3   1   1        163.05        156.54         7.57 o                         
  -2   1   1       2296.38       2280.68        20.49 o                         
  -1   1   1       8954.99       9878.78        62.23 o                         
   1   1   1       8744.09       9663.79        64.11 o                         
   2   1   1       2523.00       2562.91        35.08 o                         
   3   1   1        153.98        221.00        47.88 o                         
   4   1   1        897.34        888.42        25.53 o                         
   5   1   1          3.99         -2.27         4.91 o                         
   6   1   1        531.82        522.84        22.25 o                         
   7   1   1       1765.06       1744.49        50.10 o                         
   8   1   1        261.42        226.67        20.60 o                         
   9   1   1         30.20         12.72        11.31 o                         
  10   1   1        104.93         50.29        27.65 o                         
 -10   2   1         13.39         16.20        19.89 o                         
  -9   2   1          9.87         16.69        12.52 o                         
  -8   2   1         78.72         70.09        12.69 o                         
  -7   2   1        627.28        684.62        34.70 o                         
  -6   2   1        118.49         95.72        12.00 o                         
  -5   2   1       1440.20       1445.00        24.99 o                         
  -4   2   1         21.82         14.05         5.16 o                         
  -3   2   1      17749.89      18806.38        88.53 o                         
  -2   2   1       1559.72       1642.97        17.98 o                         
  -1   2   1       2706.94       2895.92        32.90 o                         
   1   2   1       2441.90       2628.12        17.79 o                         
   2   2   1       1634.95       1715.16        17.95 o                         
   3   2   1      17977.07      18830.59       237.31 o                         
   4   2   1         23.79         18.29         7.92 o                         
   5   2   1       1414.84       1450.50        32.77 o                         
   6   2   1        125.40        123.63        12.49 o                         
   7   2   1        640.30        701.50        32.85 o                         
   8   2   1         72.83         72.17        13.83 o                         
   9   2   1         10.51         -5.90        33.67 o                         
  10   2   1         13.88         12.77        24.38 o                         
  -9   3   1        117.31         44.92        16.27 o                         
  -8   3   1        378.84        373.24        23.28 o                         
  -7   3   1        641.44        664.00        33.14 o                         
  -6   3   1       1319.70       1279.36        32.41 o                         
  -5   3   1       1637.14       1532.24        44.72 o                         
  -4   3   1       1031.86        976.86        20.25 o                         
  -3   3   1       2514.54       2649.38        29.17 o                         
  -2   3   1       2386.58       2340.89        25.80 o                         
  -1   3   1       6330.80       6374.67        55.88 o                         
   0   3   1      17495.04      19274.55        93.29 o                         
   1   3   1       6513.55       6496.12        51.38 o                         
   2   3   1       2198.97       2140.80        20.20 o                         
   3   3   1       2543.97       2713.74        34.21 o                         
   4   3   1        999.86        982.56        24.05 o                         
   5   3   1       1598.51       1630.19        35.29 o                         
   6   3   1       1268.14       1236.58        34.32 o                         
   7   3   1        621.85        620.85        31.87 o                         
   8   3   1        377.67        327.23        23.51 o                         
   9   3   1        113.76         44.84        14.49 o                         
  -9   4   1         41.34         66.68        18.00 o                         
  -8   4   1          3.18         17.35        14.23 o                         
  -7   4   1         54.43         35.74        11.57 o                         
  -6   4   1        788.41        798.44        26.80 o                         
  -5   4   1        140.81        136.57        12.52 o                         
  -4   4   1       7796.39       7656.46        71.58 o                         
  -3   4   1       1309.21       1503.82        24.44 o                         
  -2   4   1       9060.71       9346.43        53.14 o                         
  -1   4   1       5592.29       6378.99        39.86 o                         
   0   4   1       4069.31       4237.01        30.01 o                         
   1   4   1       5472.16       6261.75        45.35 o                         
   2   4   1       9061.10       9267.90        79.11 o                         
   3   4   1       1332.34       1572.56        25.33 o                         
   4   4   1       7823.40       7824.65        66.17 o                         
   5   4   1        129.11        138.96        12.13 o                         
   6   4   1        786.92        875.27        29.26 o                         
   7   4   1         59.30         34.51        10.21 o                         
   8   4   1          2.70         34.96        12.10 o                         
   9   4   1         42.14         -4.93        20.65 o                         
  -9   5   1        243.57        285.55        40.15 o                         
  -8   5   1        327.28        294.68        29.16 o                         
  -7   5   1        255.16        273.90        22.67 o                         
  -6   5   1         10.83         19.68         8.33 o                         
  -5   5   1         89.29        120.02        13.19 o                         
  -4   5   1        815.20        823.21        19.63 o                         
  -3   5   1        665.45        699.80        14.76 o                         
  -2   5   1       7459.13       7736.91        52.27 o                         
  -1   5   1       7487.51       7637.40        51.90 o                         
   0   5   1       3634.44       3519.82        37.61 o                         
   1   5   1       7480.44       7443.68        40.93 o                         
   2   5   1       7237.26       7205.73        42.00 o                         
   3   5   1        680.70        682.64        13.25 o                         
   4   5   1        791.33        838.63        19.90 o                         
   5   5   1         77.57        105.49        14.89 o                         
   6   5   1          5.36         14.12         8.29 o                         
   7   5   1        264.88        245.73        17.57 o                         
   8   5   1        327.61        276.71        37.29 o                         
   9   5   1        245.18        271.24        31.93 o                         
  -9   6   1         76.66         79.89        20.04 o                         
  -8   6   1        185.10        154.97        26.17 o                         
  -7   6   1        131.62         93.30        15.91 o                         
  -6   6   1        108.68         93.48        12.00 o                         
  -5   6   1       3997.82       4053.93        61.11 o                         
  -4   6   1         44.26         40.80         5.79 o                         
  -3   6   1       6768.87       6685.88        82.57 o                         
  -2   6   1        114.47        139.16         6.71 o                         
  -1   6   1       2590.83       2690.78        30.51 o                         
   0   6   1        535.96        517.44         9.58 o                         
   1   6   1       2553.71       2577.88        20.62 o                         
   2   6   1        142.65        157.65         6.63 o                         
   3   6   1       6728.59       6641.71        62.53 o                         
   4   6   1         40.92         34.88         5.38 o                         
   5   6   1       3920.80       3862.52        52.21 o                         
   6   6   1        114.90         94.93        14.07 o                         
   7   6   1        138.86        100.10        13.42 o                         
   8   6   1        177.92        185.73        31.03 o                         
   9   6   1         74.62        116.97        24.03 o                         
  -9   7   1        239.30        206.21        26.74 o                         
  -8   7   1        403.54        493.52        41.88 o                         
  -7   7   1         80.24         73.51        11.98 o                         
  -6   7   1        815.56        772.88        28.71 o                         
  -5   7   1        305.46        340.25        19.81 o                         
  -4   7   1        368.86        364.14        13.43 o                         
  -3   7   1        742.09        718.51        16.94 o                         
  -2   7   1      11207.37      11990.67        99.81 o                         
  -1   7   1       3550.40       3539.61        37.97 o                         
   0   7   1        924.99        850.75        12.69 o                         
   1   7   1       3335.85       3233.23        36.56 o                         
   2   7   1      11250.31      11679.16       102.50 o                         
   3   7   1        788.46        772.35        15.81 o                         
   4   7   1        376.88        365.64        13.13 o                         
   5   7   1        286.63        315.87        19.64 o                         
   6   7   1        826.10        774.31        29.48 o                         
   7   7   1         81.85         91.36        15.04 o                         
   8   7   1        404.31        411.87        37.84 o                         
   9   7   1        238.92        199.83        31.71 o                         
  -9   8   1         21.84         33.72        17.79 o                         
  -8   8   1         13.18         62.72        21.16 o                         
  -7   8   1         59.97         40.69        17.43 o                         
  -6   8   1        746.92        801.75        41.67 o                         
  -5   8   1         84.04         98.40        11.93 o                         
  -4   8   1       1482.37       1456.44        34.64 o                         
  -3   8   1         54.21         52.07         6.80 o                         
  -2   8   1       7808.58       7725.21        76.21 o                         
  -1   8   1       1906.81       1918.38        36.59 o                         
   0   8   1        384.20        385.32        10.92 o                         
   1   8   1       1837.68       1859.89        24.76 o                         
   2   8   1       7724.16       7235.50       118.16 o                         
   3   8   1         55.86         53.71         5.78 o                         
   4   8   1       1415.73       1369.04        33.29 o                         
   5   8   1         87.35        127.62        12.69 o                         
   6   8   1        743.21        760.62        29.36 o                         
   7   8   1         56.00         22.26        10.83 o                         
   8   8   1         14.06         25.23        19.33 o                         
   9   8   1         23.28         60.85        22.11 o                         
  -9   9   1        192.44        224.59        32.43 o                         
  -8   9   1        210.04        159.48        26.56 o                         
  -7   9   1         44.35         33.31        13.41 o                         
  -6   9   1        491.80        473.14        28.21 o                         
  -5   9   1        724.64        710.75        51.96 o                         
  -4   9   1        187.65        168.50        12.34 o                         
  -3   9   1        415.68        394.35        13.24 o                         
  -2   9   1       3113.70       3003.92        53.62 o                         
  -1   9   1       4421.73       4277.25        80.94 o                         
   0   9   1        829.25        829.01        19.42 o                         
   1   9   1       4351.79       4157.06        43.72 o                         
   2   9   1       3084.63       3049.15        36.98 o                         
   3   9   1        417.46        396.96        13.11 o                         
   4   9   1        202.37        183.14        10.11 o                         
   5   9   1        736.50        778.99        34.02 o                         
   6   9   1        487.44        459.61        26.03 o                         
   7   9   1         41.52         47.85        13.99 o                         
   8   9   1        216.51        183.36        28.41 o                         
   9   9   1        193.68        180.40        30.37 o                         
  -9  10   1         34.42         59.83        21.80 o                         
  -8  10   1         35.88         29.92        29.00 o                         
  -7  10   1         64.65         44.48        14.79 o                         
  -6  10   1        164.70        140.00        26.30 o                         
  -5  10   1       3099.73       3314.44        81.22 o                         
  -4  10   1         45.95         46.51        13.71 o                         
  -3  10   1       1185.09       1216.22        25.62 o                         
  -2  10   1        203.19        194.55        11.26 o                         
  -1  10   1        353.88        294.27        14.17 o                         
   0  10   1        182.22        160.74         8.45 o                         
   1  10   1        365.86        322.38        15.91 o                         
   2  10   1        190.65        180.48        11.80 o                         
   3  10   1       1184.77       1214.77        26.92 o                         
   4  10   1         50.75         53.44         9.67 o                         
   5  10   1       3114.83       3121.86        52.31 o                         
   6  10   1        165.83        159.78        16.45 o                         
   7  10   1         66.28         45.17        18.63 o                         
   8  10   1         37.83         13.75        28.44 o                         
   9  10   1         33.71         51.52        20.76 o                         
  -9  11   1         45.42         22.60        18.54 o                         
  -8  11   1        192.48        218.96        29.76 o                         
  -7  11   1        100.71         99.87        16.35 o                         
  -6  11   1        102.66        126.84        25.72 o                         
  -5  11   1         34.57         72.66        16.24 o                         
  -4  11   1        163.93        142.49        16.19 o                         
  -3  11   1        115.39        115.27         8.60 o                         
  -2  11   1       2010.26       1970.92        36.83 o                         
  -1  11   1       2800.40       2787.98        56.88 o                         
   0  11   1       2848.42       2819.19        39.74 o                         
   1  11   1       2837.83       2800.05        32.57 o                         
   2  11   1       2037.13       2062.80        47.50 o                         
   3  11   1        100.02         87.59        10.72 o                         
   4  11   1        169.19        136.14        13.18 o                         
   5  11   1         39.24         49.81        15.67 o                         
   6  11   1        104.13        123.02        16.87 o                         
   7  11   1         99.43         76.16        15.25 o                         
   8  11   1        188.18        194.13        30.39 o                         
   9  11   1         45.07         40.71        22.34 o                         
  -8  12   1          2.31         11.65        16.49 o                         
  -7  12   1         12.37          9.83        15.88 o                         
  -6  12   1        406.20        387.88        26.61 o                         
  -5  12   1         51.09         32.47        17.63 o                         
  -4  12   1       1142.90       1166.10        41.06 o                         
  -3  12   1         50.12         43.74         5.62 o                         
  -2  12   1       1091.23        996.83        23.92 o                         
  -1  12   1       1859.52       1817.68        43.53 o                         
   0  12   1         99.41        105.93        14.75 o                         
   1  12   1       1892.04       1855.00        38.13 o                         
   2  12   1       1099.48       1036.82        26.99 o                         
   3  12   1         49.45         38.86         7.36 o                         
   4  12   1       1165.79       1238.53        33.43 o                         
   5  12   1         54.57         52.25        11.80 o                         
   6  12   1        411.28        394.78        30.07 o                         
   7  12   1         12.36          3.19        12.76 o                         
   8  12   1          2.68        -16.57        19.52 o                         
  -8  13   1         67.93         42.12        19.45 o                         
  -7  13   1        260.25        264.21        25.43 o                         
  -6  13   1        217.96        194.21        22.97 o                         
  -5  13   1         88.92         71.10        21.45 o                         
  -4  13   1        162.34        157.17        16.06 o                         
  -3  13   1        469.47        416.94        20.96 o                         
  -2  13   1        410.52        400.19        16.25 o                         
  -1  13   1        492.60        485.47        22.29 o                         
   0  13   1       1241.65       1164.56        37.37 o                         
   1  13   1        504.50        537.43        24.93 o                         
   2  13   1        403.80        355.98        11.89 o                         
   3  13   1        466.39        432.16        19.43 o                         
   4  13   1        160.05        150.21        13.26 o                         
   5  13   1         84.61         30.46        14.16 o                         
   6  13   1        219.21        228.07        23.78 o                         
   7  13   1        257.98        177.51        23.78 o                         
   8  13   1         65.91         33.78        20.20 o                         
  -8  14   1         23.90          7.57        24.42 o                         
  -7  14   1         67.16         64.74        17.04 o                         
  -6  14   1         52.14         22.16        15.56 o                         
  -5  14   1        274.56        287.54        25.11 o                         
  -4  14   1         43.12         61.33        12.18 o                         
  -3  14   1       1988.76       1982.20        42.22 o                         
  -2  14   1         74.56         62.67         8.56 o                         
  -1  14   1        254.08        227.68        17.03 o                         
   0  14   1         15.80         10.57        16.38 o                         
   1  14   1        253.86        246.29        24.23 o                         
   2  14   1         70.94         70.20         8.48 o                         
   3  14   1       1997.46       2021.82        40.40 o                         
   4  14   1         41.00         44.23         9.28 o                         
   5  14   1        283.27        280.75        24.71 o                         
   6  14   1         50.67         51.45        13.20 o                         
   7  14   1         65.35         40.76        18.23 o                         
   8  14   1         25.85         31.37        22.24 o                         
  -8  15   1         81.26         75.70        30.13 o                         
  -7  15   1         63.12        101.01        23.99 o                         
  -6  15   1         37.47         15.31        19.14 o                         
  -5  15   1         16.95          3.59        10.98 o                         
  -4  15   1         57.42         63.78        17.34 o                         
  -3  15   1        103.94        118.09        13.45 o                         
  -2  15   1        511.13        499.51        30.50 o                         
  -1  15   1        341.71        358.51        23.67 o                         
   0  15   1       1019.00       1055.79        38.80 o                         
   1  15   1        328.26        313.91        20.15 o                         
   2  15   1        527.54        515.86        35.63 o                         
   3  15   1        103.12        101.90        12.73 o                         
   4  15   1         60.42         49.81        11.38 o                         
   5  15   1         16.28         -4.45        11.76 o                         
   6  15   1         34.90         39.31        16.17 o                         
   7  15   1         62.10         52.97        26.39 o                         
   8  15   1         81.90         68.05        31.78 o                         
  -7  16   1         15.28         20.81        19.73 o                         
  -6  16   1         91.46         56.61        21.65 o                         
  -5  16   1          2.34        -19.02        19.02 o                         
  -4  16   1        897.38        958.13        49.90 o                         
  -3  16   1         83.60         84.24        20.51 o                         
  -2  16   1        101.29         78.13        15.51 o                         
  -1  16   1        122.39        121.90        20.79 o                         
   0  16   1         27.05         68.49        17.01 o                         
   1  16   1        113.03        120.58        13.96 o                         
   2  16   1         99.41         76.04        15.00 o                         
   3  16   1         83.98         80.14        19.28 o                         
   4  16   1        895.59        870.43        42.29 o                         
   5  16   1          1.99        -15.27        19.18 o                         
   6  16   1         90.52         60.05        21.40 o                         
   7  16   1         15.38         52.43        24.51 o                         
  -7  17   1        110.81        144.72        30.63 o                         
  -6  17   1         33.48         -0.88        19.33 o                         
  -5  17   1         21.44         23.37        19.50 o                         
  -4  17   1         19.89         38.96        16.47 o                         
  -3  17   1        122.10        129.33        26.14 o                         
  -2  17   1         30.88         27.53        15.06 o                         
  -1  17   1        369.35        382.82        24.34 o                         
   0  17   1        557.98        525.37        29.94 o                         
   1  17   1        389.57        355.98        23.83 o                         
   2  17   1         30.13         20.09        12.95 o                         
   3  17   1        124.77        113.74        20.40 o                         
   4  17   1         19.41         14.26        13.88 o                         
   5  17   1         22.45         15.18        32.75 o                         
   6  17   1         35.61         45.05        21.42 o                         
   7  17   1        111.51        139.25        31.24 o                         
  -7  18   1         24.62         17.26        17.43 o                         
  -6  18   1          0.76         24.83        21.45 o                         
  -5  18   1         79.45         61.47        24.36 o                         
  -4  18   1         16.35         30.88        16.66 o                         
  -3  18   1        482.32        518.10        39.07 o                         
  -2  18   1         39.43         21.86        14.87 o                         
  -1  18   1        115.38        100.26        25.17 o                         
   0  18   1        118.30        119.89        18.75 o                         
   1  18   1        114.03         96.36        18.88 o                         
   2  18   1         40.74         27.98        14.53 o                         
   3  18   1        483.07        475.84        34.02 o                         
   4  18   1         17.14         22.86        13.52 o                         
   5  18   1         79.91         51.29        20.10 o                         
   6  18   1          1.05         -4.42        23.75 o                         
   7  18   1         24.21         96.98        27.99 o                         
  -6  19   1         35.81         22.76        27.86 o                         
  -5  19   1         11.34         24.43        17.70 o                         
  -4  19   1          5.53         19.21        20.25 o                         
  -3  19   1         65.80         63.25        16.97 o                         
  -2  19   1        138.22        129.25        22.32 o                         
  -1  19   1         39.53         46.55        17.37 o                         
   0  19   1        316.39        293.84        24.06 o                         
   1  19   1         36.61         30.18        19.61 o                         
   2  19   1        137.81        152.94        21.09 o                         
   3  19   1         67.35         63.59        17.89 o                         
   4  19   1          5.85          2.54        15.88 o                         
   5  19   1         11.24         29.88        20.79 o                         
   6  19   1         35.15         40.92        36.15 o                         
  -6  20   1         42.56         32.50        21.59 o                         
  -5  20   1          6.83         10.85        22.18 o                         
  -4  20   1        143.67        123.76        28.69 o                         
  -3  20   1         28.00         17.99        15.77 o                         
  -2  20   1        123.69        117.00        25.90 o                         
  -1  20   1         40.55         14.74        16.19 o                         
   0  20   1          1.85          7.27        20.10 o                         
   1  20   1         37.54         40.82        17.18 o                         
   2  20   1        121.23        116.79        22.93 o                         
   3  20   1         27.35         14.66        15.51 o                         
   4  20   1        142.64        141.35        29.73 o                         
   5  20   1          6.88         -1.08        20.99 o                         
   6  20   1         42.01         13.30        21.72 o                         
  -5  21   1         11.09        -24.24        24.24 o                         
  -4  21   1          7.21         13.81        19.56 o                         
  -3  21   1          3.98         21.20        20.31 o                         
  -2  21   1         14.90         13.39        25.83 o                         
  -1  21   1        190.86        159.75        24.91 o                         
   0  21   1        114.92        115.51        25.77 o                         
   1  21   1        188.39        202.45        34.54 o                         
   2  21   1         14.86         22.91        20.34 o                         
   3  21   1          4.50         -7.36        17.70 o                         
   4  21   1          7.44          6.75        21.02 o                         
   5  21   1         11.32         33.21        24.90 o                         
  -5  22   1         64.87         87.25        27.39 o                         
  -4  22   1          4.46         14.53        27.65 o                         
  -3  22   1         52.03         42.88        28.98 o                         
  -2  22   1         15.64          7.87        17.14 o                         
  -1  22   1         31.00         12.38        19.96 o                         
   0  22   1          2.30         10.36        23.15 o                         
   1  22   1         31.00        -12.46        22.94 o                         
   2  22   1         15.76         20.80        16.19 o                         
   3  22   1         51.01         53.22        20.88 o                         
   4  22   1          4.41          7.18        19.81 o                         
   5  22   1         64.85         52.89        29.10 o                         
  -4  23   1          3.26         -9.64        48.40 o                         
  -3  23   1          2.92         -5.90        17.82 o                         
  -2  23   1         33.76         38.47        21.13 o                         
  -1  23   1         25.36         66.93        24.90 o                         
   0  23   1         54.32         85.46        24.04 o                         
   1  23   1         26.17         28.15        24.27 o                         
   2  23   1         33.16         45.89        22.44 o                         
   3  23   1          2.79         42.98        19.87 o                         
   4  23   1          3.13         47.86        28.98 o                         
  -3  24   1          1.45         10.27        31.38 o                         
  -2  24   1         38.70         46.05        27.87 o                         
  -1  24   1          4.19         -6.21        27.22 o                         
   0  24   1          0.28         11.02        23.87 o                         
   1  24   1          4.00         27.26        30.38 o                         
   2  24   1         38.33         -3.04        31.55 o                         
   3  24   1          1.56        -22.50        27.49 o                         
  -2  25   1         11.50         28.89        50.50 o                         
  -1  25   1         29.50         58.02        24.73 o                         
   0  25   1          6.47          9.25        19.91 o                         
   1  25   1         29.02         29.43        20.95 o                         
   2  25   1         11.25         13.02        25.72 o                         
   1   0   2       3647.06       3731.30        28.57 o                         
   2   0   2         99.37         51.05         3.05 o                         
   3   0   2          1.80        423.30        69.80 o                         
   4   0   2        963.14        940.33        17.73 o                         
   5   0   2        181.67        166.73         6.85 o                         
   6   0   2       1538.64       1559.30        43.24 o                         
   7   0   2        107.37        123.52        21.66 o                         
   8   0   2        326.39        323.30        23.99 o                         
   9   0   2          3.58          3.95        12.60 o                         
  10   0   2        137.64        162.81        41.80 o                         
 -10   1   2         86.09         72.23        28.75 o                         
  -9   1   2         13.57        -16.65        16.65 o                         
  -8   1   2         38.60         21.31        10.70 o                         
  -7   1   2        542.42        613.35        39.55 o                         
  -6   1   2       1124.49       1104.42        29.83 o                         
  -5   1   2       1400.60       1385.06        24.33 o                         
  -4   1   2       4860.65       4990.98        44.10 o                         
  -3   1   2       5130.62       5395.18        37.78 o                         
  -2   1   2        308.78        292.16         7.27 o                         
  -1   1   2       2322.15       2197.24        18.72 o                         
   1   1   2       2356.83       2312.73        27.08 o                         
   2   1   2        285.17        254.32         7.10 o                         
   3   1   2       5128.63       5336.80        67.91 o                         
   4   1   2       4797.27       4722.25        64.97 o                         
   5   1   2       1444.99       1461.93        33.94 o                         
   6   1   2       1150.25       1149.86        37.34 o                         
   7   1   2        559.03        592.02        43.89 o                         
   8   1   2         38.85         25.23        12.46 o                         
   9   1   2         13.14         -1.99        17.22 o                         
  10   1   2         85.02         58.18        28.58 o                         
 -10   2   2         21.07         20.36        21.27 o                         
  -9   2   2        167.57        111.66        18.05 o                         
  -8   2   2         17.26         16.15        16.19 o                         
  -7   2   2       1973.39       1948.86        49.29 o                         
  -6   2   2        769.85        765.60        25.95 o                         
  -5   2   2         66.33         73.49         6.75 o                         
  -4   2   2       3180.33       3212.88        37.26 o                         
  -3   2   2       3064.14       3202.07        33.38 o                         
  -2   2   2       3824.33       4282.70        40.66 o                         
  -1   2   2      23216.96      24250.45       151.58 o                         
   0   2   2        465.07        564.92        12.38 o                         
   1   2   2      22372.58      23108.37       132.17 o                         
   2   2   2       3976.96       4426.94        39.26 o                         
   3   2   2       2981.90       2978.33        56.22 o                         
   4   2   2       3036.41       3130.03        47.33 o                         
   5   2   2         72.28         60.16         7.92 o                         
   6   2   2        789.29        720.89        29.49 o                         
   7   2   2       1953.49       1900.03        58.27 o                         
   8   2   2         17.42         33.63        11.56 o                         
   9   2   2        159.76        136.15        21.42 o                         
  10   2   2         21.59         10.52        21.35 o                         
  -9   3   2         74.53         26.22        20.72 o                         
  -8   3   2        115.68        109.59        16.00 o                         
  -7   3   2        137.75        139.95        16.37 o                         
  -6   3   2         99.25        135.06        12.37 o                         
  -5   3   2        933.44        986.99        23.62 o                         
  -4   3   2       5488.61       5789.38        51.29 o                         
  -3   3   2       5234.64       5349.21        45.95 o                         
  -2   3   2       6378.20       6565.14        81.87 o                         
  -1   3   2       9541.05      10481.62        86.51 o                         
   0   3   2       4175.46       4295.87        29.88 o                         
   1   3   2       9393.61      10316.01        39.71 o                         
   2   3   2       6581.88       6915.73        40.42 o                         
   3   3   2       5218.15       5199.35        52.49 o                         
   4   3   2       5603.17       5884.77        62.24 o                         
   5   3   2        947.89       1011.01        31.17 o                         
   6   3   2        103.07        135.39        14.31 o                         
   7   3   2        149.71        164.69        14.87 o                         
   8   3   2        107.63        112.88        15.99 o                         
   9   3   2         76.43         87.59        21.35 o                         
  -9   4   2         19.49         21.03        14.87 o                         
  -8   4   2        549.61        549.99        34.88 o                         
  -7   4   2         12.32         36.48        11.15 o                         
  -6   4   2       1132.96       1138.54        33.86 o                         
  -5   4   2        302.89        292.75        12.91 o                         
  -4   4   2         64.16         50.18         7.88 o                         
  -3   4   2       3357.30       3414.44        43.16 o                         
  -2   4   2      11093.06      11609.37        82.13 o                         
  -1   4   2       3774.80       4010.89        43.42 o                         
   0   4   2      15053.64      15806.33       101.89 o                         
   1   4   2       3731.54       3933.72        25.92 o                         
   2   4   2      10823.27      11174.29        70.19 o                         
   3   4   2       3465.58       3287.19        79.93 o                         
   4   4   2         62.24         62.35         8.82 o                         
   5   4   2        291.02        261.04        15.75 o                         
   6   4   2       1088.04       1002.47        32.95 o                         
   7   4   2         14.58         10.49        11.81 o                         
   8   4   2        558.69        584.99        39.01 o                         
   9   4   2         20.50        -18.31        18.31 o                         
  -9   5   2         63.92         82.72        19.99 o                         
  -8   5   2        135.93        134.36        26.41 o                         
  -7   5   2        343.50        316.42        24.07 o                         
  -6   5   2       1738.88       1679.48        39.95 o                         
  -5   5   2       1756.98       1748.22        37.88 o                         
  -4   5   2       1364.59       1343.17        25.21 o                         
  -3   5   2       4042.23       4038.00        33.87 o                         
  -2   5   2       2976.43       3110.86        33.91 o                         
  -1   5   2         34.11         37.76         3.51 o                         
   0   5   2        201.30        217.95         6.32 o                         
   1   5   2         50.60         54.67         3.48 o                         
   2   5   2       2955.57       3038.85        27.96 o                         
   3   5   2       4011.54       3931.21        35.34 o                         
   4   5   2       1425.35       1451.57        26.83 o                         
   5   5   2       1680.75       1666.65        36.82 o                         
   6   5   2       1785.09       1793.69        43.18 o                         
   7   5   2        354.24        346.25        19.80 o                         
   8   5   2        130.87        179.82        28.46 o                         
   9   5   2         64.04         71.20        20.98 o                         
  -9   6   2        397.38        346.37        32.73 o                         
  -8   6   2         12.95         46.80        16.47 o                         
  -7   6   2        372.02        376.33        23.19 o                         
  -6   6   2        132.07        142.17        14.52 o                         
  -5   6   2        626.63        628.84        20.40 o                         
  -4   6   2       1230.85       1248.12        24.09 o                         
  -3   6   2       1719.40       1704.65        32.85 o                         
  -2   6   2       2455.91       2566.86        29.38 o                         
  -1   6   2      10105.83       9992.03       100.58 o                         
   0   6   2        585.18        617.79         9.87 o                         
   1   6   2      10140.96       9676.78       103.61 o                         
   2   6   2       2581.43       2633.75        32.67 o                         
   3   6   2       1771.87       1775.57        23.66 o                         
   4   6   2       1199.66       1261.27        24.90 o                         
   5   6   2        636.21        673.02        29.02 o                         
   6   6   2        137.08        132.01        12.53 o                         
   7   6   2        373.06        359.32        22.15 o                         
   8   6   2         12.55         63.25        21.77 o                         
   9   6   2        395.01        343.78        40.91 o                         
  -9   7   2         43.47         86.01        19.82 o                         
  -8   7   2         59.37         55.03        16.42 o                         
  -7   7   2         12.94         16.06         8.43 o                         
  -6   7   2        440.10        478.16        22.70 o                         
  -5   7   2       1836.43       1811.58        39.16 o                         
  -4   7   2       1422.47       1432.76        35.47 o                         
  -3   7   2       1249.51       1251.74        22.65 o                         
  -2   7   2       5266.40       5486.90        44.91 o                         
  -1   7   2       6876.22       7152.09        86.58 o                         
   0   7   2        325.70        327.77         6.96 o                         
   1   7   2       6823.83       6990.58        64.25 o                         
   2   7   2       5359.52       5542.05        46.32 o                         
   3   7   2       1251.06       1264.96        20.97 o                         
   4   7   2       1387.02       1362.82        23.53 o                         
   5   7   2       1837.72       1827.58        39.01 o                         
   6   7   2        431.80        483.10        24.20 o                         
   7   7   2         13.70         12.32         9.41 o                         
   8   7   2         59.40         52.05        20.08 o                         
   9   7   2         43.13         62.62        22.57 o                         
  -9   8   2         20.18         57.05        18.41 o                         
  -8   8   2        481.28        440.09        40.42 o                         
  -7   8   2          8.31          6.32         9.41 o                         
  -6   8   2        591.32        658.46        30.57 o                         
  -5   8   2        580.30        554.25        25.56 o                         
  -4   8   2        104.17         97.88         9.82 o                         
  -3   8   2        756.09        767.66        20.04 o                         
  -2   8   2       6402.79       6253.92        53.56 o                         
  -1   8   2        197.08        197.62        10.43 o                         
   0   8   2       5032.35       4888.82        60.19 o                         
   1   8   2        184.22        187.36         6.90 o                         
   2   8   2       6497.91       6133.49        56.20 o                         
   3   8   2        790.97        769.07        16.37 o                         
   4   8   2        103.50         85.74         6.74 o                         
   5   8   2        579.52        597.94        24.40 o                         
   6   8   2        601.25        603.83        26.49 o                         
   7   8   2          6.93          2.12        12.26 o                         
   8   8   2        487.78        440.29        45.04 o                         
   9   8   2         21.13        -18.32        21.76 o                         
  -9   9   2         42.69         39.23        17.49 o                         
  -8   9   2         37.60         20.51        19.21 o                         
  -7   9   2         46.53         41.69        11.14 o                         
  -6   9   2        395.68        437.14        27.22 o                         
  -5   9   2       1595.24       1614.15        80.20 o                         
  -4   9   2       1200.27       1216.00        31.62 o                         
  -3   9   2       1004.05       1030.61        25.74 o                         
  -2   9   2       3658.67       3543.39        41.68 o                         
  -1   9   2       3518.52       3694.15        56.07 o                         
   0   9   2        336.30        312.77         9.79 o                         
   1   9   2       3454.04       3359.49        35.88 o                         
   2   9   2       3654.09       3466.20        39.04 o                         
   3   9   2        983.61        974.32        25.57 o                         
   4   9   2       1171.62       1083.21        33.02 o                         
   5   9   2       1613.01       1624.19        37.43 o                         
   6   9   2        381.34        369.95        30.23 o                         
   7   9   2         45.55         38.15        15.64 o                         
   8   9   2         37.89         37.55        18.91 o                         
   9   9   2         42.61         79.03        25.64 o                         
  -9  10   2        167.09        109.79        26.05 o                         
  -8  10   2         41.56         53.91        21.27 o                         
  -7  10   2        218.26        222.97        22.62 o                         
  -6  10   2         32.29         52.90        15.00 o                         
  -5  10   2        492.35        524.04        41.36 o                         
  -4  10   2        497.15        478.17        24.94 o                         
  -3  10   2        417.85        393.70        16.71 o                         
  -2  10   2        920.92        865.31        21.46 o                         
  -1  10   2       7222.06       7236.33       120.92 o                         
   0  10   2          7.75         22.67         5.14 o                         
   1  10   2       7199.00       7106.10        85.30 o                         
   2  10   2        893.49        848.47        22.57 o                         
   3  10   2        408.04        394.91        17.38 o                         
   4  10   2        524.14        494.95        19.25 o                         
   5  10   2        480.27        480.79        22.24 o                         
   6  10   2         28.46         31.74        11.49 o                         
   7  10   2        217.21        211.64        24.31 o                         
   8  10   2         39.52         21.32        19.94 o                         
   9  10   2        167.26        150.02        28.44 o                         
  -9  11   2         17.19         -6.00        21.67 o                         
  -8  11   2         35.26         18.35        17.87 o                         
  -7  11   2         62.49         43.55        12.89 o                         
  -6  11   2        629.15        636.62        36.24 o                         
  -5  11   2        896.02        836.18        43.40 o                         
  -4  11   2       1183.19       1226.61        40.41 o                         
  -3  11   2        597.97        582.86        22.62 o                         
  -2  11   2       1556.91       1462.82        32.63 o                         
  -1  11   2        541.01        472.22        28.08 o                         
   0  11   2         40.88         53.89         7.92 o                         
   1  11   2        533.67        506.77        20.02 o                         
   2  11   2       1537.90       1465.41        37.14 o                         
   3  11   2        595.78        599.38        23.59 o                         
   4  11   2       1155.50       1210.85        29.86 o                         
   5  11   2        891.55        895.67        36.48 o                         
   6  11   2        635.70        630.20        37.05 o                         
   7  11   2         63.09         14.49        15.44 o                         
   8  11   2         37.60         47.09        23.22 o                         
   9  11   2         16.17        -22.33        22.89 o                         
  -8  12   2        217.91        200.44        30.58 o                         
  -7  12   2         25.59         28.42        12.66 o                         
  -6  12   2        341.82        344.30        28.02 o                         
  -5  12   2        144.92        148.36        22.09 o                         
  -4  12   2        140.17        139.47        16.72 o                         
  -3  12   2        402.48        379.70        16.59 o                         
  -2  12   2        769.24        709.29        26.38 o                         
  -1  12   2         77.93         68.12        10.08 o                         
   0  12   2       5020.46       5038.18        90.40 o                         
   1  12   2         80.62         71.14         8.96 o                         
   2  12   2        786.51        692.54        17.51 o                         
   3  12   2        381.44        373.66        19.45 o                         
   4  12   2        144.61        135.76        18.66 o                         
   5  12   2        145.60        176.56        18.57 o                         
   6  12   2        342.59        336.89        26.29 o                         
   7  12   2         25.83         -8.20        15.60 o                         
   8  12   2        210.63        191.65        31.51 o                         
  -8  13   2         26.63         32.15        18.37 o                         
  -7  13   2         15.28         14.59        15.48 o                         
  -6  13   2         19.89         27.46        13.90 o                         
  -5  13   2        627.58        669.08        40.63 o                         
  -4  13   2        821.84        765.51        35.91 o                         
  -3  13   2        370.15        401.34        17.26 o                         
  -2  13   2        650.04        595.03        21.71 o                         
  -1  13   2       1484.25       1406.94        52.81 o                         
   0  13   2        571.90        590.85        35.42 o                         
   1  13   2       1478.28       1341.33        33.34 o                         
   2  13   2        618.72        556.61        16.14 o                         
   3  13   2        394.47        379.17        27.88 o                         
   4  13   2        801.24        726.39        33.09 o                         
   5  13   2        635.52        604.71        29.05 o                         
   6  13   2         21.41         44.27        17.66 o                         
   7  13   2         13.20         18.57        15.97 o                         
   8  13   2         29.09          2.51        18.71 o                         
  -8  14   2          2.68         32.04        20.29 o                         
  -7  14   2        270.73        256.98        25.70 o                         
  -6  14   2         52.66         58.06        14.43 o                         
  -5  14   2         84.57         85.04        16.32 o                         
  -4  14   2        233.30        258.46        19.70 o                         
  -3  14   2        199.70        204.40        17.30 o                         
  -2  14   2        262.73        223.16        14.38 o                         
  -1  14   2       2649.25       2705.63        76.74 o                         
   0  14   2        115.10        115.28        11.05 o                         
   1  14   2       2671.73       2569.70        69.65 o                         
   2  14   2        278.48        253.72        13.83 o                         
   3  14   2        191.07        205.08        16.17 o                         
   4  14   2        224.38        233.42        17.00 o                         
   5  14   2         80.38         49.35        12.28 o                         
   6  14   2         52.69         76.07        15.54 o                         
   7  14   2        266.86        264.49        30.50 o                         
   8  14   2          3.16         26.21        20.75 o                         
  -8  15   2          4.38          6.14        23.82 o                         
  -7  15   2        103.40        122.27        23.45 o                         
  -6  15   2        120.57        136.46        30.82 o                         
  -5  15   2         87.62         79.94        15.37 o                         
  -4  15   2        758.96        778.37        32.25 o                         
  -3  15   2        737.54        676.46        25.65 o                         
  -2  15   2        328.51        309.42        24.22 o                         
  -1  15   2         40.18         30.50        14.47 o                         
   0  15   2        143.03        163.11        20.89 o                         
   1  15   2         52.97         53.58         9.45 o                         
   2  15   2        338.75        349.53        17.12 o                         
   3  15   2        739.38        710.23        24.98 o                         
   4  15   2        770.40        778.56        28.77 o                         
   5  15   2         88.39         67.01        14.94 o                         
   6  15   2        117.50         89.67        19.60 o                         
   7  15   2        104.28        139.64        33.91 o                         
   8  15   2          4.64         18.35        29.07 o                         
  -7  16   2          9.28         29.81        18.51 o                         
  -6  16   2         70.27         48.18        21.84 o                         
  -5  16   2         11.45         30.47        17.52 o                         
  -4  16   2         11.54         17.99        15.43 o                         
  -3  16   2        170.75        173.17        24.74 o                         
  -2  16   2        333.51        352.73        27.65 o                         
  -1  16   2        111.83         97.75        18.80 o                         
   0  16   2       1560.63       1565.25        60.44 o                         
   1  16   2        116.87        120.88        14.34 o                         
   2  16   2        332.49        336.13        23.23 o                         
   3  16   2        164.99        145.02        18.15 o                         
   4  16   2         11.98         27.93        14.38 o                         
   5  16   2         10.67        -16.98        16.98 o                         
   6  16   2         70.49         76.28        24.83 o                         
   7  16   2         10.37         46.85        26.05 o                         
  -7  17   2         28.90         74.37        26.39 o                         
  -6  17   2         49.99         51.17        20.05 o                         
  -5  17   2         93.01         93.54        24.39 o                         
  -4  17   2        191.11        211.31        26.75 o                         
  -3  17   2        505.59        519.52        38.08 o                         
  -2  17   2        124.47        126.55        21.55 o                         
  -1  17   2         97.03         94.99        20.02 o                         
   0  17   2         72.67         76.66        19.14 o                         
   1  17   2        109.30         98.04        14.33 o                         
   2  17   2        122.95        122.20        19.07 o                         
   3  17   2        495.35        513.25        34.34 o                         
   4  17   2        190.70        212.89        24.16 o                         
   5  17   2         90.14         55.84        20.93 o                         
   6  17   2         49.68         49.96        28.98 o                         
   7  17   2         29.78         68.59        30.97 o                         
  -7  18   2        103.27        142.65        31.04 o                         
  -6  18   2         40.12         36.39        22.91 o                         
  -5  18   2          9.72          7.33        19.94 o                         
  -4  18   2         59.14         95.55        21.46 o                         
  -3  18   2        119.93        120.89        24.15 o                         
  -2  18   2          5.65          7.65        15.63 o                         
  -1  18   2        406.44        428.73        34.18 o                         
   0  18   2         44.53         44.39        14.77 o                         
   1  18   2        410.71        412.75        33.30 o                         
   2  18   2          6.17         23.48        14.00 o                         
   3  18   2        124.95        146.64        21.64 o                         
   4  18   2         58.19         77.59        15.36 o                         
   5  18   2         11.14          2.67        21.18 o                         
   6  18   2         40.65         14.13        22.81 o                         
   7  18   2        105.21        128.21        36.14 o                         
  -6  19   2         46.79         -5.25        35.98 o                         
  -5  19   2         23.81          7.15        19.36 o                         
  -4  19   2        147.04        234.51        35.20 o                         
  -3  19   2        130.31        144.40        25.89 o                         
  -2  19   2        106.05        115.28        21.25 o                         
  -1  19   2        114.37        117.96        23.24 o                         
   0  19   2         18.40         19.98        11.83 o                         
   1  19   2        114.64        101.60        19.57 o                         
   2  19   2        103.22        156.34        22.04 o                         
   3  19   2        127.91        148.80        21.46 o                         
   4  19   2        150.62        135.52        23.94 o                         
   5  19   2         23.30          5.78        17.54 o                         
   6  19   2         47.35        -13.09        21.47 o                         
  -6  20   2         36.18         42.11        21.55 o                         
  -5  20   2         11.28         16.74        49.75 o                         
  -4  20   2          0.64         -5.18        30.06 o                         
  -3  20   2         30.40         38.16        19.57 o                         
  -2  20   2        156.31        146.42        24.92 o                         
  -1  20   2         21.76          9.83        13.64 o                         
   0  20   2        344.02        355.51        40.50 o                         
   1  20   2         20.86          2.70        15.58 o                         
   2  20   2        155.96        158.53        21.93 o                         
   3  20   2         31.97         26.88        15.15 o                         
   4  20   2          0.57         -8.62        17.73 o                         
   5  20   2         10.97         27.38        20.34 o                         
   6  20   2         36.44         36.42        19.61 o                         
  -5  21   2         62.68         94.63        26.90 o                         
  -4  21   2         37.54         32.16        52.68 o                         
  -3  21   2         90.33         50.39        20.27 o                         
  -2  21   2         31.64         19.10        18.86 o                         
  -1  21   2         16.24         26.49        15.85 o                         
   0  21   2         15.97         19.79        21.98 o                         
   1  21   2         16.15         10.13        20.50 o                         
   2  21   2         32.42         26.18        15.09 o                         
   3  21   2         90.63         90.62        19.45 o                         
   4  21   2         36.99         11.30        19.34 o                         
   5  21   2         63.14         88.90        28.75 o                         
  -5  22   2          8.84         56.35        37.16 o                         
  -4  22   2         16.27        -13.64        34.36 o                         
  -3  22   2         21.88         33.53        30.57 o                         
  -2  22   2         13.45         21.01        17.90 o                         
  -1  22   2        113.06         97.81        38.92 o                         
   0  22   2          6.12         33.77        21.37 o                         
   1  22   2        115.73        139.11        29.98 o                         
   2  22   2         13.40          7.41        15.08 o                         
   3  22   2         21.37         16.69        14.70 o                         
   4  22   2         15.97         11.77        47.28 o                         
   5  22   2          9.05         21.87        20.08 o                         
  -4  23   2         26.18         41.78        25.45 o                         
  -3  23   2         11.69         39.34        19.84 o                         
  -2  23   2         39.04         33.87        31.74 o                         
  -1  23   2         22.11          9.10        18.00 o                         
   0  23   2         12.96         48.43        24.17 o                         
   1  23   2         22.14          1.84        20.56 o                         
   2  23   2         40.83         20.66        26.46 o                         
   3  23   2         11.91          3.97        13.85 o                         
   4  23   2         26.18         27.86        19.12 o                         
  -3  24   2          4.15         35.16        47.94 o                         
  -2  24   2         27.56         27.90        22.00 o                         
  -1  24   2          4.10          9.52        29.72 o                         
   0  24   2         60.63        -20.23        23.78 o                         
   1  24   2          4.01         27.07        19.77 o                         
   2  24   2         27.92         31.58        18.53 o                         
   3  24   2          4.25         11.32        21.03 o                         
  -2  25   2          8.51        -33.39        33.39 o                         
  -1  25   2         13.61         -7.61        27.01 o                         
   0  25   2          1.13        -23.23        37.62 o                         
   1  25   2         13.88          7.75        29.73 o                         
   2  25   2          8.54          2.03        20.05 o                         
   1   0   3      12862.61      13256.16        80.50 o                         
   2   0   3      10577.48      11049.33        84.06 o                         
   3   0   3       5864.75       6190.62        40.71 o                         
   4   0   3       6474.33       6522.24        49.41 o                         
   5   0   3        423.90        406.20        13.78 o                         
   6   0   3        548.22        631.92        27.16 o                         
   7   0   3        932.42        890.76        37.48 o                         
   8   0   3         38.22         14.75        10.61 o                         
   9   0   3         63.43         33.77        15.96 o                         
  10   0   3        129.28         81.57        32.84 o                         
  -9   1   3         38.68         22.26        14.77 o                         
  -8   1   3        184.92        149.37        17.32 o                         
  -7   1   3       1151.89       1121.68        38.85 o                         
  -6   1   3       1177.98       1106.76        28.26 o                         
  -5   1   3        115.43        125.52         7.80 o                         
  -4   1   3       1852.78       1835.15        27.76 o                         
  -3   1   3       2892.96       2943.76        28.88 o                         
  -2   1   3       1966.58       1906.50        17.71 o                         
  -1   1   3      16936.51      18089.01       124.73 o                         
   0   1   3        787.36        848.09        33.06 o                         
   1   1   3      17384.20      18740.42       116.74 o                         
   2   1   3       1922.77       1892.28        20.35 o                         
   3   1   3       2953.48       3038.89        31.64 o                         
   4   1   3       1893.73       1866.19        27.47 o                         
   5   1   3         94.19         97.19         6.32 o                         
   6   1   3       1216.57       1205.81        36.44 o                         
   7   1   3       1137.03       1163.95        47.27 o                         
   8   1   3        176.63        137.70        16.39 o                         
   9   1   3         33.09         32.02        23.51 o                         
  -9   2   3         54.38         31.34        14.56 o                         
  -8   2   3        189.78        159.94        18.11 o                         
  -7   2   3        263.66        308.58        23.48 o                         
  -6   2   3        212.97        224.83        13.01 o                         
  -5   2   3       1218.49       1178.59        23.80 o                         
  -4   2   3        529.01        589.94        16.36 o                         
  -3   2   3       7321.84       7651.64        52.93 o                         
  -2   2   3       7901.18       8489.41        52.88 o                         
  -1   2   3       1048.32       1275.49        19.97 o                         
   0   2   3      29997.54      30790.49       162.97 o                         
   1   2   3       1084.27       1321.03        18.25 o                         
   2   2   3       7761.11       8303.53        53.92 o                         
   3   2   3       7198.22       7544.50        55.36 o                         
   4   2   3        531.29        531.49        21.72 o                         
   5   2   3       1236.27       1262.56        29.89 o                         
   6   2   3        227.62        265.29        18.39 o                         
   7   2   3        271.55        276.57        25.67 o                         
   8   2   3        181.34        201.93        19.28 o                         
   9   2   3         57.57         32.79        15.90 o                         
  -9   3   3        217.56        188.38        24.02 o                         
  -8   3   3        200.51        195.88        21.33 o                         
  -7   3   3        206.29        213.30        19.40 o                         
  -6   3   3       1484.48       1471.88        35.92 o                         
  -5   3   3       2066.66       2016.75        35.56 o                         
  -4   3   3       2838.39       2979.96        41.38 o                         
  -3   3   3       3621.62       3833.33        44.01 o                         
  -2   3   3        279.24        287.64         8.78 o                         
  -1   3   3       2753.77       2711.68        23.88 o                         
   0   3   3       6094.03       6378.53        41.06 o                         
   1   3   3       2865.19       2862.51        34.44 o                         
   2   3   3        214.13        216.19         6.77 o                         
   3   3   3       3670.13       3820.93        33.86 o                         
   4   3   3       2824.68       2954.92        45.86 o                         
   5   3   3       2090.60       2139.27        42.51 o                         
   6   3   3       1460.95       1410.83        38.60 o                         
   7   3   3        198.54        209.73        16.58 o                         
   8   3   3        207.92        218.37        22.29 o                         
   9   3   3        217.00        237.91        32.18 o                         
  -9   4   3        146.94        131.00        20.49 o                         
  -8   4   3         61.09         75.59        16.17 o                         
  -7   4   3        421.73        432.60        27.21 o                         
  -6   4   3       1008.91       1093.09        30.29 o                         
  -5   4   3        267.44        271.56        14.33 o                         
  -4   4   3       4498.39       4718.80        47.73 o                         
  -3   4   3       2343.84       2577.10        35.64 o                         
  -2   4   3       3687.41       3646.03        38.00 o                         
  -1   4   3       7326.19       7380.05        48.51 o                         
   0   4   3      18820.45      19716.88       165.25 o                         
   1   4   3       7269.14       7327.70        44.20 o                         
   2   4   3       3761.63       3617.11        29.31 o                         
   3   4   3       2372.41       2465.35        25.49 o                         
   4   4   3       4646.60       4876.13        58.01 o                         
   5   4   3        290.53        291.06        16.87 o                         
   6   4   3        976.98       1009.49        33.31 o                         
   7   4   3        419.38        405.86        21.23 o                         
   8   4   3         61.08         84.86        21.50 o                         
   9   4   3        145.23         98.92        22.60 o                         
  -9   5   3         70.62         55.25        17.41 o                         
  -8   5   3        271.33        266.91        25.53 o                         
  -7   5   3        360.70        383.76        25.92 o                         
  -6   5   3        210.92        265.79        17.91 o                         
  -5   5   3        416.46        413.67        16.36 o                         
  -4   5   3        987.94       1004.08        21.48 o                         
  -3   5   3       3293.67       3200.68        46.91 o                         
  -2   5   3      15222.35      16065.44       137.95 o                         
  -1   5   3       8462.45       8682.47        80.26 o                         
   0   5   3          9.98         35.13         4.01 o                         
   1   5   3       8714.46       8772.65        55.41 o                         
   2   5   3      15108.85      15274.40       145.09 o                         
   3   5   3       3334.94       3315.26        30.37 o                         
   4   5   3        948.91        912.44        24.92 o                         
   5   5   3        429.80        453.01        20.37 o                         
   6   5   3        200.35        241.11        17.83 o                         
   7   5   3        365.94        398.06        21.38 o                         
   8   5   3        275.12        268.59        32.21 o                         
   9   5   3         67.54         50.39        32.76 o                         
  -9   6   3         58.19         53.94        20.82 o                         
  -8   6   3        327.57        308.56        28.10 o                         
  -7   6   3        166.55        168.65        18.72 o                         
  -6   6   3        742.72        670.90        26.04 o                         
  -5   6   3       1504.46       1526.11        30.44 o                         
  -4   6   3        796.44        775.50        23.47 o                         
  -3   6   3       3377.53       3389.36        39.03 o                         
  -2   6   3       2220.62       2279.65        28.70 o                         
  -1   6   3       4412.30       4669.88        57.36 o                         
   0   6   3       2926.97       3024.74        26.20 o                         
   1   6   3       4507.34       4689.06        31.80 o                         
   2   6   3       2167.24       2214.30        27.94 o                         
   3   6   3       3248.44       3184.38        30.37 o                         
   4   6   3        789.10        724.08        18.56 o                         
   5   6   3       1451.73       1522.27        36.90 o                         
   6   6   3        766.83        730.68        27.97 o                         
   7   6   3        171.86        188.01        18.93 o                         
   8   6   3        324.88        376.12        37.88 o                         
   9   6   3         59.10          8.03        20.37 o                         
  -9   7   3        169.97        117.59        22.74 o                         
  -8   7   3        209.60        202.90        25.42 o                         
  -7   7   3        105.39         99.39        13.89 o                         
  -6   7   3         94.49        160.98        16.41 o                         
  -5   7   3       2312.68       2317.70        42.94 o                         
  -4   7   3        976.87        948.45        23.76 o                         
  -3   7   3       1620.48       1657.64        27.48 o                         
  -2   7   3       3111.28       3074.34        36.26 o                         
  -1   7   3       4060.17       4204.39        48.35 o                         
   0   7   3       2108.64       2001.60        22.37 o                         
   1   7   3       4042.34       4076.24        31.93 o                         
   2   7   3       3222.47       3192.90        37.02 o                         
   3   7   3       1692.49       1708.25        27.31 o                         
   4   7   3       1043.81        986.67        17.95 o                         
   5   7   3       2289.56       2266.76        43.14 o                         
   6   7   3         93.06        118.19        15.19 o                         
   7   7   3        106.85         97.65        15.62 o                         
   8   7   3        206.10        221.13        34.38 o                         
   9   7   3        168.45        131.68        31.67 o                         
  -9   8   3        123.46        120.00        21.23 o                         
  -8   8   3         13.06         69.15        23.19 o                         
  -7   8   3        121.37         99.89        14.48 o                         
  -6   8   3        724.88        726.14        31.70 o                         
  -5   8   3        105.90        123.45        26.84 o                         
  -4   8   3       2266.98       2311.04        40.69 o                         
  -3   8   3        338.26        337.76        13.79 o                         
  -2   8   3       2851.55       2745.90        37.18 o                         
  -1   8   3       5052.57       5215.99        65.81 o                         
   0   8   3       1332.15       1379.22        24.06 o                         
   1   8   3       5057.19       5043.98        44.95 o                         
   2   8   3       2839.15       2812.67        33.30 o                         
   3   8   3        359.41        346.53        11.98 o                         
   4   8   3       2240.75       2156.05        32.25 o                         
   5   8   3        118.06        120.73        13.14 o                         
   6   8   3        715.44        666.33        29.36 o                         
   7   8   3        121.63        126.95        20.17 o                         
   8   8   3         12.25         42.32        28.28 o                         
   9   8   3        126.10         99.13        25.89 o                         
  -9   9   3        142.15        146.78        25.81 o                         
  -8   9   3        159.35        100.27        22.44 o                         
  -7   9   3         52.47         68.18        13.69 o                         
  -6   9   3        192.02        227.20        20.78 o                         
  -5   9   3        797.14        796.65        40.22 o                         
  -4   9   3        729.27        788.06        29.39 o                         
  -3   9   3       1102.56       1128.26        30.44 o                         
  -2   9   3       1648.13       1601.31        35.16 o                         
  -1   9   3       1724.14       1744.15        51.26 o                         
   0   9   3        770.66        705.86        13.45 o                         
   1   9   3       1706.31       1668.93        26.82 o                         
   2   9   3       1631.10       1544.71        25.67 o                         
   3   9   3       1084.65       1040.71        21.51 o                         
   4   9   3        732.20        733.33        19.31 o                         
   5   9   3        807.51        782.91        28.47 o                         
   6   9   3        195.42        240.82        19.86 o                         
   7   9   3         50.11         27.71        14.71 o                         
   8   9   3        165.95        149.90        27.76 o                         
   9   9   3        143.20         93.84        23.67 o                         
  -9  10   3         15.10         41.92        17.82 o                         
  -8  10   3        162.37        157.94        31.99 o                         
  -7  10   3         36.14         39.35        11.87 o                         
  -6  10   3        455.98        448.17        28.53 o                         
  -5  10   3       1048.21       1039.60        46.58 o                         
  -4  10   3        110.06         97.03        12.76 o                         
  -3  10   3       1770.33       1672.13        34.83 o                         
  -2  10   3        723.85        685.05        24.57 o                         
  -1  10   3       1601.72       1642.53        42.63 o                         
   0  10   3       2286.11       2084.87        61.19 o                         
   1  10   3       1620.91       1571.01        35.47 o                         
   2  10   3        705.03        650.91        18.65 o                         
   3  10   3       1801.03       1636.29        35.75 o                         
   4  10   3        106.35         89.67         6.55 o                         
   5  10   3       1040.94       1064.03        32.67 o                         
   6  10   3        455.46        467.14        36.36 o                         
   7  10   3         31.69         42.90        17.73 o                         
   8  10   3        161.43        176.11        27.80 o                         
   9  10   3         14.13         20.93        28.45 o                         
  -9  11   3         20.85         12.31        18.50 o                         
  -8  11   3        132.86        120.81        27.95 o                         
  -7  11   3        219.24        174.52        20.32 o                         
  -6  11   3        126.21        154.88        19.08 o                         
  -5  11   3        387.28        392.79        30.97 o                         
  -4  11   3        205.30        172.20        17.19 o                         
  -3  11   3        614.94        638.73        22.24 o                         
  -2  11   3       2214.42       2138.99        40.27 o                         
  -1  11   3       1522.77       1531.24        48.01 o                         
   0  11   3       1171.44       1155.79        27.83 o                         
   1  11   3       1562.89       1504.97        25.34 o                         
   2  11   3       2214.48       2065.83        36.03 o                         
   3  11   3        596.79        537.56        30.04 o                         
   4  11   3        227.73        193.64        14.23 o                         
   5  11   3        395.12        420.42        20.41 o                         
   6  11   3        126.35        111.45        22.15 o                         
   7  11   3        222.71        246.25        27.41 o                         
   8  11   3        125.66        101.74        24.71 o                         
   9  11   3         20.42          9.71        20.00 o                         
  -8  12   3          0.04         26.05        17.83 o                         
  -7  12   3         92.00         99.56        16.44 o                         
  -6  12   3        282.57        278.60        28.42 o                         
  -5  12   3        108.73        107.97        19.57 o                         
  -4  12   3       1301.34       1297.58        42.89 o                         
  -3  12   3        104.32        106.07        13.40 o                         
  -2  12   3        887.61        865.36        24.09 o                         
  -1  12   3       1813.95       1657.65        89.20 o                         
   0  12   3        793.13        747.14        27.12 o                         
   1  12   3       1777.77       1677.92        30.39 o                         
   2  12   3        877.42        799.52        24.16 o                         
   3  12   3         93.41         72.52        11.75 o                         
   4  12   3       1310.64       1296.37        32.99 o                         
   5  12   3        105.71        132.70        17.21 o                         
   6  12   3        293.82        303.66        27.76 o                         
   7  12   3         95.05         65.22        18.41 o                         
   8  12   3          0.04         27.15        19.66 o                         
  -8  13   3         49.05         28.94        22.05 o                         
  -7  13   3        156.52        127.23        19.97 o                         
  -6  13   3        204.56        149.18        29.74 o                         
  -5  13   3        389.93        410.61        32.90 o                         
  -4  13   3        687.89        713.59        34.07 o                         
  -3  13   3        180.39        183.87        18.07 o                         
  -2  13   3        184.64        176.47        13.81 o                         
  -1  13   3       1330.84       1198.70        71.23 o                         
   0  13   3       1567.55       1568.14        36.72 o                         
   1  13   3       1256.95       1239.11        32.44 o                         
   2  13   3        180.48        160.30         8.33 o                         
   3  13   3        174.32        183.02        14.82 o                         
   4  13   3        678.16        676.43        28.67 o                         
   5  13   3        380.98        386.58        26.21 o                         
   6  13   3        208.14        192.14        21.25 o                         
   7  13   3        154.81        122.65        24.76 o                         
   8  13   3         46.76         21.77        20.96 o                         
  -8  14   3         44.87         45.07        21.78 o                         
  -7  14   3         72.24         65.23        15.94 o                         
  -6  14   3         50.16         45.51        15.06 o                         
  -5  14   3        242.48        310.24        29.40 o                         
  -4  14   3          7.03          8.89        16.03 o                         
  -3  14   3       1166.67       1139.98        40.93 o                         
  -2  14   3        485.53        488.63        21.91 o                         
  -1  14   3          5.21         44.32        18.31 o                         
   0  14   3        676.57        651.12        23.18 o                         
   1  14   3          2.01         29.74         9.05 o                         
   2  14   3        501.55        496.53        15.20 o                         
   3  14   3       1196.21       1206.63        41.15 o                         
   4  14   3          5.78         12.42        10.20 o                         
   5  14   3        255.65        253.99        20.17 o                         
   6  14   3         46.75         39.70        13.99 o                         
   7  14   3         68.47         83.72        19.17 o                         
   8  14   3         46.22         88.31        29.20 o                         
  -8  15   3         48.24         42.05        25.49 o                         
  -7  15   3         81.66         85.93        21.41 o                         
  -6  15   3         77.93         60.83        20.20 o                         
  -5  15   3         24.60          8.25        12.26 o                         
  -4  15   3        137.01        169.88        17.01 o                         
  -3  15   3        440.96        437.27        22.60 o                         
  -2  15   3        457.49        396.98        30.76 o                         
  -1  15   3        624.78        618.97        37.21 o                         
   0  15   3        559.22        563.16        23.31 o                         
   1  15   3        610.38        599.20        24.75 o                         
   2  15   3        461.62        399.93        20.33 o                         
   3  15   3        436.79        430.36        20.19 o                         
   4  15   3        140.39        146.51        14.83 o                         
   5  15   3         23.24          4.97        10.04 o                         
   6  15   3         77.35        103.05        20.95 o                         
   7  15   3         81.13         71.49        26.86 o                         
   8  15   3         49.07         55.48        29.30 o                         
  -7  16   3         74.06         61.08        28.10 o                         
  -6  16   3         71.17        124.29        26.94 o                         
  -5  16   3         21.30          2.14        18.00 o                         
  -4  16   3        483.16        451.87        35.04 o                         
  -3  16   3        229.52        225.76        25.89 o                         
  -2  16   3        290.37        282.70        27.63 o                         
  -1  16   3        342.08        350.75        30.02 o                         
   0  16   3         89.10         73.89        14.10 o                         
   1  16   3        331.53        353.06        19.76 o                         
   2  16   3        290.25        283.70        21.83 o                         
   3  16   3        229.28        255.46        22.44 o                         
   4  16   3        476.71        482.56        30.05 o                         
   5  16   3         21.19         -2.72        16.00 o                         
   6  16   3         71.51        118.03        26.81 o                         
   7  16   3         74.27         84.95        36.56 o                         
  -7  17   3         53.17         23.95        18.67 o                         
  -6  17   3         76.30         54.24        21.62 o                         
  -5  17   3         13.86         27.83        20.18 o                         
  -4  17   3        150.85        179.36        24.46 o                         
  -3  17   3         87.21         95.44        32.77 o                         
  -2  17   3         86.90         70.01        16.61 o                         
  -1  17   3        452.69        445.01        38.09 o                         
   0  17   3        501.80        466.51        29.68 o                         
   1  17   3        467.59        451.57        24.04 o                         
   2  17   3         85.20         96.53        15.43 o                         
   3  17   3         88.35         95.96        16.06 o                         
   4  17   3        148.10        145.09        19.19 o                         
   5  17   3         13.04        -19.23        19.23 o                         
   6  17   3         76.26         92.57        25.84 o                         
   7  17   3         52.60        121.90        34.85 o                         
  -7  18   3         10.74         40.43        23.73 o                         
  -6  18   3          3.37         18.92        18.16 o                         
  -5  18   3         88.44         84.00        24.76 o                         
  -4  18   3         21.95         74.43        24.70 o                         
  -3  18   3        325.24        294.03        34.96 o                         
  -2  18   3         74.76         66.65        16.94 o                         
  -1  18   3         36.56         12.72        16.39 o                         
   0  18   3        621.41        632.41        34.35 o                         
   1  18   3         36.00         34.20        14.84 o                         
   2  18   3         75.82         95.02        24.19 o                         
   3  18   3        324.94        337.60        29.86 o                         
   4  18   3         22.18         31.98        15.21 o                         
   5  18   3         87.70         87.31        24.29 o                         
   6  18   3          3.87         -6.50        28.65 o                         
   7  18   3         10.67         16.16        24.52 o                         
  -6  19   3         31.31         30.33        21.64 o                         
  -5  19   3         38.07         40.36        23.80 o                         
  -4  19   3         58.67        118.53        27.25 o                         
  -3  19   3         79.17        136.77        26.89 o                         
  -2  19   3         83.07         65.63        18.92 o                         
  -1  19   3        105.98        100.66        18.71 o                         
   0  19   3        113.82         84.65        18.81 o                         
   1  19   3        100.08         56.21        16.17 o                         
   2  19   3         81.64         86.76        17.90 o                         
   3  19   3         79.28         68.98        18.06 o                         
   4  19   3         58.91         62.87        28.26 o                         
   5  19   3         39.62         31.87        20.43 o                         
   6  19   3         30.79        -23.98        29.72 o                         
  -6  20   3         37.51         44.36        21.67 o                         
  -5  20   3          3.09         34.21        21.93 o                         
  -4  20   3        111.57        120.21        33.17 o                         
  -3  20   3         52.14         64.96        20.93 o                         
  -2  20   3         86.31        123.11        24.25 o                         
  -1  20   3         76.64         88.46        20.15 o                         
   0  20   3          1.72         -5.86        18.92 o                         
   1  20   3         72.37        111.07        21.23 o                         
   2  20   3         87.45         63.20        17.04 o                         
   3  20   3         52.14         78.95        19.09 o                         
   4  20   3        113.35         74.87        22.36 o                         
   5  20   3          3.78        -22.21        22.21 o                         
   6  20   3         35.27         29.41        24.86 o                         
  -5  21   3         10.45         32.16        25.32 o                         
  -4  21   3         16.79        -24.08        24.08 o                         
  -3  21   3         50.66         53.92        21.75 o                         
  -2  21   3         46.98         52.33        22.05 o                         
  -1  21   3         99.50        127.46        22.98 o                         
   0  21   3         32.23         37.77        20.78 o                         
   1  21   3        101.70        109.29        28.95 o                         
   2  21   3         45.65         39.94        18.88 o                         
   3  21   3         50.50         53.03        16.05 o                         
   4  21   3         18.54         27.96        22.82 o                         
   5  21   3         11.76         20.19        22.60 o                         
  -5  22   3         42.80         49.84        26.14 o                         
  -4  22   3          5.89         13.43        26.55 o                         
  -3  22   3         33.53         34.97        18.42 o                         
  -2  22   3         36.03         48.87        19.29 o                         
  -1  22   3         24.93         16.59        22.69 o                         
   0  22   3         48.11         61.20        27.90 o                         
   1  22   3         25.57         60.33        23.78 o                         
   2  22   3         34.66         36.11        19.55 o                         
   3  22   3         30.16         26.25        14.39 o                         
   4  22   3          6.14         13.17        19.61 o                         
   5  22   3         42.62         17.60        26.12 o                         
  -4  23   3          5.73         18.95        20.42 o                         
  -3  23   3         12.00         41.38        33.76 o                         
  -2  23   3         18.39          1.00        20.14 o                         
  -1  23   3         21.46         41.83        26.23 o                         
   0  23   3         36.33         30.37        24.30 o                         
   1  23   3         21.89         43.92        31.13 o                         
   2  23   3         17.32         36.38        20.44 o                         
   3  23   3         11.65         14.11        18.53 o                         
   4  23   3          5.59         -6.50        19.74 o                         
  -3  24   3          1.62         36.02        85.96 o                         
  -2  24   3         24.10         60.10        31.20 o                         
  -1  24   3         29.50        -10.64        41.49 o                         
   0  24   3          2.09         -1.88        22.05 o                         
   1  24   3         30.04         11.94        22.96 o                         
   2  24   3         23.34          9.06        20.58 o                         
   3  24   3          1.88         33.03        22.50 o                         
  -2  25   3         16.67         58.48        31.38 o                         
  -1  25   3         21.42         51.25        51.92 o                         
   0  25   3          3.83         39.15        31.62 o                         
   1  25   3         20.39         -2.79        23.75 o                         
   2  25   3         16.23         32.04        20.90 o                         
   0   0   4      15845.97      16031.44       145.77 o                         
   1   0   4      27273.47      28513.84       154.61 o                         
   2   0   4         77.90        114.08         4.94 o                         
   3   0   4       7471.56       7843.04        57.04 o                         
   4   0   4       2269.33       2318.31        30.22 o                         
   5   0   4        818.99        804.27        20.96 o                         
   6   0   4       1719.19       1628.22        43.57 o                         
   7   0   4        383.07        423.46        34.29 o                         
   8   0   4        257.38        255.17        24.01 o                         
   9   0   4          2.29        -10.21        23.33 o                         
  -9   1   4         37.12         10.14        16.16 o                         
  -8   1   4        222.58        204.36        21.35 o                         
  -7   1   4        552.64        570.63        32.07 o                         
  -6   1   4        259.77        264.71        15.89 o                         
  -5   1   4       1646.73       1660.42        27.73 o                         
  -4   1   4       2697.16       2724.11        32.25 o                         
  -3   1   4       4676.83       4735.02        39.52 o                         
  -2   1   4       6396.98       6570.62        45.74 o                         
  -1   1   4       3202.65       2930.48        23.72 o                         
   0   1   4      24483.88      24749.04       246.00 o                         
   1   1   4       3320.77       3114.00        29.36 o                         
   2   1   4       6410.13       6624.57        44.86 o                         
   3   1   4       4649.87       4736.48        47.44 o                         
   4   1   4       2610.64       2594.88        35.32 o                         
   5   1   4       1698.30       1667.34        28.43 o                         
   6   1   4        261.33        279.92        19.21 o                         
   7   1   4        564.90        556.89        30.59 o                         
   8   1   4        226.78        217.44        21.79 o                         
   9   1   4         39.57          9.99        25.65 o                         
  -9   2   4        128.28         92.84        22.29 o                         
  -8   2   4         56.06         71.51        16.78 o                         
  -7   2   4        788.83        746.02        34.37 o                         
  -6   2   4       1113.73       1100.56        28.42 o                         
  -5   2   4        249.59        258.87        14.12 o                         
  -4   2   4       4528.15       4415.35        46.64 o                         
  -3   2   4        151.15        145.46         8.33 o                         
  -2   2   4       3526.07       3748.64        28.59 o                         
  -1   2   4      11154.28      11725.13        56.87 o                         
   0   2   4      23028.74      24142.03       212.70 o                         
   1   2   4      10860.10      11478.04       114.45 o                         
   2   2   4       3734.88       3938.51        45.87 o                         
   3   2   4        134.27        132.97         8.44 o                         
   4   2   4       4471.45       4326.00        51.40 o                         
   5   2   4        270.65        250.40        15.69 o                         
   6   2   4       1137.65       1058.75        33.87 o                         
   7   2   4        776.49        760.56        31.69 o                         
   8   2   4         56.25         70.66        14.38 o                         
   9   2   4        125.33        119.15        23.54 o                         
  -9   3   4        224.93        196.52        27.58 o                         
  -8   3   4        165.70        162.33        21.33 o                         
  -7   3   4        155.78        184.53        19.51 o                         
  -6   3   4        180.61        201.92        14.11 o                         
  -5   3   4       1361.37       1412.32        32.21 o                         
  -4   3   4       3273.44       3380.02        43.84 o                         
  -3   3   4       2773.43       2921.90        34.47 o                         
  -2   3   4       1239.14       1312.39        18.07 o                         
  -1   3   4       2347.12       2339.43        26.45 o                         
   0   3   4       2661.95       2565.91        26.91 o                         
   1   3   4       2344.88       2345.62        27.49 o                         
   2   3   4       1176.71       1238.82        27.08 o                         
   3   3   4       2764.67       2829.63        33.31 o                         
   4   3   4       3347.03       3241.46        69.28 o                         
   5   3   4       1369.39       1406.71        35.10 o                         
   6   3   4        167.08        193.85        16.92 o                         
   7   3   4        149.04        158.41        16.13 o                         
   8   3   4        154.67        159.04        19.32 o                         
   9   3   4        224.35        215.98        31.67 o                         
  -9   4   4         46.80         26.13        15.56 o                         
  -8   4   4        308.47        311.17        27.35 o                         
  -7   4   4        313.44        351.48        22.74 o                         
  -6   4   4        569.52        576.27        24.51 o                         
  -5   4   4       1670.54       1749.61        34.98 o                         
  -4   4   4        359.99        337.99        15.09 o                         
  -3   4   4       5697.49       5844.95        52.81 o                         
  -2   4   4       5049.47       5061.52        58.38 o                         
  -1   4   4       2332.26       2387.27        22.50 o                         
   0   4   4      15362.71      15338.41        80.39 o                         
   1   4   4       2321.03       2330.74        23.31 o                         
   2   4   4       4973.85       4910.04        47.01 o                         
   3   4   4       5590.87       5509.93        57.33 o                         
   4   4   4        370.84        348.90        14.77 o                         
   5   4   4       1644.61       1729.91        38.02 o                         
   6   4   4        572.47        562.70        24.95 o                         
   7   4   4        326.61        333.62        21.86 o                         
   8   4   4        323.67        345.71        29.23 o                         
   9   4   4         51.06         74.11        22.40 o                         
  -9   5   4         21.97         18.50        15.08 o                         
  -8   5   4        316.57        332.97        28.20 o                         
  -7   5   4        678.28        662.79        36.03 o                         
  -6   5   4       1295.23       1271.94        33.09 o                         
  -5   5   4        476.83        521.80        22.71 o                         
  -4   5   4        488.05        450.83        15.96 o                         
  -3   5   4       2744.55       2608.47        40.55 o                         
  -2   5   4       9231.54       9606.96        67.15 o                         
  -1   5   4       2615.65       2646.27        39.69 o                         
   0   5   4       1097.20       1030.58        18.74 o                         
   1   5   4       2631.07       2586.19        24.13 o                         
   2   5   4       9282.84       9389.19        88.76 o                         
   3   5   4       2734.51       2609.38        28.66 o                         
   4   5   4        536.71        492.93        14.21 o                         
   5   5   4        503.45        538.31        21.84 o                         
   6   5   4       1302.80       1365.91        37.54 o                         
   7   5   4        671.06        656.74        32.17 o                         
   8   5   4        317.41        320.75        28.12 o                         
   9   5   4         23.11        -14.57        23.01 o                         
  -9   6   4        171.46        183.18        27.61 o                         
  -8   6   4         28.09         52.87        17.33 o                         
  -7   6   4        271.72        243.85        21.87 o                         
  -6   6   4        203.45        231.76        15.36 o                         
  -5   6   4       1232.38       1197.31        26.53 o                         
  -4   6   4       2166.90       2111.35        36.70 o                         
  -3   6   4       1469.78       1509.37        29.51 o                         
  -2   6   4       6429.81       6529.00        57.23 o                         
  -1   6   4       9592.54       9916.28       127.21 o                         
   0   6   4        751.08        811.99        18.82 o                         
   1   6   4       9814.08      10078.72        73.05 o                         
   2   6   4       6453.01       6384.54        43.73 o                         
   3   6   4       1464.06       1469.33        21.26 o                         
   4   6   4       2104.41       2032.16        29.35 o                         
   5   6   4       1267.17       1310.91        35.48 o                         
   6   6   4        201.69        219.99        16.58 o                         
   7   6   4        263.78        238.79        23.57 o                         
   8   6   4         27.44         32.50        18.09 o                         
   9   6   4        165.68        126.75        33.01 o                         
  -9   7   4        136.24        122.11        25.81 o                         
  -8   7   4        136.47        144.50        21.99 o                         
  -7   7   4         90.45         85.64        14.68 o                         
  -6   7   4        718.73        729.35        31.29 o                         
  -5   7   4        814.70        858.32        35.86 o                         
  -4   7   4       1737.65       1590.93        48.34 o                         
  -3   7   4        151.34        136.13        10.68 o                         
  -2   7   4       2680.60       2779.36        41.30 o                         
  -1   7   4       6170.40       6168.36        62.98 o                         
   0   7   4       1029.29       1010.00        18.90 o                         
   1   7   4       6074.31       5970.09        51.77 o                         
   2   7   4       2721.66       2610.63        46.95 o                         
   3   7   4        129.39        113.58         6.29 o                         
   4   7   4       1709.26       1609.99        27.00 o                         
   5   7   4        845.17        905.02        33.46 o                         
   6   7   4        709.75        710.72        27.80 o                         
   7   7   4         93.70         96.13        16.48 o                         
   8   7   4        143.74         98.40        29.24 o                         
   9   7   4        138.73         92.79        36.20 o                         
  -9   8   4         38.44         53.38        17.34 o                         
  -8   8   4        182.57        181.73        23.20 o                         
  -7   8   4         42.05         46.70        11.67 o                         
  -6   8   4         78.98        118.67        15.64 o                         
  -5   8   4       2417.52       2527.84        53.52 o                         
  -4   8   4        124.85        122.04        12.45 o                         
  -3   8   4       2379.14       2430.40        39.34 o                         
  -2   8   4       3402.31       3428.12        49.39 o                         
  -1   8   4       1053.33       1082.94        26.21 o                         
   0   8   4       2004.36       1908.79        27.10 o                         
   1   8   4       1036.48       1107.46        17.26 o                         
   2   8   4       3453.40       3491.00        41.87 o                         
   3   8   4       2350.35       2288.33        32.32 o                         
   4   8   4        127.71        129.70         9.36 o                         
   5   8   4       2418.69       2325.02        40.83 o                         
   6   8   4         87.11        107.75        19.49 o                         
   7   8   4         42.07         46.78        15.93 o                         
   8   8   4        181.97        170.56        29.32 o                         
   9   8   4         38.06         16.09        24.77 o                         
  -9   9   4         68.84         78.47        26.00 o                         
  -8   9   4        183.48        221.80        27.15 o                         
  -7   9   4         37.51         29.20        11.77 o                         
  -6   9   4        555.31        562.62        31.96 o                         
  -5   9   4        635.65        639.08        36.66 o                         
  -4   9   4       1001.31       1006.84        30.20 o                         
  -3   9   4        476.66        474.85        20.19 o                         
  -2   9   4       1823.91       1878.28        41.01 o                         
  -1   9   4       2546.73       2516.15        63.11 o                         
   0   9   4        884.85        800.31        16.15 o                         
   1   9   4       2616.77       2523.07        28.62 o                         
   2   9   4       1862.52       1944.48        30.08 o                         
   3   9   4        514.47        503.78        16.02 o                         
   4   9   4       1028.61        997.07        24.20 o                         
   5   9   4        603.71        612.93        26.90 o                         
   6   9   4        561.85        517.49        43.39 o                         
   7   9   4         36.53         29.97        16.12 o                         
   8   9   4        178.60        157.95        28.24 o                         
   9   9   4         68.34         39.65        41.29 o                         
  -9  10   4         72.47         48.91        19.28 o                         
  -8  10   4         47.12         42.61        18.75 o                         
  -7  10   4        230.23        214.94        22.02 o                         
  -6  10   4        112.87        122.01        16.95 o                         
  -5  10   4         85.17         94.57        18.02 o                         
  -4  10   4        719.39        747.21        30.26 o                         
  -3  10   4        877.96        863.29        32.10 o                         
  -2  10   4       1929.67       1882.60        44.39 o                         
  -1  10   4       1833.92       1881.03        57.09 o                         
   0  10   4        256.20        248.61         9.13 o                         
   1  10   4       1876.37       1894.57        31.05 o                         
   2  10   4       1894.76       1853.64        30.42 o                         
   3  10   4        880.67        815.27        19.46 o                         
   4  10   4        749.38        753.70        26.44 o                         
   5  10   4         81.64         76.74        11.71 o                         
   6  10   4        113.83         90.80        24.49 o                         
   7  10   4        239.50        242.04        26.67 o                         
   8  10   4         46.74         56.25        35.50 o                         
   9  10   4         73.21          4.07        19.52 o                         
  -8  11   4         60.06         14.80        17.11 o                         
  -7  11   4        191.25        214.02        22.61 o                         
  -6  11   4        513.04        489.12        33.08 o                         
  -5  11   4        218.76        225.80        25.45 o                         
  -4  11   4        385.56        387.10        23.60 o                         
  -3  11   4        514.77        524.88        26.55 o                         
  -2  11   4       1766.96       1772.55        44.51 o                         
  -1  11   4       1461.03       1502.77        47.72 o                         
   0  11   4        557.08        517.87        15.35 o                         
   1  11   4       1428.00       1358.58        27.24 o                         
   2  11   4       1797.03       1798.31        33.35 o                         
   3  11   4        494.78        479.71        15.36 o                         
   4  11   4        361.91        346.80        14.76 o                         
   5  11   4        220.90        215.39        15.91 o                         
   6  11   4        515.36        455.84        36.49 o                         
   7  11   4        189.19        192.87        26.57 o                         
   8  11   4         63.50         16.06        18.04 o                         
  -8  12   4        106.09         90.58        33.49 o                         
  -7  12   4         73.65         95.51        16.82 o                         
  -6  12   4        136.29        147.39        22.08 o                         
  -5  12   4        569.78        596.89        37.84 o                         
  -4  12   4        223.11        223.83        20.36 o                         
  -3  12   4       1026.92       1064.69        37.82 o                         
  -2  12   4        357.51        379.74        27.54 o                         
  -1  12   4        286.28        284.61        24.02 o                         
   0  12   4       2866.68       2927.88        48.91 o                         
   1  12   4        270.85        258.45        13.20 o                         
   2  12   4        400.11        383.82        19.67 o                         
   3  12   4       1061.69        968.58        39.57 o                         
   4  12   4        230.34        227.54        16.54 o                         
   5  12   4        580.94        613.29        32.05 o                         
   6  12   4        136.95        125.60        22.58 o                         
   7  12   4         73.10         64.61        21.71 o                         
   8  12   4        102.05         39.23        28.68 o                         
  -8  13   4         65.27         68.34        21.89 o                         
  -7  13   4          6.59         30.62        11.95 o                         
  -6  13   4         31.00         43.35        16.33 o                         
  -5  13   4        420.45        427.48        33.33 o                         
  -4  13   4        569.16        502.93        29.00 o                         
  -3  13   4         80.34        101.60        17.57 o                         
  -2  13   4        212.62        222.26        22.81 o                         
  -1  13   4        891.86        833.59        36.79 o                         
   0  13   4       3339.22       3395.63        72.70 o                         
   1  13   4        940.10        866.71        22.96 o                         
   2  13   4        203.65        203.08        15.38 o                         
   3  13   4         84.44         68.46         9.78 o                         
   4  13   4        548.18        528.75        23.83 o                         
   5  13   4        416.08        448.18        28.88 o                         
   6  13   4         30.52         45.20        16.42 o                         
   7  13   4          6.69         15.19        15.09 o                         
   8  13   4         66.53         44.17        21.98 o                         
  -8  14   4          1.65        -19.69        20.89 o                         
  -7  14   4        135.70        121.41        19.66 o                         
  -6  14   4        154.00        130.94        22.36 o                         
  -5  14   4         75.00         65.13        18.08 o                         
  -4  14   4        569.37        601.47        32.15 o                         
  -3  14   4        269.30        259.03        22.13 o                         
  -2  14   4          6.79        -10.45        18.78 o                         
  -1  14   4       1227.01       1198.27        76.70 o                         
   0  14   4          0.11         24.01         9.48 o                         
   1  14   4       1183.90       1203.76        33.90 o                         
   2  14   4          5.68         11.46        10.70 o                         
   3  14   4        256.90        267.77        21.12 o                         
   4  14   4        555.54        531.00        26.59 o                         
   5  14   4         69.56         69.02        13.84 o                         
   6  14   4        162.18        185.00        25.49 o                         
   7  14   4        136.77        123.05        23.02 o                         
   8  14   4          1.95         24.07        17.65 o                         
  -8  15   4         27.39        -27.75        27.75 o                         
  -7  15   4        126.07        192.35        29.15 o                         
  -6  15   4         51.23         50.55        18.83 o                         
  -5  15   4         24.81         31.77        12.47 o                         
  -4  15   4        258.37        249.26        22.32 o                         
  -3  15   4        594.05        666.75        40.54 o                         
  -2  15   4        221.80        232.38        28.37 o                         
  -1  15   4         49.51         44.06        12.32 o                         
   0  15   4        306.79        313.53        17.69 o                         
   1  15   4         58.86         80.24        11.25 o                         
   2  15   4        221.19        227.45        16.58 o                         
   3  15   4        595.93        574.90        31.39 o                         
   4  15   4        264.48        286.82        20.93 o                         
   5  15   4         20.32         23.51        11.77 o                         
   6  15   4         50.98         78.88        19.76 o                         
   7  15   4        128.55        171.81        38.62 o                         
   8  15   4         26.07          3.46        27.80 o                         
  -7  16   4         17.77         10.19        18.63 o                         
  -6  16   4         86.32         56.23        34.66 o                         
  -5  16   4         65.79         63.79        19.37 o                         
  -4  16   4         17.92         35.95        16.59 o                         
  -3  16   4        463.87        494.00        36.83 o                         
  -2  16   4        202.95        204.02        27.82 o                         
  -1  16   4        289.31        272.71        27.47 o                         
   0  16   4        334.47        318.32        29.45 o                         
   1  16   4        296.82        297.48        19.07 o                         
   2  16   4        197.80        203.47        19.76 o                         
   3  16   4        462.74        506.91        30.38 o                         
   4  16   4         17.52         22.92        11.98 o                         
   5  16   4         64.02         43.02        17.57 o                         
   6  16   4         83.17         43.40        25.81 o                         
   7  16   4         17.22          8.84        20.31 o                         
  -7  17   4         38.52         53.57        20.79 o                         
  -6  17   4         31.43         63.29        23.11 o                         
  -5  17   4        100.03         81.13        23.05 o                         
  -4  17   4         54.73         62.26        18.56 o                         
  -3  17   4        276.36        302.59        33.88 o                         
  -2  17   4        221.61        210.90        28.89 o                         
  -1  17   4         26.54         54.45        16.38 o                         
   0  17   4        263.79        307.62        28.60 o                         
   1  17   4         22.05         31.04        10.35 o                         
   2  17   4        220.12        220.77        20.42 o                         
   3  17   4        274.35        253.41        22.95 o                         
   4  17   4         53.33         78.05        15.43 o                         
   5  17   4         98.84        106.73        23.10 o                         
   6  17   4         32.63         69.33        26.39 o                         
   7  17   4         39.60         67.82        26.64 o                         
  -7  18   4         26.05          2.15        28.21 o                         
  -6  18   4         49.80         26.12        22.30 o                         
  -5  18   4         18.03         40.69        22.78 o                         
  -4  18   4        195.10        243.38        33.84 o                         
  -3  18   4         10.30         16.00        16.50 o                         
  -2  18   4         70.43         71.35        20.23 o                         
  -1  18   4        284.00        263.79        29.25 o                         
   0  18   4         46.11         88.07        17.94 o                         
   1  18   4        290.26        289.51        26.67 o                         
   2  18   4         72.57         80.98        16.61 o                         
   3  18   4          9.64         15.09        13.04 o                         
   4  18   4        192.86        200.00        21.44 o                         
   5  18   4         18.78         10.94        21.01 o                         
   6  18   4         49.44         49.29        28.38 o                         
   7  18   4         26.45         54.20        28.10 o                         
  -6  19   4         12.84         21.90        24.58 o                         
  -5  19   4         51.09         72.80        25.82 o                         
  -4  19   4         78.02         70.38        27.71 o                         
  -3  19   4         41.34         44.18        18.63 o                         
  -2  19   4         92.65         82.54        21.39 o                         
  -1  19   4        139.46        151.33        23.96 o                         
   0  19   4         83.49         73.44        25.15 o                         
   1  19   4        143.58        108.53        23.58 o                         
   2  19   4         97.60         88.51        18.09 o                         
   3  19   4         40.29         45.74        16.22 o                         
   4  19   4         78.90         63.13        19.40 o                         
   5  19   4         50.84         76.03        24.97 o                         
   6  19   4         11.93         22.94        22.82 o                         
  -6  20   4         19.39         -5.61        37.50 o                         
  -5  20   4         40.28         24.50        25.79 o                         
  -4  20   4          1.70         31.99        24.31 o                         
  -3  20   4         86.89        110.07        30.17 o                         
  -2  20   4         78.62         95.66        23.19 o                         
  -1  20   4         27.29         42.15        17.14 o                         
   0  20   4        110.55         45.60        37.61 o                         
   1  20   4         26.63         31.64        16.23 o                         
   2  20   4         75.15         64.96        14.92 o                         
   3  20   4         85.35        133.25        22.05 o                         
   4  20   4          2.11         -3.52        15.91 o                         
   5  20   4         39.35         45.02        23.55 o                         
   6  20   4         19.39         30.45        25.58 o                         
  -5  21   4         16.47         23.59        25.25 o                         
  -4  21   4          9.23         55.86        27.19 o                         
  -3  21   4         40.12         42.60        21.94 o                         
  -2  21   4        105.18        150.42        33.58 o                         
  -1  21   4         37.59         33.66        27.07 o                         
   0  21   4         31.82         51.48        23.44 o                         
   1  21   4         39.89         68.07        24.74 o                         
   2  21   4        103.80        113.20        20.73 o                         
   3  21   4         40.20         34.59        17.26 o                         
   4  21   4          9.20         36.51        37.47 o                         
   5  21   4         16.58         13.94        20.19 o                         
  -5  22   4          9.43         46.98        28.78 o                         
  -4  22   4         28.15         27.88        31.95 o                         
  -3  22   4          7.16         15.20        21.58 o                         
  -2  22   4         46.98         34.73        19.57 o                         
  -1  22   4         68.43         62.93        27.71 o                         
   0  22   4         20.50         31.96        23.34 o                         
   1  22   4         72.40         59.28        25.10 o                         
   2  22   4         48.00         74.38        20.82 o                         
   3  22   4          7.54          2.87        14.90 o                         
   4  22   4         28.15          4.98        18.84 o                         
   5  22   4          9.80         67.44        27.36 o                         
  -4  23   4         15.40         40.13        26.38 o                         
  -3  23   4          6.87         51.98        23.03 o                         
  -2  23   4         11.80         -1.32        24.34 o                         
  -1  23   4         55.68         89.81        42.61 o                         
   0  23   4         40.50         61.53        32.86 o                         
   1  23   4         55.19         42.01        22.38 o                         
   2  23   4         12.06         22.69        21.34 o                         
   3  23   4          6.18         26.47        14.57 o                         
   4  23   4         15.79         13.89        41.92 o                         
  -3  24   4         16.67         42.78        34.48 o                         
  -2  24   4         17.63         30.67        23.23 o                         
  -1  24   4          1.74         16.85        33.42 o                         
   0  24   4         42.26         44.52        27.42 o                         
   1  24   4          1.80        -12.00        24.29 o                         
   2  24   4         17.07         11.41        22.67 o                         
   3  24   4         16.48        -27.72        63.67 o                         
  -1  25   4         11.66         15.44        26.00 o                         
   0  25   4          8.79         45.91        26.29 o                         
   1  25   4         11.98         -3.98        27.14 o                         
   1   0   5       2269.49       2266.80        26.79 o                         
   2   0   5       8553.69       8906.15        56.30 o                         
   3   0   5       6595.13       6846.30        49.52 o                         
   4   0   5       1879.67       1895.78        28.36 o                         
   5   0   5        479.46        513.49        17.64 o                         
   6   0   5          0.70         23.42        11.65 o                         
   7   0   5        951.75        952.65        37.90 o                         
   8   0   5        118.26        150.83        20.73 o                         
   9   0   5        194.04        169.02        24.09 o                         
  -9   1   5          8.02          5.74        13.28 o                         
  -8   1   5        159.04        158.97        19.29 o                         
  -7   1   5        490.85        481.44        28.06 o                         
  -6   1   5       1306.47       1328.23        35.56 o                         
  -5   1   5       1029.55       1028.05        23.56 o                         
  -4   1   5       2590.07       2610.30        32.96 o                         
  -3   1   5       5554.80       5818.19        49.78 o                         
  -2   1   5       2626.00       2547.69        23.37 o                         
  -1   1   5      17514.37      18483.32       116.80 o                         
   0   1   5      12094.52      12112.98       147.49 o                         
   1   1   5      17484.19      18462.76       167.48 o                         
   2   1   5       2677.67       2649.96        24.96 o                         
   3   1   5       5754.65       5958.43        44.32 o                         
   4   1   5       2651.91       2701.41        35.20 o                         
   5   1   5        970.80        961.26        22.64 o                         
   6   1   5       1327.77       1322.77        37.71 o                         
   7   1   5        493.95        452.44        25.30 o                         
   8   1   5        152.93        165.04        21.14 o                         
   9   1   5          8.32          7.38        16.17 o                         
  -9   2   5         46.31         27.30        17.37 o                         
  -8   2   5        442.74        433.73        28.81 o                         
  -7   2   5        113.37         97.05        15.11 o                         
  -6   2   5        472.82        503.00        19.85 o                         
  -5   2   5       1011.08       1012.78        26.55 o                         
  -4   2   5        360.83        393.46        16.15 o                         
  -3   2   5       6226.69       6525.83        63.47 o                         
  -2   2   5      10355.88      10335.41        52.57 o                         
  -1   2   5        775.91        849.75        17.09 o                         
   0   2   5      48739.09      48923.55       615.23 o                         
   1   2   5        793.17        824.90        17.65 o                         
   2   2   5      10368.41      10626.21       103.79 o                         
   3   2   5       6151.95       6708.46        51.25 o                         
   4   2   5        381.35        359.29        14.41 o                         
   5   2   5       1010.02        980.34        25.04 o                         
   6   2   5        449.14        490.83        23.89 o                         
   7   2   5        115.26         98.02        13.69 o                         
   8   2   5        443.67        404.80        30.15 o                         
   9   2   5         48.34         65.42        23.27 o                         
  -9   3   5        101.58        118.32        23.06 o                         
  -8   3   5         66.87         81.45        17.23 o                         
  -7   3   5         82.68         98.42        15.66 o                         
  -6   3   5        969.47       1002.43        29.22 o                         
  -5   3   5       2646.14       2746.56        49.10 o                         
  -4   3   5       3999.39       4061.88        46.09 o                         
  -3   3   5       3221.94       3233.34        33.21 o                         
  -2   3   5        584.17        564.82        12.49 o                         
  -1   3   5       7544.96       7537.12        51.17 o                         
   0   3   5      11060.47      11465.15        72.53 o                         
   1   3   5       7574.89       7617.10        80.68 o                         
   2   3   5        587.83        521.84        15.12 o                         
   3   3   5       3257.84       3178.79        38.91 o                         
   4   3   5       3989.91       4023.42        43.71 o                         
   5   3   5       2608.10       2308.92       116.44 o                         
   6   3   5        988.17       1010.78        32.61 o                         
   7   3   5         98.38         74.17        12.68 o                         
   8   3   5         72.05         64.08        17.28 o                         
   9   3   5        105.23         98.24        29.19 o                         
  -9   4   5        230.02        210.69        27.93 o                         
  -8   4   5         15.54         14.02        26.31 o                         
  -7   4   5        787.18        799.22        32.93 o                         
  -6   4   5        227.08        233.80        15.87 o                         
  -5   4   5        619.71        652.47        23.56 o                         
  -4   4   5       2090.55       2120.18        36.46 o                         
  -3   4   5       1575.78       1547.32        24.46 o                         
  -2   4   5       2115.44       2076.20        29.34 o                         
  -1   4   5      12367.81      12390.67       105.61 o                         
   0   4   5       7683.51       8323.05        57.11 o                         
   1   4   5      12367.01      12352.47        84.91 o                         
   2   4   5       2232.91       2197.07        35.14 o                         
   3   4   5       1610.78       1493.79        27.89 o                         
   4   4   5       2129.28       2162.72        30.71 o                         
   5   4   5        637.40        533.05        31.07 o                         
   6   4   5        211.43        208.09        16.13 o                         
   7   4   5        771.63        806.83        35.96 o                         
   8   4   5         15.77         25.32        15.23 o                         
   9   4   5        226.39        223.84        36.53 o                         
  -9   5   5         13.90         13.72        17.89 o                         
  -8   5   5        127.39        123.43        19.21 o                         
  -7   5   5        456.20        469.69        29.18 o                         
  -6   5   5        354.77        411.66        19.30 o                         
  -5   5   5        830.32        855.67        28.31 o                         
  -4   5   5        975.16       1017.93        25.57 o                         
  -3   5   5       3534.49       3523.92        42.97 o                         
  -2   5   5      10939.96      11315.87        83.35 o                         
  -1   5   5       2281.82       2345.14        30.95 o                         
   0   5   5       1086.72       1271.18        22.94 o                         
   1   5   5       2402.25       2485.00        31.39 o                         
   2   5   5      11049.40      11328.12        75.95 o                         
   3   5   5       3501.02       3543.43        41.98 o                         
   4   5   5        953.00        959.60        20.13 o                         
   5   5   5        854.32        741.96        42.21 o                         
   6   5   5        362.18        394.38        21.07 o                         
   7   5   5        460.02        483.70        28.56 o                         
   8   5   5        130.43        137.75        21.63 o                         
   9   5   5         12.32          9.21        24.46 o                         
  -9   6   5         21.37         18.09        14.11 o                         
  -8   6   5        488.87        468.81        33.65 o                         
  -7   6   5        143.13        166.43        17.77 o                         
  -6   6   5       1126.61       1095.36        31.11 o                         
  -5   6   5        712.69        730.54        23.52 o                         
  -4   6   5        829.22        776.92        22.83 o                         
  -3   6   5       1056.04       1113.36        30.87 o                         
  -2   6   5       4193.69       4334.98        53.09 o                         
  -1   6   5        269.27        253.56        14.04 o                         
   0   6   5      10970.48      10866.01        86.23 o                         
   1   6   5        337.98        339.40        11.46 o                         
   2   6   5       4149.05       4084.71        46.76 o                         
   3   6   5       1025.72        947.57        20.16 o                         
   4   6   5        813.92        765.77        20.72 o                         
   5   6   5        714.53        693.54        22.47 o                         
   6   6   5       1114.17       1050.87        33.70 o                         
   7   6   5        147.19        143.66        20.98 o                         
   8   6   5        489.12        531.85        44.09 o                         
   9   6   5         22.16         20.54        27.18 o                         
  -9   7   5         58.19         27.46        16.65 o                         
  -8   7   5         95.61        119.15        20.05 o                         
  -7   7   5         45.48         78.52        14.33 o                         
  -6   7   5         88.36        130.01        14.80 o                         
  -5   7   5       2920.26       2782.16        64.97 o                         
  -4   7   5       1589.53       1479.25        57.43 o                         
  -3   7   5       1483.62       1460.45        31.36 o                         
  -2   7   5       4073.62       4157.17        56.71 o                         
  -1   7   5        824.98        823.58        25.49 o                         
   0   7   5        451.18        422.63        12.86 o                         
   1   7   5        808.64        826.20        16.11 o                         
   2   7   5       4002.70       4056.42        52.82 o                         
   3   7   5       1475.68       1381.91        25.97 o                         
   4   7   5       1661.87       1575.61        26.77 o                         
   5   7   5       2904.03       2783.32        43.30 o                         
   6   7   5         82.76         97.03        14.67 o                         
   7   7   5         49.32         53.92        17.18 o                         
   8   7   5         92.42        118.72        27.08 o                         
   9   7   5         57.46         44.04        22.47 o                         
  -9   8   5        161.39        122.60        23.15 o                         
  -8   8   5         57.17         58.03        16.94 o                         
  -7   8   5        330.79        351.78        25.47 o                         
  -6   8   5        573.28        588.85        27.35 o                         
  -5   8   5         87.23        155.06        16.80 o                         
  -4   8   5        692.67        709.60        23.07 o                         
  -3   8   5        272.88        322.08        17.52 o                         
  -2   8   5        199.74        202.61        13.72 o                         
  -1   8   5       8071.41       7787.17        80.83 o                         
   0   8   5         27.22         20.70         4.91 o                         
   1   8   5       8056.66       7863.63        47.39 o                         
   2   8   5        178.97        168.71         8.82 o                         
   3   8   5        311.81        327.50        14.53 o                         
   4   8   5        724.18        659.21        15.25 o                         
   5   8   5         93.57        101.50         9.74 o                         
   6   8   5        579.17        623.90        37.10 o                         
   7   8   5        321.31        341.40        30.18 o                         
   8   8   5         55.54         17.07        19.64 o                         
   9   8   5        163.13        157.21        34.56 o                         
  -9   9   5         78.26         45.46        26.83 o                         
  -8   9   5         35.69         58.29        20.63 o                         
  -7   9   5         83.21         97.20        14.52 o                         
  -6   9   5        133.43        172.71        17.79 o                         
  -5   9   5       1033.49       1081.00        39.01 o                         
  -4   9   5       1718.71       1800.62        39.90 o                         
  -3   9   5       3262.19       3278.45        58.32 o                         
  -2   9   5       1870.70       1941.63        39.31 o                         
  -1   9   5          8.15         17.14         7.48 o                         
   0   9   5       2971.95       3017.89        44.43 o                         
   1   9   5          2.80          5.26         3.21 o                         
   2   9   5       1775.45       1757.43        32.59 o                         
   3   9   5       3202.86       3121.50        53.98 o                         
   4   9   5       1674.28       1636.46        34.93 o                         
   5   9   5       1042.88        938.57        25.99 o                         
   6   9   5        139.25        172.46        23.03 o                         
   7   9   5         85.82         81.80        18.01 o                         
   8   9   5         37.88         49.12        20.11 o                         
   9   9   5         77.55         46.15        21.42 o                         
  -9  10   5          1.47         21.10        16.77 o                         
  -8  10   5        251.25        248.00        28.18 o                         
  -7  10   5         40.94         55.43        16.79 o                         
  -6  10   5        546.28        546.03        33.92 o                         
  -5  10   5        192.87        201.29        23.08 o                         
  -4  10   5        270.84        311.19        18.44 o                         
  -3  10   5        595.67        583.87        23.18 o                         
  -2  10   5       2017.29       1971.93        43.30 o                         
  -1  10   5       2440.52       2244.96        96.17 o                         
   0  10   5       3179.08       3050.94        40.02 o                         
   1  10   5       2437.55       2438.84        30.77 o                         
   2  10   5       2013.48       1903.99        49.15 o                         
   3  10   5        601.15        583.89        20.17 o                         
   4  10   5        277.40        299.30        18.26 o                         
   5  10   5        184.22        199.05        19.29 o                         
   6  10   5        546.35        534.41        36.64 o                         
   7  10   5         39.08         53.73        17.46 o                         
   8  10   5        250.67        232.88        33.29 o                         
   9  10   5          1.43        -17.73        18.76 o                         
  -8  11   5         62.40         86.96        22.18 o                         
  -7  11   5        296.04        288.25        25.71 o                         
  -6  11   5        120.10        135.57        19.42 o                         
  -5  11   5        554.90        604.88        37.89 o                         
  -4  11   5        319.77        329.92        22.48 o                         
  -3  11   5       1156.20       1184.65        39.58 o                         
  -2  11   5       1964.77       1991.26        56.58 o                         
  -1  11   5        107.06         62.88        33.66 o                         
   0  11   5        143.31        143.10         8.29 o                         
   1  11   5         95.76         95.42         7.96 o                         
   2  11   5       1937.22       1881.50        43.11 o                         
   3  11   5       1153.16       1146.48        26.05 o                         
   4  11   5        317.06        320.59        16.15 o                         
   5  11   5        582.26        580.10        31.28 o                         
   6  11   5        118.10         90.46        23.24 o                         
   7  11   5        294.86        268.29        29.27 o                         
   8  11   5         61.35         42.31        20.01 o                         
  -8  12   5          2.34        -22.79        22.79 o                         
  -7  12   5        233.64        210.62        22.98 o                         
  -6  12   5        130.02        101.62        18.96 o                         
  -5  12   5        259.18        305.31        28.59 o                         
  -4  12   5        284.67        278.82        21.75 o                         
  -3  12   5        201.10        205.56        19.42 o                         
  -2  12   5        211.07        191.66        23.26 o                         
  -1  12   5       2694.22       2798.76       122.09 o                         
   0  12   5        953.67        858.65        26.16 o                         
   1  12   5       2718.98       2715.00        37.47 o                         
   2  12   5        198.56        190.49        14.10 o                         
   3  12   5        186.56        199.84        13.22 o                         
   4  12   5        279.74        278.60        18.28 o                         
   5  12   5        246.72        252.65        22.10 o                         
   6  12   5        133.80        135.25        22.90 o                         
   7  12   5        233.54        194.80        26.58 o                         
   8  12   5          2.16         11.58        18.06 o                         
  -8  13   5         11.22         21.51        26.14 o                         
  -7  13   5         41.97         60.76        15.05 o                         
  -6  13   5        184.56        261.31        28.88 o                         
  -5  13   5        387.56        406.32        33.47 o                         
  -4  13   5        803.06        784.52        35.37 o                         
  -3  13   5        292.84        292.81        22.34 o                         
  -2  13   5        247.10        292.86        28.38 o                         
  -1  13   5        614.43        555.20        25.94 o                         
   0  13   5        234.77        203.44        16.49 o                         
   1  13   5        595.82        530.62        15.59 o                         
   2  13   5        247.64        275.17        18.17 o                         
   3  13   5        300.82        304.26        15.46 o                         
   4  13   5        807.52        756.73        28.99 o                         
   5  13   5        378.82        389.04        31.38 o                         
   6  13   5        185.30        203.18        26.65 o                         
   7  13   5         39.58         57.43        19.11 o                         
   8  13   5         10.62         31.94        15.02 o                         
  -8  14   5        102.63         78.65        25.67 o                         
  -7  14   5         46.60         37.56        12.43 o                         
  -6  14   5        111.38        126.47        22.56 o                         
  -5  14   5        116.60        117.52        20.93 o                         
  -4  14   5         22.86         42.04        13.20 o                         
  -3  14   5        516.13        527.32        29.61 o                         
  -2  14   5        887.86        908.44        49.50 o                         
  -1  14   5         15.81          8.89        15.04 o                         
   0  14   5       2590.05       2700.24        53.92 o                         
   1  14   5         14.97          9.34         4.80 o                         
   2  14   5        913.21        898.64        33.88 o                         
   3  14   5        529.23        525.83        30.88 o                         
   4  14   5         22.88         24.29        12.11 o                         
   5  14   5        122.12        116.00        18.15 o                         
   6  14   5        110.43        137.42        23.24 o                         
   7  14   5         45.53         54.53        15.74 o                         
   8  14   5        101.56        118.19        29.92 o                         
  -7  15   5         54.50         75.14        21.33 o                         
  -6  15   5         93.07        110.32        21.80 o                         
  -5  15   5        120.71        161.34        23.69 o                         
  -4  15   5        188.56        178.46        19.59 o                         
  -3  15   5        677.59        694.76        46.35 o                         
  -2  15   5        388.09        367.64        34.11 o                         
  -1  15   5        336.72        343.48        32.03 o                         
   0  15   5        188.35        212.41        17.50 o                         
   1  15   5        320.71        337.85        18.05 o                         
   2  15   5        382.31        367.98        20.92 o                         
   3  15   5        689.00        723.08        34.91 o                         
   4  15   5        188.95        190.20        17.55 o                         
   5  15   5        120.42        140.04        18.88 o                         
   6  15   5         91.65        139.49        27.52 o                         
   7  15   5         54.79         43.95        31.37 o                         
  -7  16   5        120.28        133.44        25.66 o                         
  -6  16   5          5.76          4.83        17.69 o                         
  -5  16   5         46.51         64.22        22.12 o                         
  -4  16   5        117.16        109.57        21.04 o                         
  -3  16   5        307.01        380.07        36.78 o                         
  -2  16   5        142.50        169.86        27.27 o                         
  -1  16   5        471.28        545.95        41.63 o                         
   0  16   5         66.47         58.07        12.88 o                         
   1  16   5        464.44        491.60        22.07 o                         
   2  16   5        141.66        150.97        14.73 o                         
   3  16   5        310.87        328.93        24.94 o                         
   4  16   5        115.73        100.12        16.05 o                         
   5  16   5         47.79         69.01        21.77 o                         
   6  16   5          5.03         23.13        19.13 o                         
   7  16   5        119.66         94.71        31.85 o                         
  -7  17   5         15.08         21.31        29.74 o                         
  -6  17   5        101.13        160.04        31.54 o                         
  -5  17   5         59.52         46.54        23.67 o                         
  -4  17   5        265.01        306.90        43.03 o                         
  -3  17   5         69.12         81.62        21.49 o                         
  -2  17   5        158.08        130.22        24.30 o                         
  -1  17   5        272.78        247.86        30.17 o                         
   0  17   5         37.94         27.54        15.06 o                         
   1  17   5        274.88        263.10        19.02 o                         
   2  17   5        160.12        180.34        19.18 o                         
   3  17   5         73.41         47.81        17.15 o                         
   4  17   5        272.88        251.83        23.57 o                         
   5  17   5         60.62         60.58        21.73 o                         
   6  17   5        100.18         96.64        26.21 o                         
   7  17   5         13.42         11.61        24.95 o                         
  -6  18   5         22.24         -2.65        18.62 o                         
  -5  18   5         55.87        110.80        27.10 o                         
  -4  18   5         13.84          6.59        21.20 o                         
  -3  18   5         70.18         96.42        22.82 o                         
  -2  18   5        166.04        149.33        25.58 o                         
  -1  18   5         15.05         36.99        22.62 o                         
   0  18   5        682.89        702.18        42.94 o                         
   1  18   5         17.10         18.73        11.86 o                         
   2  18   5        161.80        215.94        21.27 o                         
   3  18   5         67.65         43.18        14.56 o                         
   4  18   5         13.33         39.20        14.01 o                         
   5  18   5         57.62         22.74        18.34 o                         
   6  18   5         24.30         75.41        29.27 o                         
  -6  19   5         19.19         26.87        19.50 o                         
  -5  19   5        101.55        130.45        49.77 o                         
  -4  19   5        118.25        134.31        34.09 o                         
  -3  19   5        124.12        153.04        29.91 o                         
  -2  19   5         56.35         75.45        21.71 o                         
  -1  19   5        171.96        192.09        29.26 o                         
   0  19   5         30.47         15.18        13.46 o                         
   1  19   5        169.02        198.92        27.23 o                         
   2  19   5         54.97         31.18        15.31 o                         
   3  19   5        122.15        116.18        20.11 o                         
   4  19   5        118.89        114.74        26.39 o                         
   5  19   5        100.88         57.14        27.67 o                         
   6  19   5         18.90         36.70        25.27 o                         
  -6  20   5         16.20         70.56        27.72 o                         
  -5  20   5         11.62         56.69        35.33 o                         
  -4  20   5         30.22         79.41        28.84 o                         
  -3  20   5         56.92         54.33        23.04 o                         
  -2  20   5         46.70         30.16        22.45 o                         
  -1  20   5        191.73        219.38        36.57 o                         
   0  20   5         11.43         15.21        24.39 o                         
   1  20   5        179.24        205.15        32.26 o                         
   2  20   5         46.59         44.08        16.00 o                         
   3  20   5         58.88         64.59        17.15 o                         
   4  20   5         31.00         88.04        27.10 o                         
   5  20   5         12.40         35.73        24.71 o                         
   6  20   5         14.93         24.92        21.82 o                         
  -5  21   5          7.89         20.53        24.75 o                         
  -4  21   5         38.77         29.94        23.67 o                         
  -3  21   5         57.47         77.98        23.01 o                         
  -2  21   5         70.26         88.82        24.74 o                         
  -1  21   5         20.12         15.80        16.76 o                         
   0  21   5         25.42         34.03        24.36 o                         
   1  21   5         21.09          4.85        25.50 o                         
   2  21   5         68.87         94.65        19.83 o                         
   3  21   5         58.20         51.53        19.31 o                         
   4  21   5         39.51         60.73        22.35 o                         
   5  21   5          8.26         27.21        27.40 o                         
  -4  22   5          2.25         12.34        22.07 o                         
  -3  22   5         14.04         45.29        21.40 o                         
  -2  22   5         70.96         67.43        22.64 o                         
  -1  22   5         25.53         31.67        24.12 o                         
   0  22   5        118.69        127.55        34.33 o                         
   1  22   5         25.64         15.09        22.44 o                         
   2  22   5         70.57         99.69        31.88 o                         
   3  22   5         13.01          2.54        13.87 o                         
   4  22   5          2.42          4.04        30.77 o                         
  -4  23   5          7.42          4.10        29.54 o                         
  -3  23   5         28.92         61.16        31.08 o                         
  -2  23   5          7.91         14.13        33.19 o                         
  -1  23   5          9.23         18.14        20.83 o                         
   0  23   5         25.89         54.71        26.29 o                         
   1  23   5          9.35         11.06        22.72 o                         
   2  23   5          8.20         33.45        20.61 o                         
   3  23   5         28.56         54.72        22.77 o                         
   4  23   5          7.41         14.19        22.80 o                         
  -3  24   5          1.32          4.31       109.57 o                         
  -2  24   5          9.42         18.13        19.45 o                         
  -1  24   5         56.87        147.79        38.28 o                         
   0  24   5          1.46          0.10        23.03 o                         
   1  24   5         58.20         49.30        31.00 o                         
   2  24   5          9.07         32.98        23.47 o                         
   3  24   5          1.37          2.24        49.71 o                         
  -1  25   5          5.40         29.35        28.15 o                         
   0  25   5          1.72         21.18        24.69 o                         
   1  25   5          4.99         -1.37        23.53 o                         
   0   0   6      10093.61       9819.11       147.45 o                         
   1   0   6        258.29        221.15         9.40 o                         
   2   0   6        253.42        316.76        10.05 o                         
   3   0   6       4000.03       3990.18        37.22 o                         
   4   0   6       1703.59       1670.02        26.55 o                         
   5   0   6       3038.98       2715.59        62.98 o                         
   6   0   6       1087.44       1016.65        30.87 o                         
   7   0   6        246.89        269.43        22.01 o                         
   8   0   6        112.42        105.71        18.60 o                         
   9   0   6         33.51         35.15        21.33 o                         
  -9   1   6        136.91        146.45        24.39 o                         
  -8   1   6        332.60        348.32        31.12 o                         
  -7   1   6        350.44        330.17        25.20 o                         
  -6   1   6        372.77        443.66        21.76 o                         
  -5   1   6        552.69        590.63        20.34 o                         
  -4   1   6         95.81        120.26        12.54 o                         
  -3   1   6       1359.54       1378.14        22.09 o                         
  -2   1   6       7208.66       7282.46        51.29 o                         
  -1   1   6       6061.91       6057.49        64.45 o                         
   0   1   6         53.30         32.13         6.78 o                         
   1   1   6       6116.89       6100.91        57.17 o                         
   2   1   6       7051.34       7308.18        86.35 o                         
   3   1   6       1379.34       1390.48        23.41 o                         
   4   1   6         94.36        102.58         8.84 o                         
   5   1   6        539.42        558.21        19.13 o                         
   6   1   6        330.04        358.47        18.35 o                         
   7   1   6        351.67        381.30        24.65 o                         
   8   1   6        344.11        346.91        32.53 o                         
   9   1   6        137.47        111.27        25.27 o                         
  -9   2   6         10.68         43.39        17.51 o                         
  -8   2   6         34.22         57.65        17.32 o                         
  -7   2   6         67.91         66.20        13.52 o                         
  -6   2   6       1153.87       1140.75        29.96 o                         
  -5   2   6         38.31         50.95        12.30 o                         
  -4   2   6       5327.10       5299.97        56.21 o                         
  -3   2   6        468.07        474.42        12.62 o                         
  -2   2   6       4953.31       4944.79        41.64 o                         
  -1   2   6        486.45        489.89        14.26 o                         
   0   2   6       6822.03       6843.74       134.38 o                         
   1   2   6        544.13        570.77        15.93 o                         
   2   2   6       5194.17       5397.06        53.37 o                         
   3   2   6        471.85        478.46        17.13 o                         
   4   2   6       5258.35       5242.99        58.26 o                         
   5   2   6         39.95         50.73        11.06 o                         
   6   2   6       1156.05       1182.10        35.62 o                         
   7   2   6         65.82         66.83        17.62 o                         
   8   2   6         33.80         82.18        17.55 o                         
   9   2   6         10.42         57.04        30.70 o                         
  -9   3   6        224.68        181.54        25.76 o                         
  -8   3   6        264.38        285.32        24.22 o                         
  -7   3   6        179.09        227.61        21.00 o                         
  -6   3   6        211.93        232.57        15.64 o                         
  -5   3   6       1329.36       1324.82        32.06 o                         
  -4   3   6        678.55        681.44        21.67 o                         
  -3   3   6       1472.86       1526.17        24.32 o                         
  -2   3   6       1756.98       1735.74        23.22 o                         
  -1   3   6       3513.22       3312.89        36.91 o                         
   0   3   6      11926.42      11655.11       142.18 o                         
   1   3   6       3617.92       3521.61        61.17 o                         
   2   3   6       1602.78       1613.75        26.21 o                         
   3   3   6       1484.31       1521.84        33.65 o                         
   4   3   6        679.05        715.74        24.26 o                         
   5   3   6       1311.86       1248.55        31.42 o                         
   6   3   6        208.94        220.84        16.18 o                         
   7   3   6        178.17        209.15        20.65 o                         
   8   3   6        263.81        279.65        30.02 o                         
   9   3   6        219.87        191.93        34.64 o                         
  -9   4   6         56.65         61.91        19.32 o                         
  -8   4   6         42.26         24.77        13.36 o                         
  -7   4   6        386.02        411.89        27.32 o                         
  -6   4   6         59.69         75.16        10.94 o                         
  -5   4   6       2582.58       2582.58        45.62 o                         
  -4   4   6         42.11         48.03         7.30 o                         
  -3   4   6       5114.28       4925.54        44.31 o                         
  -2   4   6        863.64        885.85        19.29 o                         
  -1   4   6        779.98        793.94        15.88 o                         
   0   4   6       3898.31       4104.03        45.74 o                         
   1   4   6        775.13        780.45        23.28 o                         
   2   4   6        849.93        847.33        21.42 o                         
   3   4   6       5021.18       4959.32        59.87 o                         
   4   4   6         44.03         49.31         8.11 o                         
   5   4   6       2490.81       2311.03        54.55 o                         
   6   4   6         55.03         50.71        10.78 o                         
   7   4   6        407.01        407.39        26.74 o                         
   8   4   6         43.06         23.18        16.09 o                         
   9   4   6         60.03         93.27        42.13 o                         
  -9   5   6         62.37         50.87        20.72 o                         
  -8   5   6        295.32        259.15        25.22 o                         
  -7   5   6        691.13        711.23        34.82 o                         
  -6   5   6        409.34        439.64        21.92 o                         
  -5   5   6          2.58         13.40         9.22 o                         
  -4   5   6         29.70         47.30         7.04 o                         
  -3   5   6       1182.29       1209.80        23.87 o                         
  -2   5   6       4811.87       4809.67        47.04 o                         
  -1   5   6       4995.39       5124.90        45.57 o                         
   0   5   6       2017.61       1817.03        26.70 o                         
   1   5   6       5012.31       5050.72        45.68 o                         
   2   5   6       4702.07       4647.89        51.71 o                         
   3   5   6       1236.85       1271.75        29.43 o                         
   4   5   6         24.20         23.69         3.98 o                         
   5   5   6          3.19         11.26         5.57 o                         
   6   5   6        402.36        412.20        21.49 o                         
   7   5   6        682.53        630.70        34.72 o                         
   8   5   6        287.39        306.23        30.06 o                         
   9   5   6         59.24         71.60        34.23 o                         
  -9   6   6         19.42         15.64        16.08 o                         
  -8   6   6         20.24         62.93        15.54 o                         
  -7   6   6         32.27         38.93        12.03 o                         
  -6   6   6        533.56        604.70        26.06 o                         
  -5   6   6        184.77        201.12        15.07 o                         
  -4   6   6       2766.60       2788.12        48.83 o                         
  -3   6   6        258.08        221.02        10.33 o                         
  -2   6   6       3784.11       3559.35        60.30 o                         
  -1   6   6       1679.59       1676.38        32.65 o                         
   0   6   6        256.47        262.41        12.52 o                         
   1   6   6       1616.83       1640.79        27.20 o                         
   2   6   6       3738.01       3515.68        71.94 o                         
   3   6   6        265.70        249.35        13.86 o                         
   4   6   6       2713.87       2750.28        43.35 o                         
   5   6   6        177.33        168.75        10.89 o                         
   6   6   6        541.13        589.63        30.95 o                         
   7   6   6         29.85         34.53        17.36 o                         
   8   6   6         19.43         19.52        18.37 o                         
   9   6   6         18.84         25.57        21.59 o                         
  -9   7   6         95.87         84.66        30.06 o                         
  -8   7   6        232.10        259.49        26.00 o                         
  -7   7   6        254.83        264.43        21.09 o                         
  -6   7   6        645.49        641.88        26.96 o                         
  -5   7   6        223.01        206.04        21.43 o                         
  -4   7   6        132.44        132.86        12.30 o                         
  -3   7   6         27.30         50.92        10.38 o                         
  -2   7   6       1054.24       1028.36        32.62 o                         
  -1   7   6       3613.00       3532.20        49.43 o                         
   0   7   6       4211.22       4019.52        50.21 o                         
   1   7   6       3459.81       3346.15        43.00 o                         
   2   7   6       1019.37        939.67        26.31 o                         
   3   7   6         24.62         30.92         7.01 o                         
   4   7   6        124.62        124.79        10.34 o                         
   5   7   6        240.16        211.69        12.65 o                         
   6   7   6        631.07        576.14        35.94 o                         
   7   7   6        253.88        259.02        27.74 o                         
   8   7   6        239.14        189.23        29.42 o                         
   9   7   6         97.32         53.89        38.97 o                         
  -9   8   6         28.20         51.97        17.68 o                         
  -8   8   6         15.71         26.36        12.93 o                         
  -7   8   6         91.28        123.97        16.96 o                         
  -6   8   6         35.06         47.04        10.88 o                         
  -5   8   6       1069.62       1097.76        36.34 o                         
  -4   8   6        230.63        220.16        12.40 o                         
  -3   8   6       5188.95       5226.16        74.14 o                         
  -2   8   6       1307.71       1269.45        36.12 o                         
  -1   8   6        549.25        524.17        22.66 o                         
   0   8   6        766.83        721.85        20.52 o                         
   1   8   6        543.49        540.92        16.34 o                         
   2   8   6       1306.48       1240.98        24.13 o                         
   3   8   6       5162.01       5068.80        65.12 o                         
   4   8   6        211.70        207.83        13.17 o                         
   5   8   6       1076.13       1109.31        28.79 o                         
   6   8   6         37.76         61.94        17.55 o                         
   7   8   6         93.08        150.40        23.27 o                         
   8   8   6         14.79         22.94        21.15 o                         
   9   8   6         27.01        -30.90        30.90 o                         
  -9   9   6         56.97         42.20        18.77 o                         
  -8   9   6        179.83        179.55        23.42 o                         
  -7   9   6        159.13        186.27        20.33 o                         
  -6   9   6        371.88        368.88        22.44 o                         
  -5   9   6        198.84        219.45        18.35 o                         
  -4   9   6        159.09        165.53        14.12 o                         
  -3   9   6         93.48        118.32        12.80 o                         
  -2   9   6       1327.13       1355.04        37.34 o                         
  -1   9   6       2848.73       2881.31        52.74 o                         
   0   9   6       4180.87       3862.64        50.28 o                         
   1   9   6       2905.48       2837.38        34.60 o                         
   2   9   6       1408.59       1399.05        27.39 o                         
   3   9   6         85.96         86.79         9.98 o                         
   4   9   6        138.66        112.96        15.68 o                         
   5   9   6        199.22        182.20        15.32 o                         
   6   9   6        388.47        419.41        34.32 o                         
   7   9   6        159.09        216.01        30.49 o                         
   8   9   6        173.21        216.83        39.52 o                         
   9   9   6         54.29         81.72        28.33 o                         
  -9  10   6          9.83         48.38        22.01 o                         
  -8  10   6         17.33         15.69        16.92 o                         
  -7  10   6         98.68        134.43        18.36 o                         
  -6  10   6        207.21        239.92        23.97 o                         
  -5  10   6          7.64         18.88        10.44 o                         
  -4  10   6       2221.35       2239.61        47.52 o                         
  -3  10   6        406.92        386.63        19.81 o                         
  -2  10   6       1754.81       1724.21        46.32 o                         
  -1  10   6         54.93         47.66         9.76 o                         
   0  10   6        492.15        466.67        18.53 o                         
   1  10   6         58.02         58.66         6.50 o                         
   2  10   6       1732.62       1668.01        31.09 o                         
   3  10   6        399.04        362.72        16.85 o                         
   4  10   6       2215.67       2118.40        51.37 o                         
   5  10   6          5.29         23.18        12.48 o                         
   6  10   6        202.39        258.96        27.45 o                         
   7  10   6         98.08        113.93        24.75 o                         
   8  10   6         18.14         35.01        20.61 o                         
   9  10   6         10.34        -11.41        18.95 o                         
  -8  11   6         82.28         88.92        19.71 o                         
  -7  11   6        256.54        245.34        22.69 o                         
  -6  11   6        211.86        273.54        25.84 o                         
  -5  11   6         64.51         67.90        16.72 o                         
  -4  11   6         10.11         15.77        10.05 o                         
  -3  11   6        577.60        570.14        23.88 o                         
  -2  11   6        665.47        605.07        29.35 o                         
  -1  11   6       1301.15       1227.68        39.47 o                         
   0  11   6       1126.83       1149.27        24.89 o                         
   1  11   6       1272.39       1232.12        24.76 o                         
   2  11   6        689.94        639.25        18.76 o                         
   3  11   6        584.23        597.88        20.12 o                         
   4  11   6          7.03          4.86         8.35 o                         
   5  11   6         62.82         58.89        13.50 o                         
   6  11   6        212.97        229.95        38.08 o                         
   7  11   6        253.40        221.09        27.31 o                         
   8  11   6         86.83         46.07        21.85 o                         
  -8  12   6         18.18         32.82        17.42 o                         
  -7  12   6        106.66         97.78        16.55 o                         
  -6  12   6         23.15         25.10        13.15 o                         
  -5  12   6        595.48        665.55        40.68 o                         
  -4  12   6         97.06        103.81        15.29 o                         
  -3  12   6       1615.78       1672.19        48.75 o                         
  -2  12   6         72.91         94.45        19.20 o                         
  -1  12   6        199.02        207.80        29.68 o                         
   0  12   6        589.52        533.31        15.92 o                         
   1  12   6        211.78        234.18        14.33 o                         
   2  12   6         86.31         84.61         9.37 o                         
   3  12   6       1634.19       1693.52        38.15 o                         
   4  12   6        104.48        118.78        11.70 o                         
   5  12   6        606.11        644.60        34.17 o                         
   6  12   6         22.57         37.42        19.66 o                         
   7  12   6        102.34         97.89        25.44 o                         
   8  12   6         18.68          7.53        17.48 o                         
  -8  13   6         80.08         75.96        21.47 o                         
  -7  13   6         55.65         68.98        14.73 o                         
  -6  13   6        132.16        157.09        21.58 o                         
  -5  13   6        264.85        258.13        27.38 o                         
  -4  13   6        144.60        143.02        19.65 o                         
  -3  13   6        128.72        116.42        19.89 o                         
  -2  13   6        566.29        621.25        40.48 o                         
  -1  13   6        650.06        649.09        33.21 o                         
   0  13   6       1381.91       1288.22        38.05 o                         
   1  13   6        689.40        716.23        22.55 o                         
   2  13   6        580.69        595.53        26.74 o                         
   3  13   6        115.24        117.07        12.29 o                         
   4  13   6        143.31        153.08        15.93 o                         
   5  13   6        263.38        250.24        26.27 o                         
   6  13   6        127.08        145.29        33.92 o                         
   7  13   6         58.35         79.52        21.65 o                         
   8  13   6         80.05         67.59        18.20 o                         
  -8  14   6          0.82         19.66        23.91 o                         
  -7  14   6         21.23         18.79        12.68 o                         
  -6  14   6        229.42        243.57        28.72 o                         
  -5  14   6          0.06          6.45        15.14 o                         
  -4  14   6        752.76        737.91        36.24 o                         
  -3  14   6         58.97         44.90        19.03 o                         
  -2  14   6        455.98        452.82        36.85 o                         
  -1  14   6         22.97          7.42        15.48 o                         
   0  14   6          0.06         14.50         5.85 o                         
   1  14   6         32.77         29.16         8.73 o                         
   2  14   6        470.75        484.53        25.13 o                         
   3  14   6         59.24         56.51        21.60 o                         
   4  14   6        745.09        723.96        31.16 o                         
   5  14   6          0.17         12.60        13.59 o                         
   6  14   6        237.64        254.85        30.53 o                         
   7  14   6         21.72         35.81        16.43 o                         
   8  14   6          0.85         22.48        19.39 o                         
  -7  15   6         92.64         62.26        16.08 o                         
  -6  15   6         44.59         48.44        18.53 o                         
  -5  15   6         40.23         75.14        18.41 o                         
  -4  15   6         22.95         36.83        15.65 o                         
  -3  15   6        294.69        320.84        33.18 o                         
  -2  15   6        306.98        344.75        34.10 o                         
  -1  15   6        644.89        681.84        43.73 o                         
   0  15   6        567.99        619.13        29.88 o                         
   1  15   6        658.41        701.47        28.15 o                         
   2  15   6        295.40        317.71        21.29 o                         
   3  15   6        285.67        263.75        24.02 o                         
   4  15   6         25.63         24.76        11.75 o                         
   5  15   6         35.95         68.56        16.95 o                         
   6  15   6         47.49         72.28        23.63 o                         
   7  15   6         94.30         70.75        24.47 o                         
  -7  16   6         24.31         36.90        24.50 o                         
  -6  16   6         44.71         38.41        21.14 o                         
  -5  16   6        227.29        242.16        34.98 o                         
  -4  16   6         41.25         61.41        24.69 o                         
  -3  16   6        509.82        604.84        45.37 o                         
  -2  16   6         72.92         79.69        20.81 o                         
  -1  16   6        329.44        297.47        23.11 o                         
   0  16   6         40.04         17.42         8.52 o                         
   1  16   6        327.03        327.33        19.88 o                         
   2  16   6         71.50         77.73        12.14 o                         
   3  16   6        520.41        544.54        33.67 o                         
   4  16   6         39.74         26.31        12.73 o                         
   5  16   6        231.10        313.46        37.73 o                         
   6  16   6         42.26         34.18        19.71 o                         
   7  16   6         23.66         35.17        22.10 o                         
  -7  17   6         31.53         -3.59        16.43 o                         
  -6  17   6         37.36         47.61        22.32 o                         
  -5  17   6         35.28         45.43        24.90 o                         
  -4  17   6          1.58         34.52        22.97 o                         
  -3  17   6         60.13         67.69        22.06 o                         
  -2  17   6        244.83        279.63        33.14 o                         
  -1  17   6        169.45        207.39        29.05 o                         
   0  17   6        360.40        390.11        30.22 o                         
   1  17   6        154.41        169.81        19.23 o                         
   2  17   6        239.58        295.26        23.86 o                         
   3  17   6         59.92         32.60        15.76 o                         
   4  17   6          1.89         18.70        12.63 o                         
   5  17   6         32.81         25.57        21.43 o                         
   6  17   6         36.83         49.82        21.76 o                         
   7  17   6         30.64         32.71        23.26 o                         
  -6  18   6         82.21         90.01        32.83 o                         
  -5  18   6         22.36         16.35        20.40 o                         
  -4  18   6        173.99        258.47        39.88 o                         
  -3  18   6         19.81         49.74        20.24 o                         
  -2  18   6        222.49        257.58        33.74 o                         
  -1  18   6         92.73        103.41        23.50 o                         
   0  18   6         12.84         41.04        13.32 o                         
   1  18   6         97.36        119.19        20.01 o                         
   2  18   6        223.83        272.34        24.85 o                         
   3  18   6         17.30          9.92        14.91 o                         
   4  18   6        171.58        160.36        21.41 o                         
   5  18   6         21.45         38.05        25.51 o                         
   6  18   6         81.32         68.43        27.88 o                         
  -6  19   6          6.50         -8.88        21.68 o                         
  -5  19   6         41.06         80.47        35.95 o                         
  -4  19   6          9.97         14.44        22.64 o                         
  -3  19   6         14.96          6.88        17.78 o                         
  -2  19   6         78.74         82.23        22.08 o                         
  -1  19   6        215.48        267.39        33.70 o                         
   0  19   6        120.12        134.36        25.01 o                         
   1  19   6        222.97        212.70        30.51 o                         
   2  19   6         80.67         89.49        23.85 o                         
   3  19   6         17.50         21.93        15.66 o                         
   4  19   6         10.55         12.99        17.08 o                         
   5  19   6         42.46         75.87        26.78 o                         
   6  19   6          7.11         -7.05        23.43 o                         
  -5  20   6         86.41        124.74        35.42 o                         
  -4  20   6          4.77          0.60        33.85 o                         
  -3  20   6        144.64        224.49        32.34 o                         
  -2  20   6         19.22         24.98        23.11 o                         
  -1  20   6         16.69         14.98        19.89 o                         
   0  20   6         11.86         24.04        26.97 o                         
   1  20   6         17.17         29.09        18.99 o                         
   2  20   6         18.60         43.83        18.74 o                         
   3  20   6        143.85        195.06        27.33 o                         
   4  20   6          5.23         69.81        24.23 o                         
   5  20   6         84.24        116.92        33.83 o                         
  -5  21   6          1.98         29.42        24.92 o                         
  -4  21   6          0.65         33.42        25.36 o                         
  -3  21   6         19.49          5.97        25.31 o                         
  -2  21   6        108.79        162.00        30.95 o                         
  -1  21   6         45.61         59.83        20.45 o                         
   0  21   6         52.14         63.16        28.53 o                         
   1  21   6         49.46         76.64        27.91 o                         
   2  21   6        107.71         90.05        25.79 o                         
   3  21   6         19.51         12.08        15.78 o                         
   4  21   6          0.48          0.20        19.32 o                         
   5  21   6          2.11        -20.73        20.73 o                         
  -4  22   6         61.08         48.93        25.25 o                         
  -3  22   6          8.71          7.21        21.46 o                         
  -2  22   6         35.40         49.49        21.07 o                         
  -1  22   6          6.80          7.14        28.15 o                         
   0  22   6          9.69         11.50        21.51 o                         
   1  22   6          7.63        -19.91        37.23 o                         
   2  22   6         36.65          1.63        17.56 o                         
   3  22   6          8.43         22.89        21.34 o                         
   4  22   6         60.80         28.41        23.05 o                         
  -4  23   6          4.74         35.39        24.05 o                         
  -3  23   6          6.77         23.71        25.98 o                         
  -2  23   6          4.10        -14.32        26.11 o                         
  -1  23   6         56.95         83.62        32.46 o                         
   0  23   6         18.51         40.57        30.17 o                         
   1  23   6         55.76         93.24        31.50 o                         
   2  23   6          3.92         12.68        21.58 o                         
   3  23   6          6.32         51.96        20.14 o                         
   4  23   6          4.25         17.29        29.40 o                         
  -2  24   6          4.84          0.67        33.09 o                         
  -1  24   6          3.36        -39.17        41.84 o                         
   0  24   6         10.88         35.56        27.15 o                         
   1  24   6          3.43         38.55        25.41 o                         
   2  24   6          4.67         -4.18        18.77 o                         
  -1  25   6         12.31        -27.00        27.00 o                         
   0  25   6         26.56         86.82        35.80 o                         
   1  25   6         12.70         45.13        25.69 o                         
   1   0   7      19267.54      19409.54       163.20 o                         
   2   0   7         63.42         57.65         6.15 o                         
   3   0   7       1026.09       1039.97        19.36 o                         
   4   0   7          1.24         10.35         5.34 o                         
   5   0   7        562.62        574.62        29.89 o                         
   6   0   7        220.98        193.20        15.15 o                         
   7   0   7        691.89        704.83        32.53 o                         
   8   0   7        117.81        121.12        20.69 o                         
   9   0   7        459.54        420.81        34.70 o                         
  -9   1   7         23.42         34.73        16.19 o                         
  -8   1   7         30.11         42.37        16.36 o                         
  -7   1   7         47.40         53.37        12.47 o                         
  -6   1   7       1195.69       1124.93        33.96 o                         
  -5   1   7       2436.97       2411.01        40.90 o                         
  -4   1   7       2565.12       2457.67        31.45 o                         
  -3   1   7       2424.20       2356.90        29.84 o                         
  -2   1   7       5743.29       5952.81        44.95 o                         
  -1   1   7         93.44        118.70        10.06 o                         
   0   1   7        285.05        244.68        12.01 o                         
   1   1   7         91.95        102.55        10.90 o                         
   2   1   7       5829.13       6119.32        55.65 o                         
   3   1   7       2451.83       2416.00        34.95 o                         
   4   1   7       2678.92       2602.32        37.31 o                         
   5   1   7       2393.17       2425.36        43.68 o                         
   6   1   7       1176.67       1135.79        32.28 o                         
   7   1   7         52.25         53.91        14.65 o                         
   8   1   7         29.63         53.75        16.48 o                         
   9   1   7         25.42         66.66        20.33 o                         
  -9   2   7         15.04         21.54        30.91 o                         
  -8   2   7        573.46        550.15        35.98 o                         
  -7   2   7         17.03         -2.74        10.40 o                         
  -6   2   7       1060.12       1069.37        34.22 o                         
  -5   2   7        142.59        145.15        13.81 o                         
  -4   2   7        175.16        185.72        12.53 o                         
  -3   2   7        528.32        540.92        16.33 o                         
  -2   2   7       7453.27       7598.62        62.74 o                         
  -1   2   7        616.20        645.78        19.73 o                         
   0   2   7       6452.98       6146.00        73.82 o                         
   1   2   7        590.92        570.26        26.19 o                         
   2   2   7       7352.76       7569.27        67.25 o                         
   3   2   7        526.21        579.82        32.28 o                         
   4   2   7        175.39        187.89        12.82 o                         
   5   2   7        137.28        128.53        18.57 o                         
   6   2   7       1054.52       1107.20        36.27 o                         
   7   2   7         17.47          5.23        16.35 o                         
   8   2   7        580.81        600.29        37.26 o                         
   9   2   7         14.37         26.80        16.25 o                         
  -9   3   7         45.80         93.25        20.57 o                         
  -8   3   7         34.01         43.74        17.73 o                         
  -7   3   7        176.92        173.62        18.85 o                         
  -6   3   7        610.54        614.35        23.85 o                         
  -5   3   7       1577.52       1575.41        35.36 o                         
  -4   3   7       2230.29       1955.05        74.97 o                         
  -3   3   7       1978.85       1944.55        28.88 o                         
  -2   3   7       1405.84       1423.16        24.04 o                         
  -1   3   7       3575.98       3557.35        37.15 o                         
   0   3   7       2317.57       2137.48        33.69 o                         
   1   3   7       3572.61       3538.74        45.73 o                         
   2   3   7       1482.81       1496.29        33.79 o                         
   3   3   7       1997.60       1998.25        48.84 o                         
   4   3   7       2220.70       2147.86        40.55 o                         
   5   3   7       1562.19       1482.70        33.68 o                         
   6   3   7        608.85        589.62        26.07 o                         
   7   3   7        189.44        144.65        18.56 o                         
   8   3   7         32.31         36.54        16.17 o                         
   9   3   7         47.81         70.39        21.82 o                         
  -9   4   7        308.87        311.71        33.82 o                         
  -8   4   7          0.03         17.57        12.67 o                         
  -7   4   7        791.17        802.43        36.55 o                         
  -6   4   7         83.16         77.88        11.31 o                         
  -5   4   7        565.57        553.79        22.79 o                         
  -4   4   7        176.25        178.99        11.81 o                         
  -3   4   7       1573.34       1617.32        27.93 o                         
  -2   4   7        670.53        660.86        17.89 o                         
  -1   4   7      11270.76      10911.01       113.61 o                         
   0   4   7         11.40         14.51         4.58 o                         
   1   4   7      11128.28      10770.20       126.52 o                         
   2   4   7        678.05        694.46        23.52 o                         
   3   4   7       1602.55       1558.92        38.50 o                         
   4   4   7        168.14        153.16        12.79 o                         
   5   4   7        604.21        596.83        19.16 o                         
   6   4   7         86.70         72.00        13.84 o                         
   7   4   7        784.73        847.26        40.42 o                         
   8   4   7          0.01         30.93        18.46 o                         
   9   4   7        300.96        310.87        43.30 o                         
  -9   5   7         21.72          2.65        15.56 o                         
  -8   5   7         31.01         26.54        14.97 o                         
  -7   5   7         80.96        102.99        16.43 o                         
  -6   5   7        700.27        744.89        28.01 o                         
  -5   5   7       1285.55       1280.66        33.52 o                         
  -4   5   7       2647.86       2539.30        55.66 o                         
  -3   5   7       3399.87       3275.76        38.66 o                         
  -2   5   7       4410.32       4507.44        51.64 o                         
  -1   5   7       1328.58       1446.58        27.88 o                         
   0   5   7       2839.70       3059.18        41.19 o                         
   1   5   7       1348.29       1461.36        33.12 o                         
   2   5   7       4523.56       4458.54        67.17 o                         
   3   5   7       3433.03       3341.51        49.46 o                         
   4   5   7       2643.44       2645.62        46.68 o                         
   5   5   7       1286.43       1171.22        46.29 o                         
   6   5   7        713.00        742.88        34.96 o                         
   7   5   7         85.48        144.10        23.21 o                         
   8   5   7         30.04         69.48        21.67 o                         
   9   5   7         23.10        -29.94        29.94 o                         
  -9   6   7          0.03         -5.90        16.89 o                         
  -8   6   7        444.40        452.18        32.97 o                         
  -7   6   7         21.19         37.52        16.97 o                         
  -6   6   7        660.98        718.71        28.35 o                         
  -5   6   7        110.65         99.95        12.53 o                         
  -4   6   7        115.87        107.09        11.05 o                         
  -3   6   7        218.79        204.13        10.88 o                         
  -2   6   7       2679.54       2669.51        39.17 o                         
  -1   6   7        222.51        221.18        13.75 o                         
   0   6   7      25982.63      26602.93       165.04 o                         
   1   6   7        242.15        250.41        12.60 o                         
   2   6   7       2517.28       2421.15        39.39 o                         
   3   6   7        223.29        192.34        13.37 o                         
   4   6   7        115.03        134.30        13.34 o                         
   5   6   7        107.64        107.99        15.67 o                         
   6   6   7        660.27        664.25        33.50 o                         
   7   6   7         22.07         33.54        18.69 o                         
   8   6   7        444.86        470.99        41.84 o                         
   9   6   7          0.01         29.46        21.94 o                         
  -9   7   7          5.77         12.06        15.29 o                         
  -8   7   7         20.91         22.37        13.93 o                         
  -7   7   7         74.28        107.04        15.27 o                         
  -6   7   7        312.47        351.86        21.00 o                         
  -5   7   7       1167.08       1085.30        37.73 o                         
  -4   7   7       3223.66       3086.09        66.04 o                         
  -3   7   7       1379.85       1395.91        35.06 o                         
  -2   7   7        899.26        882.47        29.15 o                         
  -1   7   7       2118.59       2143.59        45.01 o                         
   0   7   7        346.15        368.59        15.28 o                         
   1   7   7       2130.47       2140.50        39.37 o                         
   2   7   7        867.01        747.50        31.18 o                         
   3   7   7       1388.41       1369.80        32.05 o                         
   4   7   7       3313.73       3301.78        52.04 o                         
   5   7   7       1132.19       1112.65        31.27 o                         
   6   7   7        293.72        337.60        32.86 o                         
   7   7   7         79.11        159.52        23.81 o                         
   8   7   7         20.71         -0.38        22.51 o                         
   9   7   7          6.03         58.35        29.14 o                         
  -9   8   7         97.80        117.77        27.17 o                         
  -8   8   7         57.03         40.11        15.36 o                         
  -7   8   7        744.07        764.00        34.57 o                         
  -6   8   7        123.53        131.84        14.58 o                         
  -5   8   7        239.92        236.09        17.21 o                         
  -4   8   7         55.40         42.41         6.84 o                         
  -3   8   7       1608.71       1733.63        44.79 o                         
  -2   8   7        109.71        102.37        11.77 o                         
  -1   8   7       7087.42       7246.15        86.14 o                         
   0   8   7         84.56         81.90         8.61 o                         
   1   8   7       7048.21       7053.43        81.62 o                         
   2   8   7        118.62        109.83         7.50 o                         
   3   8   7       1622.77       1689.41        38.20 o                         
   4   8   7         57.61         44.37         8.44 o                         
   5   8   7        255.73        250.32        15.22 o                         
   6   8   7        123.37        119.95        19.99 o                         
   7   8   7        739.78        793.62        45.87 o                         
   8   8   7         54.99         47.62        26.08 o                         
   9   8   7         96.59         65.55        26.18 o                         
  -9   9   7         14.41         42.67        50.26 o                         
  -8   9   7          3.03         25.22        14.70 o                         
  -7   9   7         97.68        137.67        23.31 o                         
  -6   9   7        227.85        265.68        19.53 o                         
  -5   9   7        468.65        492.56        24.45 o                         
  -4   9   7       2440.80       2422.32        48.19 o                         
  -3   9   7       2081.53       2093.71        49.36 o                         
  -2   9   7       1028.62       1093.72        36.57 o                         
  -1   9   7         54.94         61.83        11.54 o                         
   0   9   7       1345.44       1297.95        29.64 o                         
   1   9   7         71.17         90.87         8.71 o                         
   2   9   7       1036.86        914.59        35.26 o                         
   3   9   7       2043.93       1965.09        37.12 o                         
   4   9   7       2394.96       2303.93        48.97 o                         
   5   9   7        480.05        443.90        25.06 o                         
   6   9   7        226.94        290.43        29.54 o                         
   7   9   7         96.60        101.54        25.83 o                         
   8   9   7          3.43         13.38        20.58 o                         
   9   9   7         13.65         48.22        27.19 o                         
  -8  10   7        228.72        205.87        26.15 o                         
  -7  10   7          9.59         28.47        13.69 o                         
  -6  10   7        360.34        361.15        24.53 o                         
  -5  10   7          0.83          9.24         9.84 o                         
  -4  10   7         73.53         97.60        16.96 o                         
  -3  10   7         48.49         49.89        11.47 o                         
  -2  10   7       1783.71       1750.05        49.34 o                         
  -1  10   7        390.53        377.08        22.81 o                         
   0  10   7       6433.67       6390.73        75.65 o                         
   1  10   7        379.12        382.63        16.49 o                         
   2  10   7       1831.74       1736.90        31.52 o                         
   3  10   7         46.13         37.17         5.05 o                         
   4  10   7         74.18        118.11        15.86 o                         
   5  10   7          0.90          8.82         9.37 o                         
   6  10   7        367.35        358.26        31.86 o                         
   7  10   7          8.83         42.81        20.36 o                         
   8  10   7        227.60        188.08        31.73 o                         
  -8  11   7          3.56         13.34        17.02 o                         
  -7  11   7        144.53        172.34        20.33 o                         
  -6  11   7        170.95        195.34        20.71 o                         
  -5  11   7        381.14        404.75        27.39 o                         
  -4  11   7        896.80        874.97        31.65 o                         
  -3  11   7       1612.43       1583.41        41.84 o                         
  -2  11   7       1133.20       1121.73        47.51 o                         
  -1  11   7        347.56        337.98        23.46 o                         
   0  11   7        138.74        133.35        11.75 o                         
   1  11   7        337.19        330.62        17.63 o                         
   2  11   7       1120.39       1079.77        30.20 o                         
   3  11   7       1632.42       1605.57        39.65 o                         
   4  11   7        886.75        866.38        33.76 o                         
   5  11   7        390.82        390.15        27.92 o                         
   6  11   7        167.70        124.62        43.00 o                         
   7  11   7        135.68        156.15        27.16 o                         
   8  11   7          3.73         -7.23        22.55 o                         
  -8  12   7          2.15         18.61        14.84 o                         
  -7  12   7        337.78        302.95        25.55 o                         
  -6  12   7         27.32         34.85        13.52 o                         
  -5  12   7        251.03        243.99        39.45 o                         
  -4  12   7         45.46         23.27         8.85 o                         
  -3  12   7        368.26        374.54        21.21 o                         
  -2  12   7         34.38         41.37        10.89 o                         
  -1  12   7       3688.29       3805.44       101.37 o                         
   0  12   7         21.28         14.42         6.00 o                         
   1  12   7       3663.03       3815.52        57.23 o                         
   2  12   7         31.93         46.51        10.28 o                         
   3  12   7        350.54        360.75        19.76 o                         
   4  12   7         45.62         40.81         9.19 o                         
   5  12   7        240.77        221.28        21.77 o                         
   6  12   7         26.25         51.79        22.05 o                         
   7  12   7        342.02        386.23        34.75 o                         
   8  12   7          1.85         26.61        16.31 o                         
  -8  13   7          2.50         28.64        22.06 o                         
  -7  13   7         40.94         42.39        14.53 o                         
  -6  13   7        139.42        178.97        22.92 o                         
  -5  13   7        156.89        189.68        24.12 o                         
  -4  13   7        703.85        695.10        34.72 o                         
  -3  13   7        445.98        401.57        34.36 o                         
  -2  13   7       1029.97       1054.13        52.53 o                         
  -1  13   7        476.51        406.10        32.16 o                         
   0  13   7        470.64        396.48        14.70 o                         
   1  13   7        471.60        422.47        23.83 o                         
   2  13   7       1022.98       1047.52        34.76 o                         
   3  13   7        464.24        470.56        24.01 o                         
   4  13   7        701.16        730.24        32.05 o                         
   5  13   7        152.84        169.59        19.23 o                         
   6  13   7        141.15        176.05        29.74 o                         
   7  13   7         39.50         40.89        17.45 o                         
   8  13   7          2.48          8.83        14.93 o                         
  -8  14   7         95.39        135.71        36.58 o                         
  -7  14   7          9.32         15.21        13.63 o                         
  -6  14   7        154.64        192.60        22.66 o                         
  -5  14   7         17.57         13.89        15.08 o                         
  -4  14   7         25.90         56.52        19.83 o                         
  -3  14   7        119.83         82.64        19.09 o                         
  -2  14   7        663.08        649.30        43.52 o                         
  -1  14   7         86.20         97.12        24.06 o                         
   0  14   7       1302.78       1386.45        42.07 o                         
   1  14   7         88.85         79.89        12.12 o                         
   2  14   7        664.12        708.42        32.25 o                         
   3  14   7        117.41        100.20        12.91 o                         
   4  14   7         25.76         32.38        11.99 o                         
   5  14   7         18.26         26.66        19.96 o                         
   6  14   7        155.04        166.79        26.58 o                         
   7  14   7          9.34          2.89        16.57 o                         
   8  14   7         93.95        100.26        26.17 o                         
  -7  15   7         17.40        -12.53        16.09 o                         
  -6  15   7         94.51         43.66        18.93 o                         
  -5  15   7        294.82        376.08        34.18 o                         
  -4  15   7        205.71        223.01        28.16 o                         
  -3  15   7        426.45        402.36        35.85 o                         
  -2  15   7        317.58        272.88        31.36 o                         
  -1  15   7         60.86         82.68        16.11 o                         
   0  15   7          0.09          1.12         8.90 o                         
   1  15   7         63.69         68.09        11.84 o                         
   2  15   7        311.13        307.84        22.39 o                         
   3  15   7        422.49        395.39        31.69 o                         
   4  15   7        199.38        199.90        20.66 o                         
   5  15   7        301.22        335.38        31.62 o                         
   6  15   7         96.65         92.73        23.78 o                         
   7  15   7         17.23        -16.23        23.23 o                         
  -7  16   7         92.82         79.56        22.74 o                         
  -6  16   7         18.54         12.02        17.74 o                         
  -5  16   7         48.02         31.92        22.09 o                         
  -4  16   7         11.06         36.27        21.84 o                         
  -3  16   7        105.45         84.92        20.54 o                         
  -2  16   7         21.55         30.71        18.37 o                         
  -1  16   7        893.14        920.15        36.65 o                         
   0  16   7         10.12          5.29         9.09 o                         
   1  16   7        885.25        946.55        41.99 o                         
   2  16   7         21.45         31.90        11.32 o                         
   3  16   7        104.41        148.57        22.46 o                         
   4  16   7         11.32          3.02        18.71 o                         
   5  16   7         48.15         56.33        19.88 o                         
   6  16   7         18.23         -4.40        21.09 o                         
   7  16   7         91.48         56.80        24.17 o                         
  -7  17   7          2.15         12.13        17.56 o                         
  -6  17   7        105.03         62.38        39.19 o                         
  -5  17   7         89.12         69.51        27.33 o                         
  -4  17   7        191.88        225.45        37.19 o                         
  -3  17   7        111.16        121.66        23.73 o                         
  -2  17   7        273.17        275.69        33.30 o                         
  -1  17   7         92.30         87.30        20.41 o                         
   0  17   7          0.54        -11.52        11.72 o                         
   1  17   7         90.75         99.85        15.67 o                         
   2  17   7        276.31        336.68        30.46 o                         
   3  17   7        112.34         97.70        16.81 o                         
   4  17   7        198.84        206.10        23.63 o                         
   5  17   7         90.58        103.98        25.89 o                         
   6  17   7        104.26         59.75        27.08 o                         
   7  17   7          2.03         20.24        18.59 o                         
  -6  18   7         77.03         53.54        24.10 o                         
  -5  18   7          9.54         36.90        27.62 o                         
  -4  18   7          3.69        -21.23        21.23 o                         
  -3  18   7          2.18          0.77        16.18 o                         
  -2  18   7        267.74        318.40        36.23 o                         
  -1  18   7         46.63         40.95        15.66 o                         
   0  18   7        352.71        374.70        30.52 o                         
   1  18   7         48.72         63.67        20.32 o                         
   2  18   7        263.63        342.97        30.42 o                         
   3  18   7          2.01          1.83        15.41 o                         
   4  18   7          3.66         24.72        16.45 o                         
   5  18   7         10.31         29.40        21.45 o                         
   6  18   7         77.42         29.06        24.00 o                         
  -6  19   7         13.21         31.24        22.88 o                         
  -5  19   7        134.23        182.81        40.19 o                         
  -4  19   7         61.23         35.61        25.28 o                         
  -3  19   7         87.71         58.45        29.31 o                         
  -2  19   7         40.82         46.30        20.08 o                         
  -1  19   7        105.18        121.92        21.73 o                         
   0  19   7          3.59          9.21        16.34 o                         
   1  19   7        107.21         83.67        23.77 o                         
   2  19   7         38.92         71.98        32.17 o                         
   3  19   7         85.91         97.22        22.35 o                         
   4  19   7         62.67        120.60        23.01 o                         
   5  19   7        131.70        214.92        35.67 o                         
   6  19   7         12.87         22.32        25.98 o                         
  -5  20   7         24.39         16.13        20.82 o                         
  -4  20   7          1.40         22.82        24.60 o                         
  -3  20   7         46.59         36.66        22.12 o                         
  -2  20   7          2.87          2.30        16.42 o                         
  -1  20   7        219.24        204.69        31.85 o                         
   0  20   7         71.43         46.77        29.52 o                         
   1  20   7        218.98        221.77        32.47 o                         
   2  20   7          2.16          2.72        18.53 o                         
   3  20   7         50.00         47.58        18.59 o                         
   4  20   7          1.48         26.44        16.78 o                         
   5  20   7         25.91         54.05        28.56 o                         
  -5  21   7         20.01         -7.22        21.54 o                         
  -4  21   7         85.03         56.55        23.79 o                         
  -3  21   7         42.68         66.67        19.42 o                         
  -2  21   7         43.24         21.06        15.69 o                         
  -1  21   7          1.44         -3.46        18.49 o                         
   0  21   7          0.41        -11.74        23.69 o                         
   1  21   7          2.02         10.61        29.27 o                         
   2  21   7         43.04         40.70        20.71 o                         
   3  21   7         41.27         54.01        22.56 o                         
   4  21   7         87.12        162.41        35.62 o                         
   5  21   7         19.81         90.84        35.52 o                         
  -4  22   7          0.67         -6.77        21.09 o                         
  -3  22   7         11.18        -10.80        17.97 o                         
  -2  22   7         58.34        119.44        33.56 o                         
  -1  22   7          7.83         40.21        27.96 o                         
   0  22   7        141.80        118.42        34.98 o                         
   1  22   7          6.84         20.66        22.70 o                         
   2  22   7         58.71         55.53        20.85 o                         
   3  22   7         11.45         -8.22        23.91 o                         
   4  22   7          0.74         35.50        28.82 o                         
  -3  23   7         40.42         23.68        23.92 o                         
  -2  23   7         20.90          6.66        24.63 o                         
  -1  23   7         14.58         29.58        44.07 o                         
   0  23   7          1.49          8.47        26.55 o                         
   1  23   7         14.24         10.85        26.63 o                         
   2  23   7         20.88         18.89        23.27 o                         
   3  23   7         39.94         69.91        27.89 o                         
  -2  24   7          2.08         18.85        36.22 o                         
  -1  24   7         46.63         41.53        30.54 o                         
   0  24   7          5.47        -14.00        27.26 o                         
   1  24   7         46.66         51.40        28.67 o                         
   2  24   7          1.86         -4.52        33.97 o                         
   0   0   8       6368.58       6012.15       126.72 o                         
   1   0   8       1292.94       1243.17        46.46 o                         
   2   0   8       2079.93       2195.59        34.12 o                         
   3   0   8       3078.71       3089.08        37.01 o                         
   4   0   8       1634.80       1574.38        26.57 o                         
   5   0   8       4007.88       3911.09        50.39 o                         
   6   0   8        144.74        123.11        13.36 o                         
   7   0   8        139.11        118.49        17.38 o                         
   8   0   8          8.71         34.54        17.05 o                         
   9   0   8         61.24        115.06        25.83 o                         
  -9   1   8        222.43        215.23        27.20 o                         
  -8   1   8        338.26        362.56        30.52 o                         
  -7   1   8        175.01        177.09        18.69 o                         
  -6   1   8        525.98        575.35        25.49 o                         
  -5   1   8        301.54        331.76        16.90 o                         
  -4   1   8        384.01        388.89        13.79 o                         
  -3   1   8        807.61        821.02        18.88 o                         
  -2   1   8       6140.25       5976.72        69.00 o                         
  -1   1   8      10903.73      10851.27        98.51 o                         
   0   1   8       1958.82       1817.49        35.96 o                         
   1   1   8      10821.08      10770.05       117.97 o                         
   2   1   8       5957.13       5802.57        62.34 o                         
   3   1   8        767.15        779.90        22.74 o                         
   4   1   8        385.78        384.32        15.57 o                         
   5   1   8        299.82        340.38        21.34 o                         
   6   1   8        507.27        528.63        23.16 o                         
   7   1   8        181.17        158.05        19.74 o                         
   8   1   8        348.24        347.51        29.73 o                         
   9   1   8        223.17        208.05        30.09 o                         
  -9   2   8          7.26         -0.42        15.03 o                         
  -8   2   8         35.34         54.56        16.22 o                         
  -7   2   8         18.38         24.28        10.83 o                         
  -6   2   8        994.10       1054.25        34.19 o                         
  -5   2   8         66.87         62.62        10.95 o                         
  -4   2   8       3700.57       3644.78        43.54 o                         
  -3   2   8        478.60        471.85        15.47 o                         
  -2   2   8      10862.42      10593.51       113.00 o                         
  -1   2   8        804.03        866.00        26.15 o                         
   0   2   8       2732.53       2580.98        76.59 o                         
   1   2   8        811.56        787.05        33.03 o                         
   2   2   8      11069.68      11143.15       101.31 o                         
   3   2   8        480.56        531.53        30.64 o                         
   4   2   8       3707.86       3863.51        63.99 o                         
   5   2   8         66.27         65.28        15.95 o                         
   6   2   8        994.93       1066.57        35.11 o                         
   7   2   8         17.98          9.77        13.67 o                         
   8   2   8         34.70         68.29        16.56 o                         
   9   2   8          7.99         47.98        18.67 o                         
  -9   3   8        199.51        163.46        23.58 o                         
  -8   3   8        257.34        243.00        25.87 o                         
  -7   3   8        239.62        293.43        23.32 o                         
  -6   3   8        621.12        633.55        24.70 o                         
  -5   3   8        632.37        648.62        23.94 o                         
  -4   3   8        232.09        222.00        11.42 o                         
  -3   3   8       2112.80       2138.64        33.34 o                         
  -2   3   8       4450.53       4428.84        42.89 o                         
  -1   3   8       3423.00       3171.56        40.17 o                         
   0   3   8       1884.75       1719.02        40.69 o                         
   1   3   8       3458.48       3228.06        50.25 o                         
   2   3   8       4360.99       4415.53        83.92 o                         
   3   3   8       2126.97       2196.65        53.96 o                         
   4   3   8        240.85        222.93        15.70 o                         
   5   3   8        640.49        627.64        20.53 o                         
   6   3   8        624.64        657.38        33.63 o                         
   7   3   8        232.07        272.50        24.33 o                         
   8   3   8        257.63        260.57        32.22 o                         
   9   3   8        194.40        148.53        41.13 o                         
  -9   4   8         86.38        110.71        22.99 o                         
  -8   4   8         72.51         68.19        22.09 o                         
  -7   4   8        205.56        230.45        21.51 o                         
  -6   4   8        126.44        130.51        13.05 o                         
  -5   4   8       2430.01       2406.38        45.12 o                         
  -4   4   8        124.17        127.64         8.78 o                         
  -3   4   8       4860.62       4891.15        51.62 o                         
  -2   4   8       1219.96       1160.95        24.14 o                         
  -1   4   8        377.05        366.25        14.28 o                         
   0   4   8        910.16        878.97        23.54 o                         
   1   4   8        405.30        403.19        19.04 o                         
   2   4   8       1190.36       1198.78        32.97 o                         
   3   4   8       4842.31       4784.25        65.97 o                         
   4   4   8        124.13        115.98        12.90 o                         
   5   4   8       2433.15       2439.89        46.81 o                         
   6   4   8        124.32        116.49        20.69 o                         
   7   4   8        218.40        226.30        25.11 o                         
   8   4   8         74.23         79.00        21.12 o                         
   9   4   8         90.61        103.51        29.60 o                         
  -9   5   8         71.87         57.74        20.25 o                         
  -8   5   8        251.02        215.35        22.34 o                         
  -7   5   8        312.05        309.48        24.11 o                         
  -6   5   8        119.62        144.17        13.78 o                         
  -5   5   8        458.86        504.49        22.30 o                         
  -4   5   8        631.17        629.13        19.07 o                         
  -3   5   8         28.30         34.21         6.50 o                         
  -2   5   8       1892.58       1875.39        38.42 o                         
  -1   5   8       6880.61       6541.25       106.58 o                         
   0   5   8       3795.62       3467.32        48.57 o                         
   1   5   8       6909.96       6507.30        75.37 o                         
   2   5   8       1905.14       1892.53        38.00 o                         
   3   5   8         20.86         44.93        10.31 o                         
   4   5   8        645.94        677.56        27.28 o                         
   5   5   8        487.48        497.53        22.01 o                         
   6   5   8        133.30        169.93        22.82 o                         
   7   5   8        307.13        327.87        33.78 o                         
   8   5   8        249.73        266.78        33.09 o                         
   9   5   8         71.15         58.19        24.63 o                         
  -9   6   8          6.08        -16.82        17.22 o                         
  -8   6   8         12.48        -10.47        17.88 o                         
  -7   6   8         20.54         28.73        11.87 o                         
  -6   6   8        781.59        786.43        29.83 o                         
  -5   6   8         51.76         37.05        10.27 o                         
  -4   6   8       4496.28       4403.13        88.97 o                         
  -3   6   8        114.02        105.36         8.71 o                         
  -2   6   8       3003.54       3044.85        48.73 o                         
  -1   6   8       2272.66       2291.21        38.35 o                         
   0   6   8       1429.49       1521.10        29.69 o                         
   1   6   8       2299.81       2266.85        44.21 o                         
   2   6   8       3126.83       3085.63        48.42 o                         
   3   6   8        113.74        107.29        11.88 o                         
   4   6   8       4555.99       4552.47        67.28 o                         
   5   6   8         49.83         42.72         8.75 o                         
   6   6   8        766.03        826.86        39.56 o                         
   7   6   8         20.21         59.43        20.60 o                         
   8   6   8         11.59         32.54        17.94 o                         
   9   6   8          5.83          0.42        29.31 o                         
  -9   7   8         59.53         33.03        19.91 o                         
  -8   7   8        172.15        152.04        19.47 o                         
  -7   7   8        665.20        648.48        31.90 o                         
  -6   7   8        207.33        243.03        18.15 o                         
  -5   7   8        167.86        178.95        15.42 o                         
  -4   7   8        123.59        112.09        13.33 o                         
  -3   7   8        961.73        932.68        27.95 o                         
  -2   7   8        570.65        592.10        33.99 o                         
  -1   7   8       3505.22       3553.00        65.98 o                         
   0   7   8       2068.24       2073.75        38.87 o                         
   1   7   8       3463.35       3470.90        52.67 o                         
   2   7   8        532.08        512.01        21.31 o                         
   3   7   8        989.61        991.81        30.56 o                         
   4   7   8        124.64        160.07        14.52 o                         
   5   7   8        172.85        169.39        13.96 o                         
   6   7   8        202.13        210.49        25.57 o                         
   7   7   8        668.35        681.38        47.32 o                         
   8   7   8        179.46        184.99        33.39 o                         
   9   7   8         59.52         89.69        51.56 o                         
  -9   8   8          6.54         11.66        17.40 o                         
  -8   8   8         13.39         -5.82        15.98 o                         
  -7   8   8        190.94        244.10        21.76 o                         
  -6   8   8        161.08        147.79        14.90 o                         
  -5   8   8        405.34        456.77        23.27 o                         
  -4   8   8        591.85        593.54        22.95 o                         
  -3   8   8       4085.27       4086.71        71.20 o                         
  -2   8   8         62.16         56.74        11.96 o                         
  -1   8   8        793.30        788.09        30.21 o                         
   0   8   8         35.95         46.60         8.99 o                         
   1   8   8        804.30        787.51        26.48 o                         
   2   8   8         60.47         60.51         6.56 o                         
   3   8   8       4128.41       4085.08        78.05 o                         
   4   8   8        583.13        564.26        23.19 o                         
   5   8   8        388.15        429.23        20.72 o                         
   6   8   8        159.67        150.62        22.28 o                         
   7   8   8        188.35        285.32        33.61 o                         
   8   8   8         13.83         34.23        22.50 o                         
   9   8   8          5.83         -2.90        26.09 o                         
  -9   9   8         27.43          6.61        16.57 o                         
  -8   9   8        182.00        190.52        26.64 o                         
  -7   9   8        336.82        345.99        24.77 o                         
  -6   9   8        145.29        166.60        16.31 o                         
  -5   9   8        173.37        171.52        15.45 o                         
  -4   9   8        108.77        114.28        12.67 o                         
  -3   9   8        375.55        416.63        24.86 o                         
  -2   9   8        836.28        844.59        34.10 o                         
  -1   9   8       1516.16       1533.47        43.47 o                         
   0   9   8       5020.32       4888.30        71.56 o                         
   1   9   8       1594.10       1528.57        34.61 o                         
   2   9   8        856.78        783.06        20.01 o                         
   3   9   8        381.42        394.46        19.13 o                         
   4   9   8        109.23        119.15        12.27 o                         
   5   9   8        176.44        151.84        15.76 o                         
   6   9   8        150.25        202.17        25.87 o                         
   7   9   8        348.01        417.00        39.95 o                         
   8   9   8        175.72        150.07        31.14 o                         
   9   9   8         26.06         50.32        23.42 o                         
  -8  10   8          1.62         11.40        17.16 o                         
  -7  10   8          3.81         42.28        16.58 o                         
  -6  10   8        403.38        446.72        27.34 o                         
  -5  10   8         27.54         29.43        10.99 o                         
  -4  10   8       2590.49       2591.35        50.78 o                         
  -3  10   8        219.57        209.04        19.18 o                         
  -2  10   8        379.28        409.34        24.44 o                         
  -1  10   8        281.08        274.16        20.12 o                         
   0  10   8        663.96        707.75        35.70 o                         
   1  10   8        267.66        254.52        17.36 o                         
   2  10   8        345.45        323.72        12.65 o                         
   3  10   8        219.48        190.80        11.56 o                         
   4  10   8       2597.06       2555.68        57.63 o                         
   5  10   8         26.88         21.64         9.41 o                         
   6  10   8        406.75        394.85        34.17 o                         
   7  10   8          4.20         52.00        21.31 o                         
   8  10   8          1.69          0.60        14.60 o                         
  -8  11   8         62.60         46.85        16.72 o                         
  -7  11   8        249.04        230.05        24.38 o                         
  -6  11   8         53.70         62.60        15.11 o                         
  -5  11   8         97.67         93.83        13.81 o                         
  -4  11   8         98.70         85.24        12.27 o                         
  -3  11   8        200.17        211.77        18.91 o                         
  -2  11   8        132.06        143.22        15.99 o                         
  -1  11   8       1502.49       1508.14        46.90 o                         
   0  11   8       2230.26       2404.20        81.93 o                         
   1  11   8       1467.45       1526.88        37.76 o                         
   2  11   8        131.29        125.24         8.00 o                         
   3  11   8        197.68        192.81        12.80 o                         
   4  11   8         92.87        114.60        15.49 o                         
   5  11   8         87.50         93.58        17.04 o                         
   6  11   8         55.26         50.38        16.43 o                         
   7  11   8        247.75        283.20        35.71 o                         
   8  11   8         64.49         25.01        22.01 o                         
  -8  12   8         19.30         25.27        15.73 o                         
  -7  12   8         82.51        101.84        17.26 o                         
  -6  12   8          5.01         16.94        12.62 o                         
  -5  12   8        384.83        396.66        30.60 o                         
  -4  12   8         15.46          9.84        11.96 o                         
  -3  12   8       1821.13       1836.49        48.17 o                         
  -2  12   8        467.69        440.72        25.95 o                         
  -1  12   8        327.67        310.41        24.33 o                         
   0  12   8         22.68         26.10        14.95 o                         
   1  12   8        324.34        352.43        20.07 o                         
   2  12   8        470.80        466.79        25.55 o                         
   3  12   8       1834.32       1882.07        47.37 o                         
   4  12   8         17.40         13.75         8.39 o                         
   5  12   8        386.66        410.63        29.52 o                         
   6  12   8          5.76         23.49        17.56 o                         
   7  12   8         78.32         87.84        25.86 o                         
   8  12   8         18.60        -10.29        22.36 o                         
  -8  13   8         69.62         92.54        24.76 o                         
  -7  13   8        105.82         78.60        16.91 o                         
  -6  13   8        176.28        155.27        21.28 o                         
  -5  13   8         64.28         64.00        18.65 o                         
  -4  13   8         62.72         41.66        13.23 o                         
  -3  13   8        476.12        463.05        33.28 o                         
  -2  13   8        622.44        538.96        64.21 o                         
  -1  13   8        207.84        238.14        22.09 o                         
   0  13   8        838.66        871.88        38.09 o                         
   1  13   8        191.58        212.41        17.04 o                         
   2  13   8        625.70        639.02        30.82 o                         
   3  13   8        471.63        435.37        24.25 o                         
   4  13   8         60.55         64.17        12.91 o                         
   5  13   8         58.49         79.05        16.27 o                         
   6  13   8        171.02        179.87        28.85 o                         
   7  13   8        110.76         91.34        21.31 o                         
   8  13   8         69.55         80.58        23.77 o                         
  -7  14   8          4.86        -19.22        19.22 o                         
  -6  14   8        170.41        137.77        19.74 o                         
  -5  14   8         40.13         58.12        19.73 o                         
  -4  14   8        703.55        727.61        36.91 o                         
  -3  14   8         92.33         64.56        17.31 o                         
  -2  14   8        663.94        698.98        40.07 o                         
  -1  14   8        139.80        122.03        22.49 o                         
   0  14   8         61.95         68.36        12.83 o                         
   1  14   8        134.39        118.19        14.21 o                         
   2  14   8        670.57        673.74        31.81 o                         
   3  14   8         88.91         83.21        12.70 o                         
   4  14   8        687.29        670.20        35.20 o                         
   5  14   8         40.65         64.78        17.94 o                         
   6  14   8        177.46        208.19        33.28 o                         
   7  14   8          4.49         -1.84        15.99 o                         
  -7  15   8         29.83         34.48        15.73 o                         
  -6  15   8         41.57         31.64        23.80 o                         
  -5  15   8         48.53        111.88        21.37 o                         
  -4  15   8         27.06         47.85        21.35 o                         
  -3  15   8         74.44         65.71        16.94 o                         
  -2  15   8        223.71        217.73        25.25 o                         
  -1  15   8        852.31        883.00        50.19 o                         
   0  15   8        236.29        246.70        20.09 o                         
   1  15   8        864.78        889.32        34.72 o                         
   2  15   8        231.65        242.37        22.60 o                         
   3  15   8         67.18         90.71        17.76 o                         
   4  15   8         26.67         30.01        12.88 o                         
   5  15   8         46.13         88.80        33.10 o                         
   6  15   8         42.75         61.40        25.41 o                         
   7  15   8         29.83          0.52        17.06 o                         
  -7  16   8         10.53         10.75        15.66 o                         
  -6  16   8          3.79         24.22        18.89 o                         
  -5  16   8        312.17        323.84        39.31 o                         
  -4  16   8         15.62         33.90        18.52 o                         
  -3  16   8        331.23        326.97        30.69 o                         
  -2  16   8         19.76          9.85        15.84 o                         
  -1  16   8         64.58         86.96        15.67 o                         
   0  16   8         19.90         21.16         9.48 o                         
   1  16   8         59.27         83.29        15.93 o                         
   2  16   8         18.82         19.52        14.86 o                         
   3  16   8        338.88        351.70        34.05 o                         
   4  16   8         15.41         15.03        16.80 o                         
   5  16   8        313.74        360.72        39.46 o                         
   6  16   8          3.38         32.66        22.30 o                         
   7  16   8         10.66         36.38        26.43 o                         
  -7  17   8         14.92          6.06        19.57 o                         
  -6  17   8         57.27         58.58        23.53 o                         
  -5  17   8          5.20         18.16        20.47 o                         
  -4  17   8         17.03         19.50        18.70 o                         
  -3  17   8         14.04          9.65        15.44 o                         
  -2  17   8        252.20        280.96        29.94 o                         
  -1  17   8        287.52        280.02        28.91 o                         
   0  17   8        255.17        255.44        19.85 o                         
   1  17   8        279.75        269.33        24.78 o                         
   2  17   8        253.05        268.86        32.01 o                         
   3  17   8         12.08         28.09        17.46 o                         
   4  17   8         17.97         18.64        12.73 o                         
   5  17   8          5.81         19.80        22.27 o                         
   6  17   8         57.34         48.97        26.03 o                         
   7  17   8         14.15         73.81        28.36 o                         
  -6  18   8         64.84         77.78        31.67 o                         
  -5  18   8          1.91         59.34        27.07 o                         
  -4  18   8        118.21        118.62        26.85 o                         
  -3  18   8         34.79         41.64        27.26 o                         
  -2  18   8        315.16        336.43        37.00 o                         
  -1  18   8          0.56         -2.85        15.92 o                         
   0  18   8          0.00         14.36        14.33 o                         
   1  18   8          0.85          5.32        14.34 o                         
   2  18   8        319.52        318.85        31.08 o                         
   3  18   8         33.22         37.96        16.39 o                         
   4  18   8        115.85         82.40        21.99 o                         
   5  18   8          2.02         30.23        23.96 o                         
   6  18   8         63.55         98.75        32.98 o                         
  -6  19   8         19.79         26.95        20.74 o                         
  -5  19   8         21.43         36.83        21.04 o                         
  -4  19   8          0.73          1.34        21.31 o                         
  -3  19   8         25.97         16.41        13.99 o                         
  -2  19   8         60.92         64.29        18.35 o                         
  -1  19   8        207.51        202.71        26.42 o                         
   0  19   8        109.05        156.51        26.35 o                         
   1  19   8        212.57        282.11        35.42 o                         
   2  19   8         60.86        133.22        27.14 o                         
   3  19   8         27.29         55.52        21.00 o                         
   4  19   8          0.64          7.75        30.96 o                         
   5  19   8         22.62         85.37        38.91 o                         
   6  19   8         19.83         10.89        25.13 o                         
  -5  20   8         80.26         71.09        26.30 o                         
  -4  20   8          9.47         28.83        19.54 o                         
  -3  20   8        107.45        161.11        26.94 o                         
  -2  20   8          4.06         13.63        15.83 o                         
  -1  20   8         25.35         41.84        18.64 o                         
   0  20   8         16.25          4.60        13.75 o                         
   1  20   8         28.19         20.26        19.18 o                         
   2  20   8          4.02         32.72        23.80 o                         
   3  20   8        101.31         62.92        24.45 o                         
   4  20   8          9.87          1.49        19.49 o                         
   5  20   8         79.71         97.95        41.63 o                         
  -5  21   8          6.25        -22.21        22.21 o                         
  -4  21   8          1.06         37.07        21.67 o                         
  -3  21   8          2.22         19.65        18.59 o                         
  -2  21   8         56.08         62.78        18.53 o                         
  -1  21   8         52.30         68.57        21.08 o                         
   0  21   8         33.48         35.06        27.08 o                         
   1  21   8         54.16         91.68        30.57 o                         
   2  21   8         55.34         21.89        21.01 o                         
   3  21   8          1.93         20.56        18.63 o                         
   4  21   8          1.11         -2.80        27.47 o                         
   5  21   8          6.48         44.10        29.59 o                         
  -4  22   8         58.41         48.32        23.28 o                         
  -3  22   8          7.50         10.25        17.90 o                         
  -2  22   8         49.27         49.86        21.73 o                         
  -1  22   8         12.92         21.69        25.65 o                         
   0  22   8          1.64          7.78        27.04 o                         
   1  22   8         12.35          3.41        27.27 o                         
   2  22   8         50.18         82.92        23.98 o                         
   3  22   8          8.03         78.64        25.70 o                         
   4  22   8         59.19        157.61        46.23 o                         
  -3  23   8          8.93          3.40        22.39 o                         
  -2  23   8          7.25         33.27        27.87 o                         
  -1  23   8         36.73         43.14        26.45 o                         
   0  23   8         12.69         33.54        26.61 o                         
   1  23   8         37.33         82.65        31.19 o                         
   2  23   8          6.61         22.32        19.36 o                         
   3  23   8          9.21         48.86        25.47 o                         
  -2  24   8          1.72         13.28        20.40 o                         
  -1  24   8          8.76        -21.73        26.99 o                         
   0  24   8          0.48         10.19        30.85 o                         
   1  24   8          8.51         23.08        33.80 o                         
   2  24   8          1.57        -11.21        23.79 o                         
   1   0   9      14317.90      14067.04       269.91 o                         
   2   0   9         22.89         41.72         7.36 o                         
   3   0   9        140.62        130.06        10.23 o                         
   4   0   9        174.00        183.37        10.94 o                         
   5   0   9        617.30        678.80        23.01 o                         
   6   0   9        234.00        220.18        16.25 o                         
   7   0   9        270.20        247.33        23.60 o                         
   8   0   9         20.93         53.06        16.32 o                         
   9   0   9        408.18        371.06        37.38 o                         
  -9   1   9         51.72         78.84        23.37 o                         
  -8   1   9         21.52         57.09        17.32 o                         
  -7   1   9         15.42         12.65        14.44 o                         
  -6   1   9        707.13        706.80        28.29 o                         
  -5   1   9       2073.82       2084.44        40.26 o                         
  -4   1   9        872.79        859.07        21.61 o                         
  -3   1   9       1990.00       2015.72        29.24 o                         
  -2   1   9       5972.68       5948.71        56.67 o                         
  -1   1   9       1294.82       1304.12        40.87 o                         
   0   1   9       4325.46       4358.12        69.74 o                         
   1   1   9       1219.15       1261.60        44.52 o                         
   2   1   9       6027.08       6189.82        68.33 o                         
   3   1   9       2000.67       2012.29        36.99 o                         
   4   1   9        932.94        959.65        31.09 o                         
   5   1   9       2045.85       2145.22        49.59 o                         
   6   1   9        685.53        630.65        25.20 o                         
   7   1   9         17.51          3.83        12.98 o                         
   8   1   9         22.29         73.69        17.82 o                         
   9   1   9         51.50         84.98        22.09 o                         
  -9   2   9          0.16         31.08        17.14 o                         
  -8   2   9        497.25        497.45        35.49 o                         
  -7   2   9         36.67         34.61        11.72 o                         
  -6   2   9       1027.20       1029.56        34.33 o                         
  -5   2   9        189.21        201.89        14.40 o                         
  -4   2   9         49.62         55.01         7.23 o                         
  -3   2   9        559.83        510.94        14.96 o                         
  -2   2   9       7292.08       7248.88        97.81 o                         
  -1   2   9       1604.68       1617.36        41.36 o                         
   0   2   9       5874.04       5696.01       114.24 o                         
   1   2   9       1592.78       1622.26        53.05 o                         
   2   2   9       7224.70       7105.94       104.77 o                         
   3   2   9        542.42        554.22        29.28 o                         
   4   2   9         51.86         57.30        12.24 o                         
   5   2   9        184.13        199.22        18.81 o                         
   6   2   9       1023.38       1049.95        41.05 o                         
   7   2   9         36.90         33.36        13.03 o                         
   8   2   9        495.03        514.66        35.62 o                         
   9   2   9          0.14         50.53        21.56 o                         
  -9   3   9         11.40         85.00        21.53 o                         
  -8   3   9         95.94         56.78        23.73 o                         
  -7   3   9        192.84        200.47        19.33 o                         
  -6   3   9         69.22        100.80        12.31 o                         
  -5   3   9       1320.61       1262.81        33.04 o                         
  -4   3   9       1345.21       1297.69        29.15 o                         
  -3   3   9       2060.23       2055.18        36.22 o                         
  -2   3   9       4950.74       4231.18       173.55 o                         
  -1   3   9       4413.80       4271.34        53.18 o                         
   0   3   9        161.47        196.44        15.49 o                         
   1   3   9       4434.76       4375.89        80.52 o                         
   2   3   9       4968.39       4777.51        76.29 o                         
   3   3   9       2075.18       2114.16        50.73 o                         
   4   3   9       1329.05       1359.86        40.21 o                         
   5   3   9       1334.62       1374.27        38.07 o                         
   6   3   9         70.63         58.90        22.09 o                         
   7   3   9        195.79        194.66        23.59 o                         
   8   3   9         99.64         86.21        23.43 o                         
   9   3   9         14.09         91.45        24.01 o                         
  -9   4   9        183.38        200.19        28.97 o                         
  -8   4   9          2.49         14.35        14.34 o                         
  -7   4   9        539.16        528.37        30.36 o                         
  -6   4   9        152.62        137.93        13.51 o                         
  -5   4   9        478.82        503.51        22.41 o                         
  -4   4   9        786.21        709.33        25.20 o                         
  -3   4   9       1141.75       1178.68        26.25 o                         
  -2   4   9        590.58        532.49        17.03 o                         
  -1   4   9       6759.01       6489.41        90.48 o                         
   0   4   9        781.00        752.90        22.44 o                         
   1   4   9       6771.39       6408.75        75.29 o                         
   2   4   9        566.53        575.39        25.23 o                         
   3   4   9       1128.61       1192.93        35.27 o                         
   4   4   9        828.32        780.57        30.18 o                         
   5   4   9        489.37        523.08        24.25 o                         
   6   4   9        137.03        148.88        20.37 o                         
   7   4   9        521.23        492.77        34.62 o                         
   8   4   9          2.23        -10.69        17.95 o                         
   9   4   9        181.83        204.97        37.79 o                         
  -9   5   9         42.47         23.07        18.75 o                         
  -8   5   9         33.99         43.09        16.20 o                         
  -7   5   9         40.17         48.31        13.88 o                         
  -6   5   9        966.37        920.00        31.65 o                         
  -5   5   9       1030.75       1027.90        31.30 o                         
  -4   5   9       2883.00       2779.76        60.17 o                         
  -3   5   9       1913.79       1844.62        33.01 o                         
  -2   5   9        470.64        445.61        17.49 o                         
  -1   5   9        340.37        334.06        13.89 o                         
   0   5   9        569.79        529.17        20.41 o                         
   1   5   9        288.69        292.43        17.63 o                         
   2   5   9        531.31        497.95        25.34 o                         
   3   5   9       1847.60       1771.81        50.33 o                         
   4   5   9       2792.04       2724.29        54.85 o                         
   5   5   9       1061.21       1074.55        33.35 o                         
   6   5   9        960.56        935.25        43.52 o                         
   7   5   9         41.21         79.06        23.60 o                         
   8   5   9         37.17         26.54        18.35 o                         
   9   5   9         42.93         17.59        19.56 o                         
  -9   6   9          3.46        -33.20        33.20 o                         
  -8   6   9        257.55        251.19        26.79 o                         
  -7   6   9         21.20         27.34        12.14 o                         
  -6   6   9        417.72        415.13        22.47 o                         
  -5   6   9        341.85        355.95        20.29 o                         
  -4   6   9        156.36        158.33        13.90 o                         
  -3   6   9        623.28        639.29        21.08 o                         
  -2   6   9       1469.64       1486.72        39.14 o                         
  -1   6   9        108.92         96.62        10.74 o                         
   0   6   9      13034.47      12471.63        99.19 o                         
   1   6   9        109.22        106.83        12.55 o                         
   2   6   9       1444.32       1453.73        41.50 o                         
   3   6   9        587.05        597.91        25.15 o                         
   4   6   9        156.65        182.14        17.02 o                         
   5   6   9        343.25        351.45        20.39 o                         
   6   6   9        426.62        425.75        30.49 o                         
   7   6   9         24.92         68.92        21.02 o                         
   8   6   9        262.70        229.42        32.20 o                         
   9   6   9          3.22         19.85        25.37 o                         
  -9   7   9          4.18        -21.43        21.43 o                         
  -8   7   9         26.02         27.04        16.80 o                         
  -7   7   9        102.94        150.61        17.69 o                         
  -6   7   9        348.22        344.61        20.94 o                         
  -5   7   9        777.09        765.78        29.34 o                         
  -4   7   9       1694.05       1605.45        57.44 o                         
  -3   7   9       1034.94       1015.32        28.22 o                         
  -2   7   9        272.86        252.57        18.65 o                         
  -1   7   9        661.65        632.05        25.11 o                         
   0   7   9        797.14        767.48        25.24 o                         
   1   7   9        688.05        662.02        29.58 o                         
   2   7   9        244.56        216.33        15.61 o                         
   3   7   9       1073.56       1105.29        34.05 o                         
   4   7   9       1734.15       1744.44        44.14 o                         
   5   7   9        766.51        738.95        29.84 o                         
   6   7   9        333.28        340.29        33.09 o                         
   7   7   9        102.32        140.06        27.22 o                         
   8   7   9         27.93         48.33        23.54 o                         
   9   7   9          3.27         16.99        21.52 o                         
  -9   8   9         54.16         62.01        20.10 o                         
  -8   8   9         30.23         -2.11        12.44 o                         
  -7   8   9        794.27        796.98        35.80 o                         
  -6   8   9          1.09         21.94        10.02 o                         
  -5   8   9         75.32         61.64        13.32 o                         
  -4   8   9         94.92        121.74        13.62 o                         
  -3   8   9        935.76       1068.64        36.37 o                         
  -2   8   9        546.12        584.11        36.20 o                         
  -1   8   9       3904.65       3911.62        62.74 o                         
   0   8   9          8.62         22.92         8.91 o                         
   1   8   9       3886.72       3774.04        59.32 o                         
   2   8   9        556.01        527.48        23.29 o                         
   3   8   9        975.40       1068.45        33.72 o                         
   4   8   9         74.47         80.83        12.02 o                         
   5   8   9         82.11         60.75        11.81 o                         
   6   8   9          2.13          8.66        17.99 o                         
   7   8   9        797.36        867.90        58.42 o                         
   8   8   9         30.62         59.49        29.72 o                         
   9   8   9         56.22          9.74        26.66 o                         
  -8   9   9          9.94          4.49        12.61 o                         
  -7   9   9        137.50        198.04        19.85 o                         
  -6   9   9        219.40        252.30        18.70 o                         
  -5   9   9         88.09         72.62        12.01 o                         
  -4   9   9       1806.99       1772.80        47.63 o                         
  -3   9   9       1327.25       1492.32        45.42 o                         
  -2   9   9        660.77        637.76        39.16 o                         
  -1   9   9        473.49        437.65        26.08 o                         
   0   9   9         43.80         61.46        12.56 o                         
   1   9   9        474.44        454.66        20.35 o                         
   2   9   9        635.68        592.38        24.84 o                         
   3   9   9       1271.65       1311.94        37.12 o                         
   4   9   9       1835.81       1755.49        43.15 o                         
   5   9   9         89.35         62.48        12.55 o                         
   6   9   9        228.45        210.77        30.13 o                         
   7   9   9        139.51        162.68        26.44 o                         
   8   9   9         10.14         43.79        33.28 o                         
  -8  10   9        163.80        155.68        27.03 o                         
  -7  10   9         28.15         38.07        15.69 o                         
  -6  10   9        171.53        187.93        18.98 o                         
  -5  10   9         90.14         86.70        13.87 o                         
  -4  10   9        107.86        116.68        22.04 o                         
  -3  10   9        246.25        285.03        21.93 o                         
  -2  10   9        715.95        737.52        33.73 o                         
  -1  10   9         77.24         66.26        12.96 o                         
   0  10   9       6094.85       6105.73        83.59 o                         
   1  10   9         67.31         72.54        12.14 o                         
   2  10   9        764.48        722.83        22.80 o                         
   3  10   9        247.02        267.84        17.78 o                         
   4  10   9        111.26        139.30        19.04 o                         
   5  10   9         89.79         71.75        13.92 o                         
   6  10   9        171.20        206.07        30.01 o                         
   7  10   9         28.19         54.33        23.76 o                         
   8  10   9        162.87        133.75        31.67 o                         
  -8  11   9         13.89         21.89        16.47 o                         
  -7  11   9         28.30         23.77        17.47 o                         
  -6  11   9        231.14        196.46        21.40 o                         
  -5  11   9        385.23        399.87        26.20 o                         
  -4  11   9        474.78        480.39        25.52 o                         
  -3  11   9       1070.20       1061.41        43.18 o                         
  -2  11   9        262.84        273.15        21.13 o                         
  -1  11   9        150.86        147.60        17.87 o                         
   0  11   9        272.97        298.85        21.29 o                         
   1  11   9        155.19        170.99        15.29 o                         
   2  11   9        261.87        252.55        13.32 o                         
   3  11   9       1100.15       1018.15        33.65 o                         
   4  11   9        479.53        472.38        29.03 o                         
   5  11   9        392.74        412.73        32.82 o                         
   6  11   9        233.85        269.47        31.82 o                         
   7  11   9         25.98         41.81        24.74 o                         
   8  11   9         12.78         -3.46        24.33 o                         
  -8  12   9          4.01          5.28        19.95 o                         
  -7  12   9        279.88        296.69        30.66 o                         
  -6  12   9         77.44         67.52        14.88 o                         
  -5  12   9         30.90         51.33        14.84 o                         
  -4  12   9        114.60         91.16        12.97 o                         
  -3  12   9        330.91        401.25        28.14 o                         
  -2  12   9         16.35         30.39        10.43 o                         
  -1  12   9       1403.69       1464.53        48.82 o                         
   0  12   9         59.59         58.05        12.86 o                         
   1  12   9       1410.62       1474.22        39.34 o                         
   2  12   9         23.68         36.69         9.30 o                         
   3  12   9        317.54        380.70        25.79 o                         
   4  12   9        105.11         99.71        15.91 o                         
   5  12   9         25.39         45.72        19.48 o                         
   6  12   9         80.23         59.15        24.41 o                         
   7  12   9        283.60        322.68        41.20 o                         
   8  12   9          4.20          4.93        18.39 o                         
  -8  13   9         11.94         40.82        22.41 o                         
  -7  13   9         26.52         -7.00        18.09 o                         
  -6  13   9         69.59        119.42        23.36 o                         
  -5  13   9         94.04         81.59        19.97 o                         
  -4  13   9        378.66        363.90        26.67 o                         
  -3  13   9        420.41        444.68        32.76 o                         
  -2  13   9        688.66        677.12        30.45 o                         
  -1  13   9        182.22        163.72        19.45 o                         
   0  13   9         16.70         15.62        11.60 o                         
   1  13   9        164.38        162.63        14.84 o                         
   2  13   9        685.82        710.38        38.67 o                         
   3  13   9        433.64        449.09        27.05 o                         
   4  13   9        389.89        355.49        28.49 o                         
   5  13   9         93.52        101.60        18.88 o                         
   6  13   9         71.81         94.32        27.55 o                         
   7  13   9         26.67         34.40        24.07 o                         
   8  13   9         11.47          9.74        16.25 o                         
  -7  14   9          2.93          0.18        15.51 o                         
  -6  14   9        129.26        170.44        26.52 o                         
  -5  14   9         45.52         78.23        20.46 o                         
  -4  14   9         11.42          0.51        21.69 o                         
  -3  14   9        154.30        124.62        20.19 o                         
  -2  14   9        449.28        445.05        39.08 o                         
  -1  14   9        350.24        373.54        27.91 o                         
   0  14   9        774.78        850.86        35.05 o                         
   1  14   9        353.17        367.64        23.35 o                         
   2  14   9        451.83        459.66        27.94 o                         
   3  14   9        164.48        165.50        17.83 o                         
   4  14   9         11.69         18.56        12.26 o                         
   5  14   9         44.58         70.62        21.08 o                         
   6  14   9        125.96         90.22        32.47 o                         
   7  14   9          2.78         16.01        19.21 o                         
  -7  15   9         15.67         -0.14        14.87 o                         
  -6  15   9         52.20         21.81        20.05 o                         
  -5  15   9        255.61        250.53        31.27 o                         
  -4  15   9        190.68        253.67        33.59 o                         
  -3  15   9        300.28        289.36        28.99 o                         
  -2  15   9        163.63        204.73        25.83 o                         
  -1  15   9         12.27          6.20        16.81 o                         
   0  15   9        191.56        220.83        19.39 o                         
   1  15   9         14.70         36.98        12.50 o                         
   2  15   9        163.28        174.45        20.91 o                         
   3  15   9        293.95        320.16        27.90 o                         
   4  15   9        188.65        211.10        23.61 o                         
   5  15   9        252.72        231.92        55.26 o                         
   6  15   9         54.78         37.12        33.16 o                         
   7  15   9         15.91        -13.41        21.98 o                         
  -7  16   9         38.34        106.97        24.72 o                         
  -6  16   9         33.55         60.72        24.53 o                         
  -5  16   9         60.88        117.53        28.05 o                         
  -4  16   9         27.79         62.01        22.78 o                         
  -3  16   9         22.87         21.70        15.75 o                         
  -2  16   9         14.50          2.54        15.86 o                         
  -1  16   9        693.22        705.77        47.42 o                         
   0  16   9         25.06         31.25        11.15 o                         
   1  16   9        680.01        750.38        39.39 o                         
   2  16   9         12.55         37.56        16.77 o                         
   3  16   9         23.05         25.83        15.57 o                         
   4  16   9         27.91         49.48        17.17 o                         
   5  16   9         59.05         93.17        27.39 o                         
   6  16   9         34.87         42.78        36.71 o                         
   7  16   9         38.63         25.78        21.01 o                         
  -6  17   9         42.75         13.33        18.81 o                         
  -5  17   9        112.96        108.55        28.83 o                         
  -4  17   9         84.63        104.55        26.26 o                         
  -3  17   9         38.31         -3.19        18.44 o                         
  -2  17   9        220.04        235.72        28.43 o                         
  -1  17   9         34.46         54.39        18.67 o                         
   0  17   9         31.82         32.21        10.78 o                         
   1  17   9         35.36         67.23        16.07 o                         
   2  17   9        224.68        253.93        29.40 o                         
   3  17   9         38.83         29.06        15.02 o                         
   4  17   9         82.87         52.57        19.74 o                         
   5  17   9        113.22        124.74        39.53 o                         
   6  17   9         41.19         78.15        29.79 o                         
  -6  18   9         68.61         44.67        22.28 o                         
  -5  18   9         11.30         17.84        22.95 o                         
  -4  18   9          6.87         41.88        20.68 o                         
  -3  18   9         16.14         39.32        16.39 o                         
  -2  18   9        183.77        189.55        25.62 o                         
  -1  18   9         37.25         53.51        17.83 o                         
   0  18   9        199.26        204.77        25.41 o                         
   1  18   9         39.15         57.98        18.04 o                         
   2  18   9        180.73        206.76        28.29 o                         
   3  18   9         14.98         18.61        14.75 o                         
   4  18   9          7.54          6.74        17.66 o                         
   5  18   9         11.02         28.54        22.36 o                         
   6  18   9         68.88         66.51        30.19 o                         
  -6  19   9         11.82          2.31        25.14 o                         
  -5  19   9         90.36        140.59        31.76 o                         
  -4  19   9         33.60         40.37        20.03 o                         
  -3  19   9         50.06         94.75        20.99 o                         
  -2  19   9         78.59         87.59        20.47 o                         
  -1  19   9         65.45         64.84        26.59 o                         
   0  19   9         17.75         43.36        18.23 o                         
   1  19   9         66.32        164.19        29.29 o                         
   2  19   9         76.93         95.96        24.74 o                         
   3  19   9         48.00         27.63        16.43 o                         
   4  19   9         34.50         52.82        20.08 o                         
   5  19   9         90.67         93.85        29.27 o                         
   6  19   9         11.06         14.80        20.32 o                         
  -5  20   9         27.32         17.05        22.83 o                         
  -4  20   9         13.14         22.67        18.38 o                         
  -3  20   9         11.03         41.31        18.97 o                         
  -2  20   9          4.64          5.78        15.03 o                         
  -1  20   9        195.41        246.79        35.02 o                         
   0  20   9         21.73         -5.54        15.34 o                         
   1  20   9        196.45        207.34        33.14 o                         
   2  20   9          5.36         59.09        23.11 o                         
   3  20   9         12.77         14.66        23.83 o                         
   4  20   9         12.14         34.44        24.86 o                         
   5  20   9         28.26         79.85        38.59 o                         
  -4  21   9         61.11         78.30        27.42 o                         
  -3  21   9         34.51         35.09        20.95 o                         
  -2  21   9         37.18         37.79        22.83 o                         
  -1  21   9         11.86         23.69        18.14 o                         
   0  21   9          1.16         12.33        24.92 o                         
   1  21   9         13.40         34.47        21.82 o                         
   2  21   9         35.81         39.87        21.67 o                         
   3  21   9         33.14         43.80        19.01 o                         
   4  21   9         62.10         65.21        26.87 o                         
  -4  22   9          0.72          1.78        18.31 o                         
  -3  22   9         18.60         -1.65        17.15 o                         
  -2  22   9         44.18        107.60        28.87 o                         
  -1  22   9          5.86        -11.87        24.23 o                         
   0  22   9         94.15         89.75        31.23 o                         
   1  22   9          5.33         14.60        25.67 o                         
   2  22   9         42.66         46.97        20.02 o                         
   3  22   9         17.68         11.99        18.07 o                         
   4  22   9          0.66         14.93        95.53 o                         
  -3  23   9         31.00         86.41        30.39 o                         
  -2  23   9         16.52         46.73        32.43 o                         
  -1  23   9         24.06         -3.46        22.90 o                         
   0  23   9          1.21         39.20        24.06 o                         
   1  23   9         24.84         53.11        26.51 o                         
   2  23   9         16.33         23.16        18.39 o                         
   3  23   9         31.12        -22.38        37.39 o                         
  -1  24   9         24.04         29.64        24.23 o                         
   0  24   9          8.63         -4.96        31.08 o                         
   1  24   9         24.10         10.57        45.07 o                         
   0   0  10          3.17          0.05        15.18 o                         
   1   0  10       2217.12       2098.28        87.73 o                         
   2   0  10       4407.90       4319.11        77.56 o                         
   3   0  10       2930.64       2979.42        42.54 o                         
   4   0  10        109.26        102.66        10.89 o                         
   5   0  10       2674.59       2725.39        57.18 o                         
   6   0  10        181.94        190.43        18.29 o                         
   7   0  10         72.61         67.85        14.59 o                         
   8   0  10        194.99        203.83        24.62 o                         
   9   0  10         66.44        117.39        28.40 o                         
  -9   1  10        132.22        101.31        22.77 o                         
  -8   1  10        223.25        226.63        25.58 o                         
  -7   1  10         50.69         25.25        13.04 o                         
  -6   1  10        330.75        351.67        23.24 o                         
  -5   1  10        749.84        788.82        28.92 o                         
  -4   1  10        279.00        289.52        13.59 o                         
  -3   1  10        625.16        645.37        19.85 o                         
  -2   1  10       3758.05       3715.40        47.10 o                         
  -1   1  10       2598.50       2317.88        56.63 o                         
   0   1  10        789.35        729.12        27.84 o                         
   1   1  10       2697.76       2471.17        64.34 o                         
   2   1  10       3643.09       3632.79        55.47 o                         
   3   1  10        645.19        693.94        23.31 o                         
   4   1  10        283.59        295.92        20.70 o                         
   5   1  10        742.92        782.19        34.58 o                         
   6   1  10        322.66        356.87        23.41 o                         
   7   1  10         56.56         48.29        14.18 o                         
   8   1  10        221.25        213.20        25.67 o                         
   9   1  10        132.33        140.28        29.69 o                         
  -9   2  10         80.18        116.32        24.07 o                         
  -8   2  10          2.88         40.44        20.63 o                         
  -7   2  10        110.15        102.11        17.50 o                         
  -6   2  10        341.95        388.08        22.21 o                         
  -5   2  10        180.66        169.80        15.23 o                         
  -4   2  10       1740.98       1622.25        40.59 o                         
  -3   2  10        685.61        640.69        23.49 o                         
  -2   2  10       5042.04       4888.68        89.59 o                         
  -1   2  10        867.57        826.91        31.62 o                         
   0   2  10       1274.34       1203.94        33.05 o                         
   1   2  10        892.20        821.09        37.46 o                         
   2   2  10       5124.53       5175.88        94.04 o                         
   3   2  10        671.57        679.46        33.63 o                         
   4   2  10       1737.92       1761.84        47.17 o                         
   5   2  10        178.54        186.28        19.61 o                         
   6   2  10        372.67        397.79        22.83 o                         
   7   2  10        105.15         90.07        18.30 o                         
   8   2  10          2.93         51.69        17.90 o                         
   9   2  10         79.07         92.04        25.51 o                         
  -9   3  10         99.18         89.73        23.45 o                         
  -8   3  10        241.71        210.16        28.60 o                         
  -7   3  10        137.55        143.01        20.41 o                         
  -6   3  10        458.44        453.76        24.06 o                         
  -5   3  10        688.92        728.21        28.46 o                         
  -4   3  10        782.42        715.28        23.84 o                         
  -3   3  10       1105.87       1084.53        29.13 o                         
  -2   3  10       2409.13       2276.03        63.98 o                         
  -1   3  10       2550.49       2445.08        45.60 o                         
   0   3  10        763.77        649.71        29.10 o                         
   1   3  10       2639.68       2493.64        64.37 o                         
   2   3  10       2404.16       2448.41        64.99 o                         
   3   3  10       1105.88       1098.64        38.92 o                         
   4   3  10        810.49        802.69        32.45 o                         
   5   3  10        705.97        707.76        29.18 o                         
   6   3  10        453.54        470.73        34.37 o                         
   7   3  10        129.84        129.24        20.38 o                         
   8   3  10        237.66        251.23        34.43 o                         
   9   3  10         99.56         91.23        23.49 o                         
  -9   4  10         17.45         36.32        16.42 o                         
  -8   4  10        142.61        118.32        22.86 o                         
  -7   4  10        171.02        182.99        24.31 o                         
  -6   4  10        351.06        317.27        19.25 o                         
  -5   4  10       1516.53       1541.96        40.49 o                         
  -4   4  10         33.51         26.11         9.89 o                         
  -3   4  10       2695.48       2623.95        50.12 o                         
  -2   4  10       1080.81       1130.58        36.97 o                         
  -1   4  10        515.25        545.97        20.91 o                         
   0   4  10       4589.16       4260.17        72.51 o                         
   1   4  10        548.09        598.01        29.60 o                         
   2   4  10       1019.31       1002.42        37.74 o                         
   3   4  10       2722.25       2714.96        55.04 o                         
   4   4  10         32.03         42.79        14.16 o                         
   5   4  10       1499.69       1578.74        42.17 o                         
   6   4  10        330.28        353.01        28.97 o                         
   7   4  10        179.55        173.49        22.60 o                         
   8   4  10        146.73        150.35        26.40 o                         
   9   4  10         18.38         15.66        18.24 o                         
  -9   5  10         17.51         13.73        16.65 o                         
  -8   5  10        100.72         81.10        19.86 o                         
  -7   5  10        197.46        234.60        22.17 o                         
  -6   5  10         97.48        153.74        15.36 o                         
  -5   5  10        388.82        408.93        22.50 o                         
  -4   5  10        640.24        622.32        23.12 o                         
  -3   5  10        762.17        725.48        22.73 o                         
  -2   5  10       2622.26       2649.91        54.15 o                         
  -1   5  10       4714.81       4606.02        59.01 o                         
   0   5  10       4401.36       3988.79        71.38 o                         
   1   5  10       4682.93       4613.14        66.97 o                         
   2   5  10       2645.40       2657.50        59.82 o                         
   3   5  10        701.24        664.35        30.50 o                         
   4   5  10        680.20        644.42        29.14 o                         
   5   5  10        391.54        407.29        22.86 o                         
   6   5  10         92.94        141.98        20.96 o                         
   7   5  10        194.02        241.57        35.10 o                         
   8   5  10         99.68        117.44        24.60 o                         
   9   5  10         17.94        -11.95        25.58 o                         
  -9   6  10         27.37         13.52        16.88 o                         
  -8   6  10          0.70          2.73        15.24 o                         
  -7   6  10        172.15        206.34        20.75 o                         
  -6   6  10        462.53        488.42        24.52 o                         
  -5   6  10          7.41          3.66         9.72 o                         
  -4   6  10       1892.90       1923.63        45.03 o                         
  -3   6  10         26.42         37.65         7.58 o                         
  -2   6  10       1036.82        994.55        37.43 o                         
  -1   6  10       2387.73       2172.36        90.74 o                         
   0   6  10          3.50         21.62        12.00 o                         
   1   6  10       2400.77       2251.70        61.23 o                         
   2   6  10       1051.15       1029.98        37.32 o                         
   3   6  10         29.30         37.02        10.90 o                         
   4   6  10       1896.98       1921.20        48.49 o                         
   5   6  10          8.18         12.92         9.02 o                         
   6   6  10        467.38        530.82        34.14 o                         
   7   6  10        174.39        233.94        31.69 o                         
   8   6  10          0.54         22.41        18.83 o                         
   9   6  10         25.45         30.95        23.84 o                         
  -9   7  10         38.54         31.83        19.25 o                         
  -8   7  10         67.22         65.38        19.12 o                         
  -7   7  10        449.86        449.36        27.52 o                         
  -6   7  10        216.87        202.72        17.31 o                         
  -5   7  10        136.65        146.86        15.85 o                         
  -4   7  10        331.45        357.61        21.54 o                         
  -3   7  10       1572.62       1554.43        32.98 o                         
  -2   7  10        606.46        619.78        29.94 o                         
  -1   7  10        621.65        592.22        20.84 o                         
   0   7  10       3948.71       3799.95        63.80 o                         
   1   7  10        657.00        649.86        31.05 o                         
   2   7  10        604.12        533.29        27.07 o                         
   3   7  10       1606.00       1610.33        42.91 o                         
   4   7  10        322.56        324.89        21.29 o                         
   5   7  10        125.51        156.65        15.97 o                         
   6   7  10        213.35        207.03        28.25 o                         
   7   7  10        450.49        516.29        42.97 o                         
   8   7  10         69.92         47.61        27.66 o                         
   9   7  10         40.18         21.41        35.93 o                         
  -8   8  10         57.04         46.79        18.28 o                         
  -7   8  10        124.07        177.34        21.28 o                         
  -6   8  10        184.35        192.38        16.42 o                         
  -5   8  10        289.71        299.63        20.85 o                         
  -4   8  10         45.73         79.50        13.18 o                         
  -3   8  10       3158.45       3225.32        72.56 o                         
  -2   8  10        672.71        682.20        40.42 o                         
  -1   8  10        195.37        175.14        12.99 o                         
   0   8  10       3245.21       3082.15        52.09 o                         
   1   8  10        222.29        185.41        18.24 o                         
   2   8  10        668.42        642.23        27.33 o                         
   3   8  10       3085.51       3085.93        58.64 o                         
   4   8  10         44.24         35.72        14.74 o                         
   5   8  10        298.62        277.62        19.49 o                         
   6   8  10        182.07        217.71        27.16 o                         
   7   8  10        122.23        158.28        27.98 o                         
   8   8  10         59.76         88.43        30.71 o                         
  -8   9  10        100.58         51.86        25.31 o                         
  -7   9  10        255.96        276.40        25.26 o                         
  -6   9  10         94.56        100.64        14.68 o                         
  -5   9  10        111.09         86.91        12.60 o                         
  -4   9  10        251.19        302.31        20.79 o                         
  -3   9  10        994.94       1089.27        44.71 o                         
  -2   9  10        651.39        706.01        41.89 o                         
  -1   9  10        362.66        330.49        22.18 o                         
   0   9  10       2266.90       2240.71        51.85 o                         
   1   9  10        378.82        347.44        18.65 o                         
   2   9  10        639.63        602.76        26.41 o                         
   3   9  10       1002.79        971.31        36.71 o                         
   4   9  10        250.84        296.95        20.31 o                         
   5   9  10        107.80        102.31        15.14 o                         
   6   9  10         90.69         78.81        22.29 o                         
   7   9  10        258.37        293.30        34.73 o                         
   8   9  10         98.42        100.52        28.68 o                         
  -8  10  10          0.09         10.08        22.46 o                         
  -7  10  10         73.60         58.08        19.52 o                         
  -6  10  10        194.88        216.55        21.44 o                         
  -5  10  10         87.75         76.57        13.84 o                         
  -4  10  10       1517.59       1529.27        45.47 o                         
  -3  10  10        205.65        197.21        23.20 o                         
  -2  10  10        308.00        258.46        28.52 o                         
  -1  10  10       1297.25       1292.81        43.62 o                         
   0  10  10        358.67        369.12        26.83 o                         
   1  10  10       1290.58       1278.11        40.10 o                         
   2  10  10        264.20        219.31        17.75 o                         
   3  10  10        215.14        215.48        18.53 o                         
   4  10  10       1513.38       1506.83        50.55 o                         
   5  10  10         90.68         76.81        13.74 o                         
   6  10  10        198.65        172.68        28.19 o                         
   7  10  10         73.85         68.47        30.79 o                         
   8  10  10          0.06         31.30        27.79 o                         
  -8  11  10         26.34         29.43        20.15 o                         
  -7  11  10        148.64        210.88        32.81 o                         
  -6  11  10         51.31         56.56        17.77 o                         
  -5  11  10        148.51        178.34        19.02 o                         
  -4  11  10        420.24        415.25        24.33 o                         
  -3  11  10        143.49        191.54        21.84 o                         
  -2  11  10        324.45        358.77        25.41 o                         
  -1  11  10        667.61        638.74        33.03 o                         
   0  11  10       1383.06       1439.92        45.75 o                         
   1  11  10        647.93        662.23        29.74 o                         
   2  11  10        321.22        303.02        17.80 o                         
   3  11  10        144.59        192.30        17.85 o                         
   4  11  10        415.26        419.65        28.51 o                         
   5  11  10        138.76        128.22        20.73 o                         
   6  11  10         50.12         62.73        19.62 o                         
   7  11  10        146.10        207.26        36.92 o                         
   8  11  10         26.46         13.46        37.53 o                         
  -8  12  10         58.26         80.93        26.68 o                         
  -7  12  10         39.93         53.07        35.55 o                         
  -6  12  10         39.83         48.93        18.97 o                         
  -5  12  10        235.73        207.95        22.59 o                         
  -4  12  10          2.93         11.47        10.20 o                         
  -3  12  10       1259.57       1312.17        49.08 o                         
  -2  12  10        468.15        482.29        28.70 o                         
  -1  12  10        272.43        263.42        23.53 o                         
   0  12  10        423.37        483.71        29.12 o                         
   1  12  10        252.54        247.41        18.45 o                         
   2  12  10        465.50        428.39        20.60 o                         
   3  12  10       1264.07       1312.11        45.85 o                         
   4  12  10          3.16          0.56        14.08 o                         
   5  12  10        240.14        257.35        27.32 o                         
   6  12  10         44.64         20.18        22.10 o                         
   7  12  10         39.47         57.73        39.94 o                         
   8  12  10         55.24        107.88        33.75 o                         
  -7  13  10         72.45         41.55        26.47 o                         
  -6  13  10        153.91        189.22        29.67 o                         
  -5  13  10         72.98         86.54        16.46 o                         
  -4  13  10        100.66         96.28        19.05 o                         
  -3  13  10        449.10        511.21        42.63 o                         
  -2  13  10        446.42        400.45        25.82 o                         
  -1  13  10        135.06        167.04        21.07 o                         
   0  13  10        527.46        539.36        32.15 o                         
   1  13  10        138.81        165.24        16.15 o                         
   2  13  10        456.56        439.50        28.17 o                         
   3  13  10        451.59        446.39        28.09 o                         
   4  13  10         97.68        126.81        16.49 o                         
   5  13  10         75.09         79.99        19.37 o                         
   6  13  10        152.29        127.94        32.65 o                         
   7  13  10         73.04         46.05        25.84 o                         
  -7  14  10         34.39         30.43        21.50 o                         
  -6  14  10         90.37         86.75        21.83 o                         
  -5  14  10         32.09         61.73        18.98 o                         
  -4  14  10        282.55        269.89        33.73 o                         
  -3  14  10         80.40         76.88        19.92 o                         
  -2  14  10        381.88        426.20        38.52 o                         
  -1  14  10        356.07        417.76        30.25 o                         
   0  14  10         21.99         17.92        11.95 o                         
   1  14  10        334.38        341.20        23.35 o                         
   2  14  10        391.00        392.75        26.98 o                         
   3  14  10         80.13         84.95        14.35 o                         
   4  14  10        279.98        306.04        28.39 o                         
   5  14  10         32.18         75.40        22.93 o                         
   6  14  10         88.63        120.91        31.23 o                         
   7  14  10         32.14        -17.73        64.80 o                         
  -7  15  10          9.94          7.72        18.45 o                         
  -6  15  10         67.52         99.67        34.02 o                         
  -5  15  10         86.42        136.24        29.41 o                         
  -4  15  10         93.08        150.53        33.01 o                         
  -3  15  10         43.85         24.17        17.38 o                         
  -2  15  10        252.98        289.71        34.97 o                         
  -1  15  10        562.63        557.20        42.39 o                         
   0  15  10        152.14        135.44        16.62 o                         
   1  15  10        587.32        594.92        35.46 o                         
   2  15  10        255.59        291.70        27.07 o                         
   3  15  10         45.21         61.00        16.28 o                         
   4  15  10         94.54        103.67        18.87 o                         
   5  15  10         88.05        152.36        33.67 o                         
   6  15  10         67.74         49.94        48.81 o                         
   7  15  10         10.16         -7.77        33.85 o                         
  -7  16  10         13.45        -33.17        33.17 o                         
  -6  16  10         15.99         30.05        21.62 o                         
  -5  16  10        285.04        288.56        39.28 o                         
  -4  16  10         11.95         49.44        19.69 o                         
  -3  16  10        162.60        161.99        24.18 o                         
  -2  16  10         89.48         64.22        18.32 o                         
  -1  16  10         37.60         44.02        17.70 o                         
   0  16  10        278.16        325.78        24.02 o                         
   1  16  10         38.08         76.99        17.37 o                         
   2  16  10         86.06        108.15        19.17 o                         
   3  16  10        168.51        143.90        25.02 o                         
   4  16  10         11.89          3.05        13.00 o                         
   5  16  10        280.84        364.35        54.23 o                         
   6  16  10         17.29         23.10        27.92 o                         
   7  16  10         13.58         22.60        38.08 o                         
  -6  17  10         34.83         20.57        19.27 o                         
  -5  17  10         87.97         70.63        26.11 o                         
  -4  17  10         31.21         21.32        24.40 o                         
  -3  17  10         25.64         23.19        17.95 o                         
  -2  17  10        176.35        174.68        25.54 o                         
  -1  17  10        212.69        206.80        29.00 o                         
   0  17  10        135.32        132.96        16.87 o                         
   1  17  10        211.60        219.25        24.20 o                         
   2  17  10        174.99        191.97        25.98 o                         
   3  17  10         24.00         22.43        15.78 o                         
   4  17  10         31.62         42.59        16.49 o                         
   5  17  10         88.86        110.16        39.92 o                         
   6  17  10         35.00         41.22        25.79 o                         
  -6  18  10         35.39         49.14        25.53 o                         
  -5  18  10          2.44         12.08        21.66 o                         
  -4  18  10         85.55         80.87        25.73 o                         
  -3  18  10         15.81          5.36        15.07 o                         
  -2  18  10        163.57        162.29        26.22 o                         
  -1  18  10         94.89         46.91        15.67 o                         
   0  18  10          3.38         31.48        19.16 o                         
   1  18  10         96.04        122.62        22.94 o                         
   2  18  10        165.26        173.55        31.06 o                         
   3  18  10         16.67         12.95        14.54 o                         
   4  18  10         86.35         61.53        22.70 o                         
   5  18  10          2.78         16.51        25.42 o                         
   6  18  10         34.64         58.01        26.01 o                         
  -5  19  10         12.97         29.37        22.54 o                         
  -4  19  10         19.56         -2.02        27.35 o                         
  -3  19  10         25.46         28.71        15.40 o                         
  -2  19  10         83.66         82.09        20.11 o                         
  -1  19  10        102.53        105.33        24.81 o                         
   0  19  10         35.40         53.59        20.12 o                         
   1  19  10         96.76         91.73        28.31 o                         
   2  19  10         82.65        116.90        29.48 o                         
   3  19  10         26.87         21.89        17.22 o                         
   4  19  10         20.13         40.57        17.85 o                         
   5  19  10         13.05         46.34        25.78 o                         
  -5  20  10         53.70         49.44        24.02 o                         
  -4  20  10          0.92          1.91        28.13 o                         
  -3  20  10         78.21         41.43        19.49 o                         
  -2  20  10         42.02         44.61        16.09 o                         
  -1  20  10         18.61         18.14        18.98 o                         
   0  20  10         59.92         40.27        18.41 o                         
   1  20  10         19.64         51.65        20.69 o                         
   2  20  10         44.16         31.59        19.95 o                         
   3  20  10         77.46         30.19        27.05 o                         
   4  20  10          0.84          6.64        18.30 o                         
   5  20  10         54.48        124.69        45.38 o                         
  -4  21  10          6.42         18.73        26.15 o                         
  -3  21  10         35.31         36.07        28.56 o                         
  -2  21  10         50.20         60.79        31.14 o                         
  -1  21  10         35.74         73.56        22.53 o                         
   0  21  10         43.62         48.40        27.45 o                         
   1  21  10         34.94         91.48        24.71 o                         
   2  21  10         49.29        116.24        28.51 o                         
   3  21  10         34.60        134.92        30.30 o                         
   4  21  10          6.76         31.50        24.96 o                         
  -3  22  10          6.39         36.58        30.92 o                         
  -2  22  10         38.92         33.50        21.70 o                         
  -1  22  10         24.54         71.04        29.61 o                         
   0  22  10          2.92        -10.56        31.83 o                         
   1  22  10         23.55         21.48        41.45 o                         
   2  22  10         39.72         63.49        39.26 o                         
   3  22  10          6.54         29.66        18.41 o                         
  -2  23  10          5.60         20.66        20.41 o                         
  -1  23  10         19.90        -10.88        26.28 o                         
   0  23  10         26.59         24.85        26.28 o                         
   1  23  10         20.15         29.90        32.43 o                         
   2  23  10          5.19        -24.05        25.05 o                         
  -1  24  10          7.45          1.44        23.01 o                         
   0  24  10         10.29          9.14        36.69 o                         
   1  24  10          7.30         16.60        21.31 o                         
   1   0  11       1203.85       1067.32        52.82 o                         
   2   0  11       3915.27       3678.48        64.26 o                         
   3   0  11        270.18        268.43        14.09 o                         
   4   0  11        715.69        726.03        25.43 o                         
   5   0  11        141.73        233.43        22.32 o                         
   6   0  11        312.15        309.02        22.53 o                         
   7   0  11         36.97         42.55        14.35 o                         
   8   0  11          5.47         61.17        19.91 o                         
   9   0  11        177.38        170.10        31.73 o                         
  -9   1  11        105.20        110.07        24.00 o                         
  -8   1  11        122.57        177.59        27.36 o                         
  -7   1  11         48.00         43.15        15.76 o                         
  -6   1  11        384.83        347.53        23.79 o                         
  -5   1  11       1157.41       1165.65        35.53 o                         
  -4   1  11        429.44        430.33        19.28 o                         
  -3   1  11        906.86        861.43        23.53 o                         
  -2   1  11       2331.14       2261.50        38.46 o                         
  -1   1  11       3004.47       2985.66        81.52 o                         
   0   1  11        208.59        207.12        16.12 o                         
   1   1  11       2980.58       2949.07       123.68 o                         
   2   1  11       2283.55       2252.41        59.32 o                         
   3   1  11        894.39        881.74        30.32 o                         
   4   1  11        402.36        391.83        27.79 o                         
   5   1  11       1151.52       1173.24        43.07 o                         
   6   1  11        387.88        408.91        27.45 o                         
   7   1  11         45.01         36.13        15.55 o                         
   8   1  11        126.97        151.10        24.88 o                         
   9   1  11        103.34        126.50        27.45 o                         
  -9   2  11         14.22         54.78        21.24 o                         
  -8   2  11        264.70        282.83        31.63 o                         
  -7   2  11         35.90         28.21        12.80 o                         
  -6   2  11        311.87        357.19        24.28 o                         
  -5   2  11       1242.60       1202.00        36.24 o                         
  -4   2  11         31.70         32.15         7.21 o                         
  -3   2  11        935.90        934.00        28.01 o                         
  -2   2  11       2775.63       2608.12        41.11 o                         
  -1   2  11        133.24        146.16        15.67 o                         
   0   2  11       2168.47       1902.37        75.16 o                         
   1   2  11        139.65        136.37        18.74 o                         
   2   2  11       2732.04       2652.62        83.54 o                         
   3   2  11        884.66        904.56        36.52 o                         
   4   2  11         31.39         60.43        13.43 o                         
   5   2  11       1286.61       1256.84        44.18 o                         
   6   2  11        312.09        317.05        21.47 o                         
   7   2  11         36.48         33.66        13.71 o                         
   8   2  11        258.17        287.97        37.09 o                         
   9   2  11         14.76         74.34        25.08 o                         
  -9   3  11         44.24         55.63        19.35 o                         
  -8   3  11        116.82        124.93        23.83 o                         
  -7   3  11        132.51        119.98        24.61 o                         
  -6   3  11         41.82         61.84        12.96 o                         
  -5   3  11        572.33        602.34        26.67 o                         
  -4   3  11        674.33        672.51        27.09 o                         
  -3   3  11        381.18        399.61        23.52 o                         
  -2   3  11       2570.42       2360.36        45.81 o                         
  -1   3  11       1772.58       1715.55        40.55 o                         
   0   3  11         93.29         64.17        12.99 o                         
   1   3  11       1758.04       1720.82        56.33 o                         
   2   3  11       2526.80       2426.53        68.12 o                         
   3   3  11        370.04        407.07        26.00 o                         
   4   3  11        651.71        659.68        31.10 o                         
   5   3  11        548.25        574.17        28.27 o                         
   6   3  11         38.85         39.07        15.73 o                         
   7   3  11        131.76        121.08        20.30 o                         
   8   3  11        117.77         95.01        24.63 o                         
   9   3  11         42.02         55.09        23.92 o                         
  -9   4  11         53.47         54.09        21.02 o                         
  -8   4  11         14.59         23.70        16.45 o                         
  -7   4  11        262.89        287.35        26.48 o                         
  -6   4  11        279.83        315.49        23.48 o                         
  -5   4  11        207.30        229.06        17.91 o                         
  -4   4  11       1552.15       1494.13        39.11 o                         
  -3   4  11        180.53        178.63        12.90 o                         
  -2   4  11       1623.69       1439.95        64.64 o                         
  -1   4  11       2553.69       2390.72        44.45 o                         
   0   4  11        295.48        311.14        22.73 o                         
   1   4  11       2526.19       2394.90        59.70 o                         
   2   4  11       1557.14       1561.94        49.11 o                         
   3   4  11        180.07        188.26        17.31 o                         
   4   4  11       1628.45       1605.55        49.56 o                         
   5   4  11        196.91        236.80        18.86 o                         
   6   4  11        274.93        268.48        26.68 o                         
   7   4  11        263.70        257.89        27.49 o                         
   8   4  11         13.43         17.11        21.01 o                         
   9   4  11         54.37         54.02        22.68 o                         
  -9   5  11         26.19         15.73        17.62 o                         
  -8   5  11         59.62         59.24        19.59 o                         
  -7   5  11        220.47        243.24        29.59 o                         
  -6   5  11        639.08        654.96        30.04 o                         
  -5   5  11        562.71        572.67        26.24 o                         
  -4   5  11        653.84        622.83        25.95 o                         
  -3   5  11        639.91        606.45        22.29 o                         
  -2   5  11        189.24        205.84        19.37 o                         
  -1   5  11        733.63        704.95        31.08 o                         
   0   5  11       1027.82        911.80        36.53 o                         
   1   5  11        734.30        684.35        27.82 o                         
   2   5  11        173.53        172.38        18.46 o                         
   3   5  11        644.41        642.67        28.59 o                         
   4   5  11        592.16        551.61        28.11 o                         
   5   5  11        561.34        560.83        27.03 o                         
   6   5  11        642.19        662.80        39.19 o                         
   7   5  11        222.58        230.40        30.80 o                         
   8   5  11         63.67         41.58        20.09 o                         
   9   5  11         25.45         29.63        23.53 o                         
  -9   6  11          9.17        -10.26        16.33 o                         
  -8   6  11        110.08         80.99        20.56 o                         
  -7   6  11         50.59         91.05        21.98 o                         
  -6   6  11        275.04        302.32        21.28 o                         
  -5   6  11        406.79        380.97        23.14 o                         
  -4   6  11         26.38         38.87        10.98 o                         
  -3   6  11       1231.68       1112.45        29.66 o                         
  -2   6  11        238.70        214.68        20.43 o                         
  -1   6  11        551.78        613.67        27.01 o                         
   0   6  11       8408.83       7851.34       157.33 o                         
   1   6  11        561.87        624.35        27.00 o                         
   2   6  11        277.09        274.45        21.58 o                         
   3   6  11       1243.33       1211.48        38.80 o                         
   4   6  11         26.75         29.95        14.90 o                         
   5   6  11        400.55        373.76        23.02 o                         
   6   6  11        275.65        276.98        26.42 o                         
   7   6  11         48.40         82.08        24.43 o                         
   8   6  11        105.35        121.28        25.85 o                         
   9   6  11          8.86         13.74        22.19 o                         
  -8   7  11         50.53         32.45        17.43 o                         
  -7   7  11         86.82        119.85        24.34 o                         
  -6   7  11        171.28        157.14        16.95 o                         
  -5   7  11        216.67        199.54        17.69 o                         
  -4   7  11        813.98        832.22        31.21 o                         
  -3   7  11        628.20        607.48        22.62 o                         
  -2   7  11         15.08         16.85        15.34 o                         
  -1   7  11       2204.68       2101.38        75.68 o                         
   0   7  11       4903.46       4546.69        65.73 o                         
   1   7  11       2302.24       2239.73        63.57 o                         
   2   7  11          9.55          6.50         8.45 o                         
   3   7  11        621.93        603.05        30.55 o                         
   4   7  11        786.31        777.70        32.89 o                         
   5   7  11        221.20        237.10        18.99 o                         
   6   7  11        166.82        208.66        29.44 o                         
   7   7  11         90.78        157.65        28.43 o                         
   8   7  11         53.34         83.27        21.66 o                         
  -8   8  11          1.39         28.43        18.84 o                         
  -7   8  11        353.83        390.51        31.57 o                         
  -6   8  11        174.32        147.51        16.13 o                         
  -5   8  11         16.62         20.64        10.03 o                         
  -4   8  11       1228.84       1279.06        44.61 o                         
  -3   8  11        119.96        150.17        17.61 o                         
  -2   8  11         95.34         68.44        18.16 o                         
  -1   8  11       1477.77       1463.72        34.17 o                         
   0   8  11          5.62         33.73        12.01 o                         
   1   8  11       1421.62       1393.89        46.43 o                         
   2   8  11        126.91        115.37        15.03 o                         
   3   8  11        106.20        120.10        18.13 o                         
   4   8  11       1191.77       1169.59        39.88 o                         
   5   8  11         15.22          7.96        12.86 o                         
   6   8  11        169.36        242.67        30.08 o                         
   7   8  11        344.08        406.07        39.57 o                         
   8   8  11          1.51         -3.39        20.11 o                         
  -8   9  11         36.30         24.40        18.40 o                         
  -7   9  11        217.78        236.41        25.91 o                         
  -6   9  11         31.39         26.38        13.12 o                         
  -5   9  11         44.46         40.32        10.38 o                         
  -4   9  11        561.10        598.39        27.89 o                         
  -3   9  11       1422.15       1496.47        54.18 o                         
  -2   9  11        704.87        691.01        43.72 o                         
  -1   9  11        315.16        327.97        17.94 o                         
   0   9  11        482.87        525.91        36.16 o                         
   1   9  11        311.53        293.04        20.99 o                         
   2   9  11        722.67        697.77        30.26 o                         
   3   9  11       1418.09       1450.54        46.45 o                         
   4   9  11        589.89        591.64        28.47 o                         
   5   9  11         46.26         35.38        11.80 o                         
   6   9  11         33.70         51.98        20.25 o                         
   7   9  11        216.09        236.85        32.39 o                         
   8   9  11         37.16         46.98        24.44 o                         
  -8  10  11         67.18         59.83        24.27 o                         
  -7  10  11         43.69         61.71        18.81 o                         
  -6  10  11        119.81        107.91        17.99 o                         
  -5  10  11         68.79         66.66        12.65 o                         
  -4  10  11         40.46         71.67        13.64 o                         
  -3  10  11       1038.78       1063.71        45.92 o                         
  -2  10  11        299.74        312.84        31.07 o                         
  -1  10  11        294.56        266.29        22.12 o                         
   0  10  11       1478.72       1474.35        44.80 o                         
   1  10  11        301.12        284.32        21.26 o                         
   2  10  11        304.86        302.78        20.47 o                         
   3  10  11       1034.38       1034.39        39.17 o                         
   4  10  11         42.95         44.17        14.23 o                         
   5  10  11         65.95         49.23        13.44 o                         
   6  10  11        117.97        117.53        24.92 o                         
   7  10  11         43.53         79.87        27.32 o                         
   8  10  11         69.62        108.59        30.59 o                         
  -8  11  11         36.60         35.27        26.55 o                         
  -7  11  11         51.93         48.34        18.51 o                         
  -6  11  11        147.88        161.86        25.80 o                         
  -5  11  11        231.94        197.78        22.49 o                         
  -4  11  11        247.04        279.12        23.07 o                         
  -3  11  11        568.26        555.51        34.50 o                         
  -2  11  11        416.82        398.55        36.49 o                         
  -1  11  11        157.27        205.24        20.76 o                         
   0  11  11        859.06        802.34        34.76 o                         
   1  11  11        147.16        190.64        18.53 o                         
   2  11  11        407.62        398.67        21.76 o                         
   3  11  11        562.65        557.62        29.32 o                         
   4  11  11        239.39        266.04        27.03 o                         
   5  11  11        240.68        243.00        30.25 o                         
   6  11  11        148.19        144.73        26.23 o                         
   7  11  11         52.99         48.38        22.60 o                         
   8  11  11         33.74         39.68        23.12 o                         
  -8  12  11          2.67         88.85        27.58 o                         
  -7  12  11        122.53        134.00        25.86 o                         
  -6  12  11        145.10        168.60        26.40 o                         
  -5  12  11         41.64         53.26        17.18 o                         
  -4  12  11        425.21        426.48        31.52 o                         
  -3  12  11        189.08        198.63        22.48 o                         
  -2  12  11        410.59        467.42        30.07 o                         
  -1  12  11        525.07        529.42        31.91 o                         
   0  12  11         21.83         23.09        10.98 o                         
   1  12  11        560.27        584.88        29.87 o                         
   2  12  11        416.71        434.25        23.13 o                         
   3  12  11        183.71        190.38        20.33 o                         
   4  12  11        412.43        387.91        31.61 o                         
   5  12  11         43.12         65.69        18.13 o                         
   6  12  11        150.84        154.71        28.49 o                         
   7  12  11        121.45        160.10        32.85 o                         
   8  12  11          2.86         36.64        22.75 o                         
  -7  13  11         22.90         24.31        17.97 o                         
  -6  13  11         18.56         15.29        18.34 o                         
  -5  13  11         77.59         93.42        24.33 o                         
  -4  13  11        161.96        140.03        24.78 o                         
  -3  13  11        232.86        213.16        31.15 o                         
  -2  13  11        242.77        270.07        23.18 o                         
  -1  13  11        739.62        753.56        38.85 o                         
   0  13  11        236.32        257.18        23.87 o                         
   1  13  11        731.75        733.92        31.16 o                         
   2  13  11        243.55        279.29        23.76 o                         
   3  13  11        224.15        188.24        20.10 o                         
   4  13  11        171.40        168.84        19.23 o                         
   5  13  11         78.52         70.52        20.17 o                         
   6  13  11         17.28        -24.11        24.11 o                         
   7  13  11         22.86         20.82        21.40 o                         
  -7  14  11          3.61          8.07        14.69 o                         
  -6  14  11        114.09         91.70        22.68 o                         
  -5  14  11        180.90        209.73        32.69 o                         
  -4  14  11          3.83        -14.36        19.29 o                         
  -3  14  11        203.42        170.93        28.32 o                         
  -2  14  11        457.87        468.42        42.31 o                         
  -1  14  11        115.40        128.11        19.86 o                         
   0  14  11        434.47        475.71        31.56 o                         
   1  14  11        112.76        133.09        16.42 o                         
   2  14  11        448.21        397.89        27.81 o                         
   3  14  11        212.33        240.90        22.30 o                         
   4  14  11          4.33         10.36        12.67 o                         
   5  14  11        181.05        189.89        29.81 o                         
   6  14  11        112.76        100.57        29.74 o                         
   7  14  11          3.51         44.67        35.15 o                         
  -7  15  11         25.11          7.59        19.16 o                         
  -6  15  11         66.71         96.79        27.57 o                         
  -5  15  11        148.31        137.30        39.07 o                         
  -4  15  11         35.35         33.48        23.55 o                         
  -3  15  11         87.61         71.02        18.14 o                         
  -2  15  11        287.13        317.56        36.63 o                         
  -1  15  11         49.37         77.17        16.42 o                         
   0  15  11         70.11         78.28        15.60 o                         
   1  15  11         48.97         83.69        18.44 o                         
   2  15  11        287.69        308.63        25.36 o                         
   3  15  11         86.96        104.16        16.47 o                         
   4  15  11         37.83         44.62        14.20 o                         
   5  15  11        142.85        137.59        32.63 o                         
   6  15  11         67.39         53.21        62.64 o                         
   7  15  11         24.25         -9.11        68.54 o                         
  -6  16  11         41.88        116.76        30.81 o                         
  -5  16  11         42.05         98.86        41.22 o                         
  -4  16  11         70.36         82.26        24.00 o                         
  -3  16  11          8.87          0.23        14.37 o                         
  -2  16  11        152.77        201.10        38.71 o                         
  -1  16  11        304.43        352.05        36.55 o                         
   0  16  11         13.71         13.97        12.13 o                         
   1  16  11        308.63        329.96        28.16 o                         
   2  16  11        156.79        191.30        23.46 o                         
   3  16  11         11.18         -1.39        12.47 o                         
   4  16  11         68.27         81.83        19.43 o                         
   5  16  11         41.91         96.33        29.59 o                         
   6  16  11         41.86         35.77        30.10 o                         
  -6  17  11         34.74         33.38        26.03 o                         
  -5  17  11         75.75         63.69        25.73 o                         
  -4  17  11         35.81         24.34        17.86 o                         
  -3  17  11         14.33         26.69        15.18 o                         
  -2  17  11        129.91        140.85        23.95 o                         
  -1  17  11        210.04        248.60        41.20 o                         
   0  17  11        105.55         99.92        16.71 o                         
   1  17  11        208.98        226.65        24.89 o                         
   2  17  11        131.68        151.63        25.90 o                         
   3  17  11         14.57        -29.75        29.75 o                         
   4  17  11         35.22         32.61        16.78 o                         
   5  17  11         76.53         59.97        33.80 o                         
   6  17  11         34.96         55.45        42.21 o                         
  -6  18  11         22.50          3.23        19.30 o                         
  -5  18  11         77.33         76.80        27.06 o                         
  -4  18  11          3.68         45.38        22.22 o                         
  -3  18  11         47.37         63.12        18.39 o                         
  -2  18  11         83.80        102.57        21.54 o                         
  -1  18  11          7.51         11.96        15.69 o                         
   0  18  11        171.66        184.67        26.94 o                         
   1  18  11          8.38         53.32        19.84 o                         
   2  18  11         81.20         90.71        21.76 o                         
   3  18  11         46.40         19.15        19.49 o                         
   4  18  11          3.99         -8.99        21.76 o                         
   5  18  11         75.44         60.64        38.52 o                         
   6  18  11         23.23         42.89        26.33 o                         
  -5  19  11         37.72         54.65        24.50 o                         
  -4  19  11         25.96         65.59        24.24 o                         
  -3  19  11         24.46          0.93        22.33 o                         
  -2  19  11         71.10         61.55        19.07 o                         
  -1  19  11         82.14        111.34        25.76 o                         
   0  19  11         46.82         73.25        17.44 o                         
   1  19  11         85.98        104.31        32.65 o                         
   2  19  11         67.84         90.24        27.34 o                         
   3  19  11         24.91         -0.40        19.40 o                         
   4  19  11         26.97         27.79        21.23 o                         
   5  19  11         37.18         14.19        23.27 o                         
  -5  20  11         10.63          7.57        22.64 o                         
  -4  20  11         36.35         30.33        22.33 o                         
  -3  20  11         12.26         13.40        20.45 o                         
  -2  20  11         16.22         12.49        18.21 o                         
  -1  20  11         72.12         52.40        23.52 o                         
   0  20  11         15.61         35.13        17.92 o                         
   1  20  11         68.64         91.89        23.32 o                         
   2  20  11         17.86         49.29        20.32 o                         
   3  20  11         13.26         73.45        23.85 o                         
   4  20  11         35.98         28.82        25.22 o                         
   5  20  11         10.72        106.08        82.46 o                         
  -4  21  11         29.26         35.37        20.64 o                         
  -3  21  11         25.16         93.62        28.75 o                         
  -2  21  11         12.00         27.05        17.91 o                         
  -1  21  11         21.83         55.72        22.93 o                         
   0  21  11          3.38         33.28        28.19 o                         
   1  21  11         24.85         20.66        55.99 o                         
   2  21  11         10.84         19.76        18.48 o                         
   3  21  11         25.11         51.69        19.13 o                         
   4  21  11         29.47         20.79        35.32 o                         
  -3  22  11         26.18         18.15        24.27 o                         
  -2  22  11         19.75         22.70        21.41 o                         
  -1  22  11          0.33         52.95        28.81 o                         
   0  22  11         31.76         44.30        28.60 o                         
   1  22  11          0.27         38.52        34.26 o                         
   2  22  11         20.18         37.52        20.02 o                         
   3  22  11         26.00         38.40        29.46 o                         
  -2  23  11          8.16         16.85        31.43 o                         
  -1  23  11         12.88        -10.75        26.62 o                         
   0  23  11         14.99         28.42        26.73 o                         
   1  23  11         13.21         25.16        23.81 o                         
   2  23  11          8.46        -21.90        21.90 o                         
   0   0  12        726.81        699.60        68.81 o                         
   1   0  12        164.49        173.55        13.01 o                         
   2   0  12       3093.96       2770.53        88.26 o                         
   3   0  12        766.25        785.31        23.42 o                         
   4   0  12         55.91         50.29        11.17 o                         
   5   0  12        983.88        989.80        41.16 o                         
   6   0  12        473.86        504.56        31.14 o                         
   7   0  12         10.06        -18.12        18.12 o                         
   8   0  12        353.81        370.05        36.15 o                         
   9   0  12         33.27         95.22        26.05 o                         
  -9   1  12         70.50         70.57        24.84 o                         
  -8   1  12        108.02        110.33        29.74 o                         
  -7   1  12         30.23         20.69        14.66 o                         
  -6   1  12        156.35        163.60        20.17 o                         
  -5   1  12        930.95        969.87        36.57 o                         
  -4   1  12        565.15        572.25        27.45 o                         
  -3   1  12       1012.58        964.87        26.76 o                         
  -2   1  12       4002.39       3847.06        70.09 o                         
  -1   1  12        789.41        775.11        36.39 o                         
   0   1  12         11.91          6.87         7.36 o                         
   1   1  12        753.12        759.58        40.89 o                         
   2   1  12       4033.98       4081.08        73.64 o                         
   3   1  12       1012.46       1003.47        33.71 o                         
   4   1  12        581.58        599.83        30.11 o                         
   5   1  12        944.49        989.24        41.10 o                         
   6   1  12        151.99        160.75        19.60 o                         
   7   1  12         31.51          2.58        13.80 o                         
   8   1  12        104.92        133.32        24.62 o                         
   9   1  12         70.66        106.05        26.89 o                         
  -9   2  12        204.48        159.91        27.77 o                         
  -8   2  12          1.23         35.15        17.99 o                         
  -7   2  12        209.08        199.34        22.83 o                         
  -6   2  12        200.18        206.36        19.78 o                         
  -5   2  12        113.10        146.30        15.94 o                         
  -4   2  12        841.05        896.87        34.12 o                         
  -3   2  12        282.96        274.56        15.84 o                         
  -2   2  12       1165.61       1127.03        28.60 o                         
  -1   2  12       5663.50       5512.38        86.84 o                         
   0   2  12        486.77        471.53        22.46 o                         
   1   2  12       5715.28       5677.84       117.07 o                         
   2   2  12       1186.40       1174.16        51.14 o                         
   3   2  12        263.30        320.24        21.80 o                         
   4   2  12        803.35        862.07        36.22 o                         
   5   2  12        120.98        182.92        20.61 o                         
   6   2  12        211.85        219.70        19.16 o                         
   7   2  12        200.03        177.43        24.09 o                         
   8   2  12          1.25         40.95        20.59 o                         
   9   2  12        202.55        189.03        37.31 o                         
  -9   3  12         47.61         17.43        19.07 o                         
  -8   3  12         94.03        108.64        21.78 o                         
  -7   3  12         19.22         37.42        17.99 o                         
  -6   3  12        535.42        527.62        29.36 o                         
  -5   3  12       1135.04       1182.77        37.21 o                         
  -4   3  12       1455.98       1504.70        39.63 o                         
  -3   3  12       1598.47       1504.66        43.86 o                         
  -2   3  12        572.47        494.77        19.72 o                         
  -1   3  12       1216.99       1226.28        36.09 o                         
   0   3  12        207.76        153.41        17.31 o                         
   1   3  12       1182.72       1199.03        50.01 o                         
   2   3  12        585.96        529.31        34.93 o                         
   3   3  12       1593.90       1560.53        44.10 o                         
   4   3  12       1481.42       1519.10        47.30 o                         
   5   3  12       1165.20       1190.36        40.64 o                         
   6   3  12        539.44        543.78        36.61 o                         
   7   3  12         22.55          6.83        16.01 o                         
   8   3  12         94.39        136.13        29.62 o                         
   9   3  12         47.80         46.24        22.21 o                         
  -9   4  12          4.65         27.53        16.27 o                         
  -8   4  12        197.80        183.37        28.38 o                         
  -7   4  12         63.54         81.02        19.76 o                         
  -6   4  12        449.26        440.89        27.40 o                         
  -5   4  12        482.86        484.17        24.66 o                         
  -4   4  12          3.29         21.99         9.30 o                         
  -3   4  12       1182.49       1118.53        41.49 o                         
  -2   4  12       1520.93       1535.74        60.10 o                         
  -1   4  12        148.11        141.24        13.18 o                         
   0   4  12       5329.41       5041.16        89.78 o                         
   1   4  12        140.28        153.40        18.86 o                         
   2   4  12       1516.19       1528.18        50.95 o                         
   3   4  12       1249.40       1188.04        38.39 o                         
   4   4  12          2.98         37.91        21.05 o                         
   5   4  12        458.38        448.73        25.79 o                         
   6   4  12        444.34        441.53        33.45 o                         
   7   4  12         63.46         79.57        18.72 o                         
   8   4  12        201.75        186.70        31.55 o                         
   9   4  12          4.03         19.87        18.10 o                         
  -8   5  12         60.34         61.81        20.88 o                         
  -7   5  12        254.83        247.34        29.63 o                         
  -6   5  12        153.63        170.58        17.30 o                         
  -5   5  12        280.61        310.21        20.18 o                         
  -4   5  12        814.04        833.59        30.09 o                         
  -3   5  12        870.99        765.14        50.76 o                         
  -2   5  12       1318.55       1209.74        57.19 o                         
  -1   5  12       1819.83       1780.07        40.35 o                         
   0   5  12       1852.78       1744.17        51.93 o                         
   1   5  12       1828.28       1881.01        55.30 o                         
   2   5  12       1277.90       1199.36        44.85 o                         
   3   5  12        827.18        827.26        32.12 o                         
   4   5  12        852.30        845.86        35.73 o                         
   5   5  12        293.95        267.52        20.19 o                         
   6   5  12        145.63        214.42        25.15 o                         
   7   5  12        254.52        230.40        32.17 o                         
   8   5  12         55.99         60.29        29.15 o                         
  -8   6  12          2.74          2.19        28.48 o                         
  -7   6  12        458.30        441.04        37.43 o                         
  -6   6  12        202.96        228.93        22.09 o                         
  -5   6  12         74.99         72.80        12.21 o                         
  -4   6  12        826.56        821.11        30.05 o                         
  -3   6  12        776.12        726.69        41.05 o                         
  -2   6  12        136.50        119.37        15.43 o                         
  -1   6  12       3513.59       3579.96        88.02 o                         
   0   6  12        277.01        236.89        30.52 o                         
   1   6  12       3586.42       3453.28        92.56 o                         
   2   6  12        137.71        124.33        16.89 o                         
   3   6  12        779.02        810.14        31.40 o                         
   4   6  12        818.47        761.55        34.35 o                         
   5   6  12         77.38         73.33        12.57 o                         
   6   6  12        210.19        228.80        25.79 o                         
   7   6  12        464.49        463.52        42.29 o                         
   8   6  12          2.82          4.56        18.42 o                         
  -8   7  12         33.41         15.25        16.37 o                         
  -7   7  12        174.08        182.69        23.90 o                         
  -6   7  12        304.31        337.37        25.03 o                         
  -5   7  12        187.24        190.75        17.50 o                         
  -4   7  12       1513.60       1524.52        41.56 o                         
  -3   7  12        782.94        747.56        35.77 o                         
  -2   7  12        628.32        591.45        39.50 o                         
  -1   7  12        345.68        400.83        23.62 o                         
   0   7  12       2115.05       2069.85        44.65 o                         
   1   7  12        338.50        395.44        31.99 o                         
   2   7  12        623.42        557.71        30.92 o                         
   3   7  12        758.86        755.96        29.68 o                         
   4   7  12       1506.03       1415.97        45.43 o                         
   5   7  12        175.75        199.86        18.67 o                         
   6   7  12        303.04        316.65        34.55 o                         
   7   7  12        170.04        190.50        31.13 o                         
   8   7  12         31.18         46.19        19.69 o                         
  -8   8  12        102.01        110.70        31.74 o                         
  -7   8  12         58.55         53.19        16.89 o                         
  -6   8  12         85.33         83.48        15.10 o                         
  -5   8  12         98.02        101.44        15.73 o                         
  -4   8  12          7.23         42.03        10.25 o                         
  -3   8  12       1582.36       1481.18        53.16 o                         
  -2   8  12        510.19        492.68        30.58 o                         
  -1   8  12         60.31         54.84         7.55 o                         
   0   8  12       4650.52       4667.26        83.28 o                         
   1   8  12         70.07         54.92        13.66 o                         
   2   8  12        537.78        590.14        32.07 o                         
   3   8  12       1580.28       1501.86        49.26 o                         
   4   8  12          7.26         37.34        12.18 o                         
   5   8  12        101.73         93.72        13.99 o                         
   6   8  12         84.84         88.88        21.61 o                         
   7   8  12         56.44         89.09        24.76 o                         
   8   8  12        105.28        188.30        37.00 o                         
  -8   9  12         27.72         23.94        21.59 o                         
  -7   9  12        100.87        111.65        20.78 o                         
  -6   9  12        185.62        221.62        21.09 o                         
  -5   9  12        120.15        125.39        18.03 o                         
  -4   9  12        471.62        503.01        27.09 o                         
  -3   9  12       1172.99       1088.44        46.51 o                         
  -2   9  12        378.59        419.69        35.71 o                         
  -1   9  12        495.37        464.38        21.07 o                         
   0   9  12        446.92        439.23        22.36 o                         
   1   9  12        490.17        433.76        28.34 o                         
   2   9  12        364.31        380.22        23.59 o                         
   3   9  12       1196.51       1123.77        43.11 o                         
   4   9  12        472.89        518.47        27.82 o                         
   5   9  12        116.43         84.72        15.69 o                         
   6   9  12        180.42        185.92        28.20 o                         
   7   9  12        100.93        160.95        38.09 o                         
   8   9  12         28.56         32.99        20.81 o                         
  -8  10  12          1.48         58.11        24.35 o                         
  -7  10  12        199.70        228.32        31.36 o                         
  -6  10  12         63.05         68.95        16.65 o                         
  -5  10  12         47.46         38.50        14.01 o                         
  -4  10  12        726.98        696.62        33.91 o                         
  -3  10  12        569.36        570.60        36.97 o                         
  -2  10  12        319.81        273.20        35.64 o                         
  -1  10  12       1144.63       1179.41        44.03 o                         
   0  10  12          0.07          2.17        11.06 o                         
   1  10  12       1119.64       1166.87        41.73 o                         
   2  10  12        314.78        268.18        20.69 o                         
   3  10  12        574.28        588.02        31.73 o                         
   4  10  12        737.22        692.38        41.77 o                         
   5  10  12         49.95         32.70        12.95 o                         
   6  10  12         56.51         84.68        23.51 o                         
   7  10  12        202.87        210.94        37.23 o                         
   8  10  12          1.59        -26.26        35.56 o                         
  -8  11  12         11.39         58.50        25.29 o                         
  -7  11  12         63.56         86.42        23.76 o                         
  -6  11  12         92.96         71.48        18.74 o                         
  -5  11  12         57.76         50.12        14.17 o                         
  -4  11  12        445.97        485.23        35.25 o                         
  -3  11  12        191.74        252.86        25.47 o                         
  -2  11  12        623.24        670.82        46.04 o                         
  -1  11  12        708.08        739.25        55.22 o                         
   0  11  12        505.31        520.74        29.55 o                         
   1  11  12        718.58        678.02        32.89 o                         
   2  11  12        618.56        583.91        27.58 o                         
   3  11  12        193.99        221.44        20.84 o                         
   4  11  12        451.04        452.78        34.31 o                         
   5  11  12         58.63         67.38        17.46 o                         
   6  11  12         96.92        103.01        22.23 o                         
   7  11  12         62.51         40.58        34.71 o                         
   8  11  12         11.83         19.85        20.83 o                         
  -7  12  12         16.44         25.86        22.13 o                         
  -6  12  12         54.88         64.95        22.88 o                         
  -5  12  12         72.58         74.58        23.98 o                         
  -4  12  12          0.32          4.80        17.56 o                         
  -3  12  12        457.33        494.11        35.60 o                         
  -2  12  12        500.55        476.49        31.69 o                         
  -1  12  12        205.42        191.67        20.97 o                         
   0  12  12        548.08        603.75        31.90 o                         
   1  12  12        209.67        194.85        19.72 o                         
   2  12  12        495.15        471.05        30.24 o                         
   3  12  12        442.86        406.17        28.49 o                         
   4  12  12          0.26          4.74        12.75 o                         
   5  12  12         72.14         45.22        27.75 o                         
   6  12  12         58.81         47.29        21.77 o                         
   7  12  12         16.67         23.94        23.06 o                         
  -7  13  12         21.86          7.69        28.86 o                         
  -6  13  12        104.45        136.48        25.19 o                         
  -5  13  12        207.41        219.93        32.40 o                         
  -4  13  12        204.29        161.44        28.54 o                         
  -3  13  12        282.73        294.68        35.33 o                         
  -2  13  12        183.49        205.17        22.63 o                         
  -1  13  12        146.71        177.05        21.84 o                         
   0  13  12        149.72        132.51        18.77 o                         
   1  13  12        151.35        196.78        18.87 o                         
   2  13  12        179.21        167.80        20.54 o                         
   3  13  12        289.10        297.39        24.83 o                         
   4  13  12        207.65        213.42        21.87 o                         
   5  13  12        207.06        236.87        32.66 o                         
   6  13  12        106.92        112.95        29.87 o                         
   7  13  12         22.32        -20.52        20.52 o                         
  -7  14  12         50.39         23.74        20.17 o                         
  -6  14  12         52.13         47.96        22.24 o                         
  -5  14  12         49.44         80.62        26.20 o                         
  -4  14  12         62.39         45.02        20.20 o                         
  -3  14  12        104.74         98.43        24.52 o                         
  -2  14  12        275.33        286.84        35.14 o                         
  -1  14  12        683.17        759.81        40.42 o                         
   0  14  12          0.30         26.54        13.09 o                         
   1  14  12        654.08        677.67        31.82 o                         
   2  14  12        277.60        254.37        24.15 o                         
   3  14  12        107.41        103.66        16.88 o                         
   4  14  12         61.84         30.23        14.96 o                         
   5  14  12         49.75         68.08        19.92 o                         
   6  14  12         50.01         37.05        51.64 o                         
   7  14  12         48.20         96.59        40.34 o                         
  -7  15  12          5.08          9.52        30.21 o                         
  -6  15  12         69.37        140.01        31.50 o                         
  -5  15  12         65.72         71.99        25.38 o                         
  -4  15  12         87.42        110.43        44.01 o                         
  -3  15  12         58.69         47.01        19.52 o                         
  -2  15  12        326.90        344.76        44.34 o                         
  -1  15  12        195.09        199.08        23.52 o                         
   0  15  12         91.88         83.31        16.82 o                         
   1  15  12        197.48        202.76        23.85 o                         
   2  15  12        327.75        374.73        28.36 o                         
   3  15  12         58.49         44.35        12.95 o                         
   4  15  12         85.26         69.63        16.70 o                         
   5  15  12         68.85         57.53        26.31 o                         
   6  15  12         68.69         41.79        51.63 o                         
   7  15  12          5.44         16.16        26.13 o                         
  -6  16  12         57.91         78.75        26.36 o                         
  -5  16  12        101.01        104.21        28.63 o                         
  -4  16  12         13.85        -22.25        22.25 o                         
  -3  16  12         45.91         43.05        17.78 o                         
  -2  16  12        183.58        213.17        31.68 o                         
  -1  16  12         54.87         87.73        22.83 o                         
   0  16  12        176.67        193.63        19.99 o                         
   1  16  12         54.94         54.97        19.07 o                         
   2  16  12        181.37        207.04        24.45 o                         
   3  16  12         44.57         49.14        16.00 o                         
   4  16  12         14.41          1.90        12.94 o                         
   5  16  12        100.93        110.87        31.39 o                         
   6  16  12         58.28         71.09        36.60 o                         
  -6  17  12         14.34         13.49        21.54 o                         
  -5  17  12        128.94        107.31        29.31 o                         
  -4  17  12         22.77          3.84        24.11 o                         
  -3  17  12         55.12         37.37        16.16 o                         
  -2  17  12         99.33        110.99        26.18 o                         
  -1  17  12         63.02         85.82        21.41 o                         
   0  17  12         24.88         47.86        14.10 o                         
   1  17  12         63.33         70.19        17.74 o                         
   2  17  12        100.03         92.39        18.98 o                         
   3  17  12         53.95         15.87        16.28 o                         
   4  17  12         22.60         18.74        18.40 o                         
   5  17  12        129.59        129.62        33.45 o                         
   6  17  12         13.89         31.77        33.62 o                         
  -5  18  12          4.51         14.11        21.15 o                         
  -4  18  12         33.07         44.16        22.35 o                         
  -3  18  12          1.36          1.38        14.16 o                         
  -2  18  12         42.85         56.42        17.25 o                         
  -1  18  12        274.10        340.82        37.31 o                         
   0  18  12          9.23          8.86        21.20 o                         
   1  18  12        277.21        324.41        35.71 o                         
   2  18  12         42.81         26.81        17.22 o                         
   3  18  12          2.28         29.60        17.78 o                         
   4  18  12         33.74         60.80        30.37 o                         
   5  18  12          4.88          6.01        26.84 o                         
  -5  19  12         19.55         11.53        18.65 o                         
  -4  19  12         61.19        103.40        31.66 o                         
  -3  19  12         40.59         31.50        22.17 o                         
  -2  19  12         76.93         50.90        19.27 o                         
  -1  19  12         26.89         15.94        18.67 o                         
   0  19  12          2.42        -24.04        24.04 o                         
   1  19  12         24.47         32.75        20.27 o                         
   2  19  12         77.41         50.86        21.14 o                         
   3  19  12         39.98         61.85        25.53 o                         
   4  19  12         61.74         79.49        26.69 o                         
   5  19  12         18.82         22.39        26.01 o                         
  -4  20  12          1.59         18.21        25.45 o                         
  -3  20  12         48.34         22.33        22.02 o                         
  -2  20  12         39.34         52.17        21.77 o                         
  -1  20  12          6.31         13.43        16.50 o                         
   0  20  12         71.05        149.20        44.41 o                         
   1  20  12          5.50         37.68        22.70 o                         
   2  20  12         39.38         70.07        26.40 o                         
   3  20  12         50.60         72.03        25.17 o                         
   4  20  12          1.56         48.94        26.03 o                         
  -4  21  12          9.63          4.51        20.96 o                         
  -3  21  12         37.78         41.15        19.52 o                         
  -2  21  12         42.50         39.28        24.50 o                         
  -1  21  12         19.53         40.12        19.19 o                         
   0  21  12         19.33         51.39        29.70 o                         
   1  21  12         19.32         35.45        30.34 o                         
   2  21  12         42.25         60.21        24.79 o                         
   3  21  12         37.13         32.00        18.28 o                         
   4  21  12         10.12         24.30        34.20 o                         
  -3  22  12         10.64        -15.05        40.40 o                         
  -2  22  12          6.39         43.76        18.98 o                         
  -1  22  12         34.10         71.20        31.39 o                         
   0  22  12         15.86         32.26        25.77 o                         
   1  22  12         32.45         59.43        29.35 o                         
   2  22  12          6.28        -11.18        19.07 o                         
   3  22  12         10.95         45.94        24.99 o                         
  -1  23  12          7.40         23.61        39.77 o                         
   0  23  12         18.11         33.40        27.77 o                         
   1  23  12          7.31         74.28        32.93 o                         
   1   0  13       1094.21        854.54        75.12 o                         
   2   0  13       4910.62       4746.51        87.18 o                         
   3   0  13        134.27        111.01        13.41 o                         
   4   0  13       1650.60       1800.56        48.55 o                         
   5   0  13         47.80         72.24        15.80 o                         
   6   0  13        231.96        219.84        21.86 o                         
   7   0  13         16.12        -15.07        16.80 o                         
   8   0  13          6.66         33.52        18.01 o                         
   9   0  13         48.84         72.80        25.78 o                         
  -9   1  13         95.29         96.86        27.86 o                         
  -8   1  13        169.62        198.30        30.14 o                         
  -7   1  13        107.13         66.01        17.66 o                         
  -6   1  13        337.38        346.76        27.35 o                         
  -5   1  13        218.68        268.56        22.21 o                         
  -4   1  13        182.13        169.64        19.07 o                         
  -3   1  13        149.62        145.37        12.67 o                         
  -2   1  13       1527.47       1468.14        46.65 o                         
  -1   1  13       2543.02       2372.83        65.32 o                         
   0   1  13        263.41        237.38        18.24 o                         
   1   1  13       2530.60       2563.96        87.30 o                         
   2   1  13       1565.57       1642.22        52.94 o                         
   3   1  13        147.56        134.53        17.35 o                         
   4   1  13        167.90        156.83        18.87 o                         
   5   1  13        225.31        271.49        24.40 o                         
   6   1  13        323.70        324.66        25.69 o                         
   7   1  13        102.48         50.74        15.91 o                         
   8   1  13        172.95        158.53        30.26 o                         
   9   1  13         95.87        129.31        41.97 o                         
  -8   2  13         35.28         53.07        19.81 o                         
  -7   2  13         37.97         25.80        16.47 o                         
  -6   2  13        127.68        112.03        18.18 o                         
  -5   2  13       1471.95       1534.46        47.69 o                         
  -4   2  13         10.71         -0.78        12.29 o                         
  -3   2  13       2007.57       1928.94        64.50 o                         
  -2   2  13        697.02        654.28        26.58 o                         
  -1   2  13        123.72         94.96        15.55 o                         
   0   2  13         23.14         18.36         6.22 o                         
   1   2  13        123.81        142.36        24.09 o                         
   2   2  13        726.32        716.27        42.31 o                         
   3   2  13       2001.23       1976.23        59.58 o                         
   4   2  13          9.21         -1.56        12.97 o                         
   5   2  13       1506.63       1581.09        52.39 o                         
   6   2  13        136.09        127.91        16.31 o                         
   7   2  13         36.88         27.08        15.50 o                         
   8   2  13         34.81         48.15        22.48 o                         
  -8   3  13        136.16        148.20        25.90 o                         
  -7   3  13         68.18         44.41        18.18 o                         
  -6   3  13        118.31        150.86        20.93 o                         
  -5   3  13        175.48        226.93        21.46 o                         
  -4   3  13        325.17        351.86        24.35 o                         
  -3   3  13          8.89         17.34        14.85 o                         
  -2   3  13       1372.55       1250.01        31.83 o                         
  -1   3  13       2465.11       2332.22        51.47 o                         
   0   3  13       2984.60       3044.03        71.54 o                         
   1   3  13       2438.67       2447.56        72.81 o                         
   2   3  13       1384.42       1261.01        54.42 o                         
   3   3  13          4.88         29.56        12.76 o                         
   4   3  13        301.31        307.02        23.97 o                         
   5   3  13        171.02        221.48        19.56 o                         
   6   3  13        121.70        136.30        23.20 o                         
   7   3  13         69.54         49.26        15.30 o                         
   8   3  13        138.91        114.35        26.19 o                         
  -8   4  13         13.34         29.15        20.59 o                         
  -7   4  13         88.58         89.29        20.35 o                         
  -6   4  13        331.75        367.23        29.75 o                         
  -5   4  13         64.39         68.82        11.60 o                         
  -4   4  13       1688.46       1698.08        51.09 o                         
  -3   4  13        107.52        139.10        19.86 o                         
  -2   4  13       1540.48       1509.59        56.67 o                         
  -1   4  13        868.82        815.23        30.42 o                         
   0   4  13        384.03        419.37        39.65 o                         
   1   4  13        842.14        818.32        40.90 o                         
   2   4  13       1525.92       1552.04        53.88 o                         
   3   4  13        104.08        125.42        15.67 o                         
   4   4  13       1734.72       1787.06        52.99 o                         
   5   4  13         60.23         98.36        15.00 o                         
   6   4  13        326.54        323.28        30.02 o                         
   7   4  13         93.69         76.93        23.18 o                         
   8   4  13         13.74          8.08        26.18 o                         
  -8   5  13         66.66         64.07        20.89 o                         
  -7   5  13        326.53        328.95        35.30 o                         
  -6   5  13        342.40        365.39        29.22 o                         
  -5   5  13        144.54        146.49        18.21 o                         
  -4   5  13        244.16        232.57        16.72 o                         
  -3   5  13        701.30        707.86        39.15 o                         
  -2   5  13        280.66        291.30        16.25 o                         
  -1   5  13       1528.69       1473.77        44.06 o                         
   0   5  13       1829.83       1675.96        64.41 o                         
   1   5  13       1521.75       1435.88        51.53 o                         
   2   5  13        295.74        322.71        26.07 o                         
   3   5  13        718.64        715.15        31.49 o                         
   4   5  13        235.76        211.96        23.72 o                         
   5   5  13        139.25        133.17        16.09 o                         
   6   5  13        344.46        352.57        31.14 o                         
   7   5  13        321.74        399.29        46.46 o                         
   8   5  13         70.26         39.54        21.36 o                         
  -8   6  13         41.29         24.08        17.52 o                         
  -7   6  13        129.40        148.76        25.88 o                         
  -6   6  13        120.55        134.16        18.82 o                         
  -5   6  13        554.04        589.32        33.36 o                         
  -4   6  13        128.96        128.27        15.77 o                         
  -3   6  13       1100.45       1121.00        43.77 o                         
  -2   6  13        191.21        153.12        10.60 o                         
  -1   6  13        261.60        313.62        26.53 o                         
   0   6  13       2051.27       1878.36        56.62 o                         
   1   6  13        268.66        336.52        27.11 o                         
   2   6  13        216.04        181.89        19.84 o                         
   3   6  13       1090.20       1022.20        36.54 o                         
   4   6  13        127.84        122.36        17.34 o                         
   5   6  13        573.08        562.43        28.92 o                         
   6   6  13        124.42        113.35        25.25 o                         
   7   6  13        128.49        163.62        29.43 o                         
   8   6  13         38.30         47.98        20.25 o                         
  -8   7  13         62.03         74.71        22.35 o                         
  -7   7  13        104.01         91.80        21.09 o                         
  -6   7  13         74.58         66.17        15.86 o                         
  -5   7  13        153.45        121.76        17.65 o                         
  -4   7  13        202.79        269.83        23.71 o                         
  -3   7  13        107.86        118.20        17.69 o                         
  -2   7  13        176.43        203.86        26.06 o                         
  -1   7  13       1700.07       1742.16        48.09 o                         
   0   7  13       2289.05       2068.90        60.36 o                         
   1   7  13       1757.63       1857.20        57.87 o                         
   2   7  13        188.31        173.85        19.64 o                         
   3   7  13        112.68        142.36        16.03 o                         
   4   7  13        210.16        238.43        21.52 o                         
   5   7  13        158.81        148.20        18.92 o                         
   6   7  13         72.90         87.92        28.07 o                         
   7   7  13        108.42        179.61        31.11 o                         
   8   7  13         64.58         53.88        25.78 o                         
  -8   8  13          2.30          0.20        18.83 o                         
  -7   8  13         99.10        104.95        19.68 o                         
  -6   8  13        350.68        352.78        26.76 o                         
  -5   8  13          5.39          9.64        11.76 o                         
  -4   8  13       1603.26       1663.59        56.81 o                         
  -3   8  13        105.37         80.76        18.70 o                         
  -2   8  13        139.46        159.95        25.21 o                         
  -1   8  13        210.26        155.05        14.83 o                         
   0   8  13         48.80         74.98        12.10 o                         
   1   8  13        186.55        180.19        25.92 o                         
   2   8  13        151.05        159.57        19.12 o                         
   3   8  13        101.97         98.29        13.96 o                         
   4   8  13       1603.78       1614.32        53.70 o                         
   5   8  13          6.20         -0.08        12.61 o                         
   6   8  13        355.68        301.32        34.44 o
[truncated: 243,082 more chars]
